# Supplementary material for: Unraveling the functions of uncharacterized transcription factors in Escherichia coli using ChIP-exo
Source: Nucleic Acids Res. 2021 Aug 24;49(17):9696–710. doi: 10.1093/nar/gkab735 (PMC8464067; doi:10.1093/nar/gkab735)
Supplement: gkab735_Supplemental_Files [file gkab735_supplemental_files.zip]

Archive with 8 entries (8 files):
- Dataset_S1 The strains used in this study.xlsx
- Dataset_S2 The conditions for genome-wide experiments.xlsx
- Dataset_S3 The statistics on ChIP-exo sequencing.xlsx
- Dataset_S4 The genome-wide binding sites of candidate TFs.xlsx
- Dataset_S5 The dataset of gene expression (TPM).xlsx
- Dataset_S6 The differentially expressed genes of representative candidate TFs.xlsx
- Dataset_S7 The homology analysis of candidate TFs using Hidden Markov Model.xlsx
- Supplementary materials_revision.pdf
