# Supplementary material for: Unraveling the functions of uncharacterized transcription factors in Escherichia coli using ChIP-exo
Source: Nucleic Acids Res. 2021 Aug 24;49(17):9696–710. doi: 10.1093/nar/gkab735 (PMC8464067; doi:10.1093/nar/gkab735)
Supplement: gkab735_Supplemental_Files [file gkab735_supplemental_files.zip › Dataset_S1 The strains used in this study.xlsx]

## Sheet: Sheet1
Bacterial strains used in this study
Strain	Characteristics	Reference or Srouce
E. coli K-12 MG1655	The reference E. coli strain	NC_000913
E. coli K-12 MG1655 yahB-8myc	yahB tagged strain with myc epitopes	This work
E. coli K-12 MG1655 ybcM-8myc	ybcM tagged strain with myc epitopes	This work
E. coli K-12 MG1655 ybdO-8myc	ybdO tagged strain with myc epitopes	This work
E. coli K-12 MG1655 ybeF-8myc	ybeF tagged strain with myc epitopes	This work
E. coli K-12 MG1655 ybhD-8myc	ybhD tagged strain with myc epitopes	This work
E. coli K-12 MG1655 ycaN-8myc	ycaN tagged strain with myc epitopes	This work
E. coli K-12 MG1655 ycfQ-8myc	ycfQ tagged strain with myc epitopes	This work
E. coli K-12 MG1655 yciT-8myc	yciT tagged strain with myc epitopes	This work
E. coli K-12 MG1655 ycjW-8myc	ycjW tagged strain with myc epitopes	This work
E. coli K-12 MG1655 ydcN-8myc	ydcN tagged strain with myc epitopes	This work
E. coli K-12 MG1655 ydcR-8myc	ydcR tagged strain with myc epitopes	This work
E. coli K-12 MG1655 ydhB-8myc	ydhB tagged strain with myc epitopes	This work
E. coli K-12 MG1655 ydiP-8myc	ydiP tagged strain with myc epitopes	This work
E. coli K-12 MG1655 yeaM-8myc	yeaM tagged strain with myc epitopes	This work
E. coli K-12 MG1655 yebK-8myc	yebK tagged strain with myc epitopes	This work
E. coli K-12 MG1655 yedW-8myc	yedW tagged strain with myc epitopes	This work
E. coli K-12 MG1655 yeeY-8myc	yeeY tagged strain with myc epitopes	This work
E. coli K-12 MG1655 yehT-8myc	yehT tagged strain with myc epitopes	This work
E. coli K-12 MG1655 yfeC-8myc	yfeC tagged strain with myc epitopes	This work
E. coli K-12 MG1655 yfeD-8myc	yfeD tagged strain with myc epitopes	This work
E. coli K-12 MG1655 yfiE-8myc	yfiE tagged strain with myc epitopes	This work
E. coli K-12 MG1655 yfjR-8myc	yfjR tagged strain with myc epitopes	This work
E. coli K-12 MG1655 ygaV-8myc	ygaV tagged strain with myc epitopes	This work
E. coli K-12 MG1655 ygbI-8myc	ygbI tagged strain with myc epitopes	This work
E. coli K-12 MG1655 ygfI-8myc	ygfI tagged strain with myc epitopes	This work
E. coli K-12 MG1655 yggD-8myc	yggD tagged strain with myc epitopes	This work
E. coli K-12 MG1655 yhjB-8myc	yhjB tagged strain with myc epitopes	This work
E. coli K-12 MG1655 yhjC-8myc	yhjC tagged strain with myc epitopes	This work
E. coli K-12 MG1655 yiaU-8myc	yiaU tagged strain with myc epitopes	This work
E. coli K-12 MG1655 yidL-8myc	yidL tagged strain with myc epitopes	This work
E. coli K-12 MG1655 yidZ-8myc	yidZ tagged strain with myc epitopes	This work
E. coli K-12 MG1655 yihL-8myc	yihL tagged strain with myc epitopes	This work
E. coli K-12 MG1655 yihW-8myc	yihW tagged strain with myc epitopes	This work
E. coli K-12 MG1655 yjhI-8myc	yjhI tagged strain with myc epitopes	This work
E. coli K-12 MG1655 yjjJ-8myc	yjjJ tagged strain with myc epitopes	This work
E. coli K-12 MG1655 yneJ-8myc	yneJ tagged strain with myc epitopes	This work
E. coli K-12 MG1655 ynfL-8myc	ynfL tagged strain with myc epitopes	This work
E. coli K-12 MG1655 ypdC-8myc	ypdC tagged strain with myc epitopes	This work
E. coli K-12 MG1655 yqhC-8myc	yqhC tagged strain with myc epitopes	This work
E. coli K-12 MG1655 ∆yidZ	yidZ knock-out strain	This work
E. coli K-12 MG1655 ∆ybcM	ybcM knock-out strain	This work
E. coli K-12 MG1655 ∆yciT	yciT knock-out strain	This work
E. coli K-12 MG1655 ∆ynfL	ynfL knock-out strain	This work
E. coli K-12 MG1655 ∆yfeC	yfeC knock-out strain	This work
E. coli K-12 MG1655 ∆ydhB	ydhB knock-out strain	This work
E. coli K-12 MG1655 ∆ygbI	ygbI knock-out strain	This work
