# Supplementary material for: Unraveling the functions of uncharacterized transcription factors in Escherichia coli using ChIP-exo
Source: Nucleic Acids Res. 2021 Aug 24;49(17):9696–710. doi: 10.1093/nar/gkab735 (PMC8464067; doi:10.1093/nar/gkab735)
Supplement: gkab735_Supplemental_Files [file gkab735_supplemental_files.zip › Dataset_S2 The conditions for genome-wide experiments.xlsx]

## Sheet: Sheet1
Genes	Locus_tag	ChIP-exo test condition
yahB	b0316	Glucose M9 minimal medium
ybcM	b0546	To create oxidative stress, the overnight cultures were inoculated to an optical density OD600 = 0.01 into the fresh 70 ml of Glucose M9 minimal medium in a 500-ml flask supplemented with 250 uM paraquat (PQ) at OD600= 0.3 and incubated for 20 min with stiring
ybdO	b0603	Glucose M9 minimal medium
ybeF	b0629	Glucose M9 minimal medium
ybhD	b0768	Glucose M9 minimal medium
ycaN	b0900	Glucose M9 minimal medium
yciT	b1284	Glucose M9 minimal medium
ycjW	b1320	Glucose M9 minimal medium
ydcR	b1439	Glucose M9 minimal medium
ydhB	b1659	Glucose M9 minimal medium
ydiP	b1696	Glucose M9 minimal medium
yebK	b1853	Glucose M9 minimal medium
yedW	b1969	Glucose M9 minimal medium
yeeY	b2015	Glucose M9 minimal medium
yehT	b2125	Glucose M9 minimal medium
yfeC	b2398	Glucose M9 minimal medium
yfeD	b2399	Glucose M9 minimal medium
yfiE	b2577	Glucose M9 minimal medium
yfjR	b2634	Glucose M9 minimal medium
ygaV	b2667	Glucose M9 minimal medium
ygbI	b2735	Glucose M9 minimal medium
ygeR	b2865	Glucose M9 minimal medium
ygfI	b2921	Glucose M9 minimal medium
yggD	b2929	Glucose M9 minimal medium
yhjB	b3520	Glucose M9 minimal medium
yiaU	b3585	Glucose M9 minimal medium
yidL	b3680	Glucose M9 minimal medium
yidZ	b3711	Glucose M9 minimal medium
yihL	b3872	Glucose M9 minimal medium
yihW	b3884	Glucose M9 minimal medium
yjhI	b4299	Glucose M9 minimal medium
yjjJ	b4385	Glucose M9 minimal medium
yneJ	b1526	Glucose M9 minimal medium
ynfL	b1595	Glucose M9 minimal medium
ypdC	b2382	Glucose M9 minimal medium
