# Supplementary material for: Unraveling the functions of uncharacterized transcription factors in Escherichia coli using ChIP-exo
Source: Nucleic Acids Res. 2021 Aug 24;49(17):9696–710. doi: 10.1093/nar/gkab735 (PMC8464067; doi:10.1093/nar/gkab735)
Supplement: gkab735_Supplemental_Files [file gkab735_supplemental_files.zip › Dataset_S3 The statistics on ChIP-exo sequencing.xlsx]

## Sheet: Sheet1
statistics on ChIP-exo for YidZ_1
	Count	Percentage (%)	Average Length (bp)	Number of bases
Total SE reads	7133613	100	51	363814263
Mapped SE reads	7089414	99.3804	51	361560114
Unmapped reads	44199	0.619588	51	2254149
statistics on ChIP-exo for YidZ_2
	Count	Percentage (%)	Average Length (bp)	Number of bases
Total SE reads	7584928	100	51	386831328
Mapped SE reads	7534878	99.3401	51	384278778
Unmapped reads	50050	0.659861	51	2552550
statistics on ChIP-exo for YcjW_1
	Count	Percentage (%)	Average Length (bp)	Number of bases
Total SE reads	7032058	100	51	358634958
Mapped SE reads	6973864	99.1724	51	355667064
Unmapped reads	58194	0.827553	51	2967894
statistics on ChIP-exo for YcjW_2
	Count	Percentage (%)	Average Length (bp)	Number of bases
Total SE reads	5964587	100	51	304193937
Mapped SE reads	5914713	99.1638	51	301650363
Unmapped reads	49874	0.836169	51	2543574
statistics on ChIP-exo for YdcN_1
	Count	Percentage (%)	Average Length (bp)	Number of bases
Total SE reads	6085627	100	51	310366977
Mapped SE reads	5901804	96.9794	51	300992004
Unmapped reads	183823	3.02061	51	9374973
statistics on ChIP-exo for YdcN_2
	Count	Percentage (%)	Average Length (bp)	Number of bases
Total SE reads	5781018	100	51	294831918
Mapped SE reads	5605878	96.9704	51	285899778
Unmapped reads	175140	3.02957	51	8932140
statistics on ChIP-exo for YfeC_1
	Count	Percentage (%)	Average Length (bp)	Number of bases
Total SE reads	6176364	100	51	314994564
Mapped SE reads	6117792	99.0517	51	312007392
Unmapped reads	58572	0.948325	51	2987172
statistics on ChIP-exo for YfeC_2
	Count	Percentage (%)	Average Length (bp)	Number of bases
Total SE reads	6296942	100	51	321144042
Mapped SE reads	6204154	98.5265	51	316411854
Unmapped reads	92788	1.47354	51	4732188
statistics on ChIP-exo for YciT_1
	Count	Percentage (%)	Average Length (bp)	Number of bases
Total SE reads	5509539	100	51	280986489
Mapped SE reads	5463225	99.1594	51	278624475
Unmapped reads	46314	0.840615	51	2362014
statistics on ChIP-exo for YciT_2
	Count	Percentage (%)	Average Length (bp)	Number of bases
Total SE reads	5405290	100	51	275669790
Mapped SE reads	5360302	99.1677	51	273375402
Unmapped reads	44988	0.832296	51	2294388
statistics on ChIP-exo for YfeD_1
	Count	Percentage (%)	Average Length (bp)	Number of bases
Total SE reads	7200498	100	51	367225398
Mapped SE reads	7143992	99.2152	51	364343592
Unmapped reads	56506	0.784751	51	2881806
statistics on ChIP-exo for YfeD_2
	Count	Percentage (%)	Average Length (bp)	Number of bases
Total SE reads	6271360	100	51	319839360
Mapped SE reads	6221560	99.2059	51	317299560
Unmapped reads	49800	0.794086	51	2539800
statistics on ChIP-exo for YdhB_1
	Count	Percentage (%)	Average Length (bp)	Number of bases
Total SE reads	6723755	100	51	342911505
Mapped SE reads	6651058	98.9188	51	339203958
Unmapped reads	72697	1.0812	51	3707547
statistics on ChIP-exo for YdhB_2
	Count	Percentage (%)	Average Length (bp)	Number of bases
Total SE reads	8571799	100	51	437161749
Mapped SE reads	8479652	98.925	51	432462252
Unmapped reads	92147	1.075	51	4699497
statistics on ChIP-exo for YqhC_1
	Count	Percentage (%)	Average Length (bp)	Number of bases
Total SE reads	5536485	100	51	282360735
Mapped SE reads	5331270	96.2934	51	271894770
Unmapped reads	205215	3.70659	51	10465965
statistics on ChIP-exo for YqhC_2
	Count	Percentage (%)	Average Length (bp)	Number of bases
Total SE reads	4845612	100	51	247126212
Mapped SE reads	4670733	96.391	51	238207383
Unmapped reads	174879	3.60902	51	8918829
statistics on ChIP-exo for YdcR_1
	Count	Percentage (%)	Average Length (bp)	Number of bases
Total SE reads	6706187	100	51	342015537
Mapped SE reads	6648150	99.1346	51	339055650
Unmapped reads	58037	0.865425	51	2959887
statistics on ChIP-exo for YdcR_2
	Count	Percentage (%)	Average Length (bp)	Number of bases
Total SE reads	5039745	100	51	257026995
Mapped SE reads	4956685	98.3519	51	252790935
Unmapped reads	83060	1.6481	51	4236060
statistics on ChIP-exo for YebK_1
	Count	Percentage (%)	Average Length (bp)	Number of bases
Total SE reads	8438344	100	51	430355544
Mapped SE reads	8352689	98.9849	51	425987139
Unmapped reads	85655	1.01507	51	4368405
statistics on ChIP-exo for YebK_2
	Count	Percentage (%)	Average Length (bp)	Number of bases
Total SE reads	9807216	100	51	500168016
Mapped SE reads	9686696	98.7711	51	494021496
Unmapped reads	120520	1.22889	51	6146520
statistics on ChIP-exo for YbcM_1
	Count	Percentage (%)	Average Length (bp)	Number of bases
Total SE reads	5494812	100	51	280235412
Mapped SE reads	5354884	97.4535	51	273099084
Unmapped reads	139928	2.54655	51	7136328
statistics on ChIP-exo for YbcM_2
	Count	Percentage (%)	Average Length (bp)	Number of bases
Total SE reads	5446835	100	51	277788585
Mapped SE reads	5298784	97.2819	51	270237984
Unmapped reads	148051	2.71811	51	7550601
statistics on ChIP-exo for YedW_1
	Count	Percentage (%)	Average Length (bp)	Number of bases
Total SE reads	7488053	100	51	381890703
Mapped SE reads	7395900	98.7693	51	377190900
Unmapped reads	92153	1.23067	51	4699803
statistics on ChIP-exo for YedW_2
	Count	Percentage (%)	Average Length (bp)	Number of bases
Total SE reads	7800115	100	51	397805865
Mapped SE reads	7684832	98.522	51	391926432
Unmapped reads	115283	1.47797	51	5879433
statistics on ChIP-exo for YiaU_1
	Count	Percentage (%)	Average Length (bp)	Number of bases
Total SE reads	5185075	100	51	264438825
Mapped SE reads	4851675	93.57	51	247435425
Unmapped reads	333400	6.42999	51	17003400
statistics on ChIP-exo for YiaU_2
	Count	Percentage (%)	Average Length (bp)	Number of bases
Total SE reads	5101545	100	51	260178795
Mapped SE reads	4771183	93.5243	51	243330333
Unmapped reads	330362	6.47572	51	16848462
statistics on ChIP-exo for YhjC_1
	Count	Percentage (%)	Average Length (bp)	Number of bases
Total SE reads	5221161	100	51	266279211
Mapped SE reads	5149243	98.6226	51	262611393
Unmapped reads	71918	1.37743	51	3667818
statistics on ChIP-exo for YhjC_2
	Count	Percentage (%)	Average Length (bp)	Number of bases
Total SE reads	5693755	100	51	290381505
Mapped SE reads	5616151	98.637	51	286423701
Unmapped reads	77604	1.36297	51	3957804
statistics on ChIP-exo for YihW_1
	Count	Percentage (%)	Average Length (bp)	Number of bases
Total SE reads	6288400	100	51	320708400
Mapped SE reads	6241331	99.2515	51	318307881
Unmapped reads	47069	0.748505	51	2400519
statistics on ChIP-exo for YihW_2
	Count	Percentage (%)	Average Length (bp)	Number of bases
Total SE reads	6522655	100	51	332655405
Mapped SE reads	6473968	99.2536	51	330172368
Unmapped reads	48687	0.746429	51	2483037
statistics on ChIP-exo for YneJ_1
	Count	Percentage (%)	Average Length (bp)	Number of bases
Total SE reads	5823277	100	51	296987127
Mapped SE reads	5574481	95.7276	51	284298531
Unmapped reads	248796	4.27244	51	12688596
statistics on ChIP-exo for YneJ_2
	Count	Percentage (%)	Average Length (bp)	Number of bases
Total SE reads	3784453	100	51	193007103
Mapped SE reads	3535031	93.4093	51	180286581
Unmapped reads	249422	6.5907	51	12720522
statistics on ChIP-exo for YcaN_1
	Count	Percentage (%)	Average Length (bp)	Number of bases
Total SE reads	4284897	100	51	218529747
Mapped SE reads	4159533	97.0743	51	212136183
Unmapped reads	125364	2.92572	51	6393564
statistics on ChIP-exo for YcaN_2
	Count	Percentage (%)	Average Length (bp)	Number of bases
Total SE reads	4060121	100	51	207066171
Mapped SE reads	3956706	97.4529	51	201792006
Unmapped reads	103415	2.54709	51	5274165
statistics on ChIP-exo for YgaV_1
	Count	Percentage (%)	Average Length (bp)	Number of bases
Total SE reads	4726416	100	51	241047216
Mapped SE reads	4492095	95.0423	51	229096845
Unmapped reads	234321	4.95769	51	11950371
statistics on ChIP-exo for YgaV_2
	Count	Percentage (%)	Average Length (bp)	Number of bases
Total SE reads	6352546	100	51	323979846
Mapped SE reads	5991442	94.3156	51	305563542
Unmapped reads	361104	5.6844	51	18416304
statistics on ChIP-exo for YdiP_1
	Count	Percentage (%)	Average Length (bp)	Number of bases
Total SE reads	6768276	100	51	345182076
Mapped SE reads	6449777	95.2942	51	328938627
Unmapped reads	318499	4.70576	51	16243449
statistics on ChIP-exo for YdiP_2
	Count	Percentage (%)	Average Length (bp)	Number of bases
Total SE reads	6782020	100	51	345883020
Mapped SE reads	6495860	95.7806	51	331288860
Unmapped reads	286160	4.21939	51	14594160
statistics on ChIP-exo for YjhI_1
	Count	Percentage (%)	Average Length (bp)	Number of bases
Total SE reads	4740752	100	51	241778352
Mapped SE reads	4526099	95.4722	51	230831049
Unmapped reads	214653	4.52783	51	10947303
statistics on ChIP-exo for YjhI_2
	Count	Percentage (%)	Average Length (bp)	Number of bases
Total SE reads	4695115	100	51	239450865
Mapped SE reads	4613369	98.2589	51	235281819
Unmapped reads	81746	1.74109	51	4169046
statistics on ChIP-exo for YbdO_1
	Count	Percentage (%)	Average Length (bp)	Number of bases
Total SE reads	8454886	100	51	431199186
Mapped SE reads	8110617	95.9282	51	413641467
Unmapped reads	344269	4.07183	51	17557719
statistics on ChIP-exo for YbdO_2
	Count	Percentage (%)	Average Length (bp)	Number of bases
Total SE reads	7100190	100	51	362109690
Mapped SE reads	6855059	96.5475	51	349608009
Unmapped reads	245131	3.45246	51	12501681
statistics on ChIP-exo for YeaM_1
	Count	Percentage (%)	Average Length (bp)	Number of bases
Total SE reads	2998035	100	51	152899785
Mapped SE reads	2723603	90.8463	51	138903753
Unmapped reads	274432	9.15373	51	13996032
statistics on ChIP-exo for YeaM_2
	Count	Percentage (%)	Average Length (bp)	Number of bases
Total SE reads	6048108	100	51	308453508
Mapped SE reads	5780052	95.5679	51	294782652
Unmapped reads	268056	4.43206	51	13670856
statistics on ChIP-exo for YfiE_1
	Count	Percentage (%)	Average Length (bp)	Number of bases
Total SE reads	4233148	100	51	215890548
Mapped SE reads	4143236	97.876	51	211305036
Unmapped reads	89912	2.124	51	4585512
statistics on ChIP-exo for YfiE_2
	Count	Percentage (%)	Average Length (bp)	Number of bases
Total SE reads	3375369	100	51	172143819
Mapped SE reads	3249732	96.2778	51	165736332
Unmapped reads	125637	3.72217	51	6407487
statistics on ChIP-exo for YahB_1
	Count	Percentage (%)	Average Length (bp)	Number of bases
Total SE reads	3796516	100	51	193622316
Mapped SE reads	3661706	96.4491	51	186747006
Unmapped reads	134810	3.55089	51	6875310
statistics on ChIP-exo for YahB_2
	Count	Percentage (%)	Average Length (bp)	Number of bases
Total SE reads	4160181	100	51	212169231
Mapped SE reads	4105133	98.6768	51	209361783
Unmapped reads	55048	1.32321	51	2807448
statistics on ChIP-exo for YbeF_1
	Count	Percentage (%)	Average Length (bp)	Number of bases
Total SE reads	4860602	100	51	247890702
Mapped SE reads	4735890	97.4342	51	241530390
Unmapped reads	124712	2.56577	51	6360312
statistics on ChIP-exo for YbeF_2
	Count	Percentage (%)	Average Length (bp)	Number of bases
Total SE reads	4691893	100	51	239286543
Mapped SE reads	4528898	96.526	51	230973798
Unmapped reads	162995	3.47397	51	8312745
statistics on ChIP-exo for YcfQ_1
	Count	Percentage (%)	Average Length (bp)	Number of bases
Total SE reads	6640902	100	51	338686002
Mapped SE reads	6594610	99.3029	51	336325110
Unmapped reads	46292	0.697074	51	2360892
statistics on ChIP-exo for YcfQ_2
	Count	Percentage (%)	Average Length (bp)	Number of bases
Total SE reads	5730573	100	51	292259223
Mapped SE reads	5688476	99.2654	51	290112276
Unmapped reads	42097	0.734604	51	2146947
statistics on ChIP-exo for YihL_1
	Count	Percentage (%)	Average Length (bp)	Number of bases
Total SE reads	6598984	100	51	336548184
Mapped SE reads	6469549	98.0386	51	329946999
Unmapped reads	129435	1.96144	51	6601185
statistics on ChIP-exo for YihL_2
	Count	Percentage (%)	Average Length (bp)	Number of bases
Total SE reads	7250920	100	51	369796920
Mapped SE reads	7111815	98.0816	51	362702565
Unmapped reads	139105	1.91845	51	7094355
statistics on ChIP-exo for YidL_1
	Count	Percentage (%)	Average Length (bp)	Number of bases
Total SE reads	6069580	100	51	309548580
Mapped SE reads	5786713	95.3396	51	295122363
Unmapped reads	282867	4.6604	51	14426217
statistics on ChIP-exo for YidL_2
	Count	Percentage (%)	Average Length (bp)	Number of bases
Total SE reads	5668889	100	51	289113339
Mapped SE reads	5456601	96.2552	51	278286651
Unmapped reads	212288	3.74479	51	10826688
statistics on ChIP-exo for YehT_1
	Count	Percentage (%)	Average Length (bp)	Number of bases
Total SE reads	3008900	100	51	153453900
Mapped SE reads	2956434	98.2563	51	150778134
Unmapped reads	52466	1.74369	51	2675766
statistics on ChIP-exo for YehT_2
	Count	Percentage (%)	Average Length (bp)	Number of bases
Total SE reads	2733426	100	51	139404726
Mapped SE reads	2683048	98.157	51	136835448
Unmapped reads	50378	1.84304	51	2569278
statistics on ChIP-exo for YgfI_1
	Count	Percentage (%)	Average Length (bp)	Number of bases
Total SE reads	6114757	100	51	311852607
Mapped SE reads	5877136	96.114	51	299733936
Unmapped reads	237621	3.88603	51	12118671
statistics on ChIP-exo for YgfI_2
	Count	Percentage (%)	Average Length (bp)	Number of bases
Total SE reads	2707646	100	51	138089946
Mapped SE reads	2652577	97.9662	51	135281427
Unmapped reads	55069	2.03383	51	2808519
statistics on ChIP-exo for YbhD_1
	Count	Percentage (%)	Average Length (bp)	Number of bases
Total SE reads	4972118	100	51	253578018
Mapped SE reads	4836218	97.2668	51	246647118
Unmapped reads	135900	2.73324	51	6930900
statistics on ChIP-exo for YbhD_2
	Count	Percentage (%)	Average Length (bp)	Number of bases
Total SE reads	5740320	100	51	292756320
Mapped SE reads	5659056	98.5843	51	288611856
Unmapped reads	81264	1.41567	51	4144464
statistics on ChIP-exo for YgbI_1
	Count	Percentage (%)	Average Length (bp)	Number of bases
Total SE reads	4518022	100	51	230419122
Mapped SE reads	4411634	97.6453	51	224993334
Unmapped reads	106388	2.35475	51	5425788
statistics on ChIP-exo for YgbI_2
	Count	Percentage (%)	Average Length (bp)	Number of bases
Total SE reads	5647827	100	51	288039177
Mapped SE reads	5552628	98.3144	51	283184028
Unmapped reads	95199	1.68559	51	4855149
statistics on ChIP-exo for YhjB_1
	Count	Percentage (%)	Average Length (bp)	Number of bases
Total SE reads	5113710	100	51	260799210
Mapped SE reads	5026921	98.3028	51	256372971
Unmapped reads	86789	1.69718	51	4426239
statistics on ChIP-exo for YhjB_2
	Count	Percentage (%)	Average Length (bp)	Number of bases
Total SE reads	5031695	100	51	256616445
Mapped SE reads	4956559	98.5067	51	252784509
Unmapped reads	75136	1.49325	51	3831936
statistics on ChIP-exo for YnfL_1
	Count	Percentage (%)	Average Length (bp)	Number of bases
Total SE reads	2174695	100	51	110909445
Mapped SE reads	2144847	98.6275	51	109387197
Unmapped reads	29848	1.37251	51	1522248
statistics on ChIP-exo for YnfL_2
	Count	Percentage (%)	Average Length (bp)	Number of bases
Total SE reads	2686704	100	51	137021904
Mapped SE reads	2650690	98.6595	51	135185190
Unmapped reads	36014	1.34045	51	1836714

## Sheet: correlation
	Correlation between replicates
YidZ_1	0.99
YidZ_2
YcjW_1	0.99
YcjW_2
YdcN_1	0.99
YdcN_2
YfeC_1	0.99
YfeC_2
YciT_1	0.99
YciT_2
YfeD_1	0.97
YfeD_2
YdhB_1	0.99
YdhB_2
YqhC_1	0.97
YqhC_2
YdcR_1	0.95
YdcR_2
YebK_1	0.99
YebK_2
YbcM_1	0.99
YbcM_2
YedW_1	0.99
YedW_2
YiaU_1	0.99
YiaU_2
YhjC_1	0.98
YhjC_2
YihW_1	0.99
YihW_2
YneJ_1	0.99
YneJ_2
YcaN_1	0.99
YcaN_2
YgaV_1	0.95
YgaV_2
YdiP_1	0.98
YdiP_2
YjhI_1	0.88
YjhI_2
YbdO_1	0.98
YbdO_2
YeaM_1	0.97
YeaM_2
YfiE_1	0.98
YfiE_2
YahB_1	0.97
YahB_2
YbeF_1	0.97
YbeF_2
YcfQ_1	0.99
YcfQ_2
YihL_1	0.99
YihL_2
YidL_1	0.97
YidL_2
YehT_1	0.99
YehT_2
YgfI_1	0.99
YgfI_2
YbhD_1	0.9
YbhD_2
YgbI_1	0.98
YgbI_2
YhjB_1	0.99
YhjB_2
YnfL_1	0.99
YnfL_2
