# Supplementary material for: Unraveling the functions of uncharacterized transcription factors in Escherichia coli using ChIP-exo
Source: Nucleic Acids Res. 2021 Aug 24;49(17):9696–710. doi: 10.1093/nar/gkab735 (PMC8464067; doi:10.1093/nar/gkab735)
Supplement: gkab735_Supplemental_Files [file gkab735_supplemental_files.zip › Dataset_S4 The genome-wide binding sites of candidate TFs.xlsx]

## Sheet: Sheet1
The column, "Binding sites", is the rank order of binding sites
The column, "Start_position", is the left-side position of binding peak at the reference genome (generatd by MACE algorithm)
The column, "End_position", is the right-side position of binding peak at the reference genome (generatd by MACE algorithm)
The column, "Signal / Noise", is the signal-to-noise ratio. The calculation of S/N resembles the way to calculate ChIP-chip peak intensity where IP signal was divided by Mock signal.
The column, "b_number", is the locus_tag from Genbank annotation
The column, "Nearest gene", is the nearest genes found near the ChIP-exo binding site. If the binding site is located near divergent promoters, two genes are annotated. If the binding site is intergenic, this column indicates the gene.
The column, "Description", is the function of target gene bound by candidate TFs
The column, "Bound by RNAP", is the gene bound by RNA polymerase under the conditions tested ("Y" denotes "Yes")
1. List of ChIP-exo binding sites for YidZ
Binding Sites	Start_position	End_position	Signal / Noise	b_number	The nearest gene	Descrption	Bound by RNAP
1	96929	96970	22.73	b0088	murD	UDP-N-acetylmuramoyl-L-alanine—D-glutamate ligase
2	149309	149359	17.9	b0134	panB	3-methyl-2-oxobutanoate hydroxymethyltransferase	Y
3	213955	213985	5.3	b0189	rof	modulator of Rho-dependent transcription termination
4	296762	296809	291.96	b0282	yagP	putative LysR family substrate binding domain-containing protein YagP	Y
5	365657	365697	161.4	b0344	lacZ	β-galactosidase
6	374951	374993	20.38	b0353	mhpT	3-hydroxyphenylpropionate/3-hydroxycinnamate:H+ symporter
7	384976	385014	10.37	b0365	tauA	taurine ABC transporter periplasmic binding protein
8	391334	391380	12.52	b0372	insF-2	IS3 element protein InsF
9	401643	401701	30.11	b0383	phoA	alkaline phosphatase
10	457395	457441	14.99	b0438	clpX	ClpX ATP-dependent protease specificity component and chaperone	Y
11	485352	485398	27.8	b0464	acrR	DNA-binding transcriptional repressor AcrR	Y
12	502467	502513	100.34	b0478	ybaL	putative transporter YbaL	Y
13	518011	518055	12.63	b0493	ybbO	NADP+-dependent aldehyde reductase YbbO	Y
14	552901	552947	147.45	b0524	lpxH	UDP-2,3-diacylglucosamine diphosphatase
15	710023	710063	27.27	b4637	uof	Ryhb-regulated fur leader peptide	Y
16	767852	767888	19.6	b0732	mngB	α-mannosidase
17	770794	770819	5.09	b0733	cydA	cytochrome bd-I ubiquinol oxidase subunit I
18	790821	790868	10.13	b0759	galE	UDP-glucose 4-epimerase	Y
19	823002	823045	16.88	b0789	ybhO	cardiolipin synthase B	Y
20	831762	831808	21.92	b0798	ybiA	N-glycosidase YbiA
21	856480	856520	29.13	b0820	ybiT	putative ATP-binding protein YbiT
22	857987	858032	7.5	b0821	ybiU	DUF1479 domain-containing protein YbiU
23	861892	861938	24.6	b0826	moeB	molybdopterin-synthase adenylyltransferase
24	863884	863929	522.73	b0827	moeA	molybdopterin molybdotransferase
25	934083	934129	11.32	b0889	ftsK	cell division DNA translocase FtsK
26	1039417	1039468	234.45	b0979	appB	cytochrome bd-II ubiquinol oxidase subunit II
27	1061173	1061221	36	b0998	torD	trimethylamine-N-oxide reductase-specific chaperone
28	1097967	1098005	6.12	b1033	ghrA	glyoxylate/hydroxypyruvate reductase A
29	1167473	1167519	8.98	b1111	ycfQ	DNA-binding transcriptional repressor ComR	Y
30	1205268	1205293	14.39	b1151	ymfO	e14 prophage; protein BeeE
31	1250421	1250468	7.91	b1201	dhaR	DNA-binding transcriptional dual regulator DhaR
32	1266340	1266369	9.17	b1213	ychQ	SirB family protein YchQ	Y
33	1334364	1334410	71.31	b1276	acnA	aconitate hydratase A
34	1337823	1337863	23.51	b1278	pgpB	phosphatidylglycerophosphatase B	Y
35	1360129	1360177	14.1	b1299	puuR	DNA-binding transcriptional repressor PuuR
36	1367393	1367438	97.46	b1307	pspD	phage shock protein D
37	1487364	1487410	14.05	b1415	aldA	aldehyde dehydrogenase A, NAD-linked
38	1488283	1488330	34.98	b1417	gapC_1	Transcription Unit (?)	Y
39	1489377	1489423	7.9	b1418	cybB	superoxide oxidase
40	1516816	1516862	40.22	b1448	yncA	L-amino acid N-acyltransferase	Y
41	1542413	1542458	83.15	b1470	yddJ	uncharacterized protein YddJ
42	1648647	1648699	86.13	b1577	ydfE	Qin prophage; protein YdfE
43	1668287	1668334	10.83	b1596	ynfM	putative transporter YnfM
44	1675182	1675208	7.5	b1603	pntA	pyridine nucleotide transhydrogenase subunit α
45	1718295	1718340	6.63	b1641	slyB	outer membrane lipoprotein SlyB	Y
46	1744905	1744951	324.25	b1667	ydhR	putative monooxygenase YdhR	Y
47	1751423	1751468	56.16	b1673	ydhV	putative oxidoreductase YdhV
48	1755455	1755485	5.8	b1677	lpp	murein lipoprotein
49	1799247	1799294	69.61	b1719	thrS	threonine—tRNA ligase	Y
50	1834130	1834177	268.05	b1754	ynjB	putative ABC transporter periplasmic binding protein YnjB
51	1979428	1979445	27.53	b1896	otsA	trehalose-6-phosphate synthase
52	1998883	1998908	17.11	b1921	fliZ	DNA-binding transcriptional regulator FliZ
53	2028980	2029020	51.1	b1961	dcm	DNA-cytosine methyltransferase
54	2080618	2080642	7.05	b2010	dacD	D-alanyl-D-alanine carboxypeptidase DacD
55	2145960	2145986	44.29	b2069	yegD	HSP70 family protein YegD	Y
56	2188490	2188537	106.18	b2109	yehB	putative fimbrial usher protein YehB
57	2215231	2215278	56.23	b2129	yehX	glycine betaine ABC transporter ATP binding subunit YehX
58	2337904	2337944	61.49	b2232	ubiG	bifunctional 3-demethylubiquinone-8 3-O-methyltransferase and 2-octaprenyl-6-hydroxyphenol methylase	Y
59	2397191	2397238	15.07	b2283	nuoG	NADH:quinone oxidoreductase subunit G
60	2424512	2424560	15.77	b2309	hisJ	histidine ABC transporter periplasmic binding protein	Y
61	2577785	2577803	4.3	b2465	tktB	transketolase 2
62	2600278	2600308	17.48	b2482	hyfB	hydrogenase 4 component B
63	2608302	2608347	99.79	b2488	hyfH	hydrogenase 4 component H
64	2659994	2660041	136.66	b2531	iscR	DNA-binding transcriptional dual regulator IscR	Y
65	2668639	2668684	11.83	b2539	hcaF	putative 3-phenylpropionate/cinnamate dioxygenase subunit β
66	2694745	2694791	9.22	b2558	mltF	membrane-bound lytic murein transglycosylase F
67	2788084	2788108	17.26	b2660	lhgO	L-2-hydroxyglutarate dehydrogenase
68	2799057	2799086	12.7	b2674	nrdI	dimanganese-tyrosyl radical cofactor maintenance flavodoxin NrdI
69	2813820	2813846	20.75	b2688	gshA	glutamate—cysteine ligase
70	2854538	2854585	26.22	b2732	ygbA	protein YgbA
71	2906851	2906896	19.88	b2780	pyrG	CTP synthetase	Y
72	2910492	2910536	13.68	b2784	relA	GDP/GTP pyrophosphokinase
73	2958529	2958574	23.4	b2822	recC	exodeoxyribonuclease V subunit RecC
74	2983406	2983450	8.01	b2844	yqeF	putative acyltransferase
75	3009390	3009431	135.18	b2874	yqeA	putative amino acid kinase YqeA
76	3073110	3073155	47.03	b2929	yggD	fumarase E
77	3136061	3136103	258.6	b2988	gsp	fused glutathionylspermidine amidase / glutathionylspermidine synthetase
78	3208803	320843	12.3	b3065	rpsU	30S ribosomal subunit protein S21
79	3213373	3213420	13.11	b3068	mug	stationary phase mismatch/uracil DNA glycosylase	Y
80	3289316	3289342	28.21	b3145	yraK	putative fimbrial adhesin YraK
81	3328107	3328133	25.61	b3182	dacB	peptidoglycan DD endopeptidase DacB
82	3345183	3345231	14.19	b3205	yhbJ	RNase adaptor protein RapZ
83	3402029	3402075	31.04	b3253	ydhH	anhydro-N-acetylmuramic acid kinase	Y
84	3414872	3414916	32.1	b3266	acrF	multidrug efflux pump RND permease AcrF
85	3517849	3517878	37.27	b3391	hofQ	DNA utilization protein HofQ
86	3526676	3526723	19.58	b3399	yrfG	purine nucleotidase	Y
87	3552113	3552159	75.22	b3418	malT	DNA-binding transcriptional activator MalT
88	3660152	3660185	8.4	b3514	mdtF	multidrug efflux pump RND permease MdtF
89	3597857	3597884	15.62	b3607	cysE	serine acetyltransferase
90	3803935	3803980	57.05	b3630	waap	lipopolysaccharide core heptose (I) kinase	Y
91	3882526	3882571	79.52	b3704	rnpA	RNase P protein component
92	3931286	3931324	24.16	b3748	rbsD	D-ribose pyranase
93	3957850	3957884	15.6	b3775	ppiC	peptidyl-prolyl cis-trans isomerase C
94	4026252	4026298	85.82	b3845	fadA	3-ketoacyl-CoA thiolase
95	4028925	4028972	16.41	b3846	fadB	multifunctional enoyl-CoA hydratase, 3-hydroxyacyl-CoA epimerase, Δ3-cis- Δ2-trans-enoyl-CoA isomerase, L-3-hydroxyacyl-CoA dehydrogenase	Y
96	4066582	4066629	1832.76	b3878	yihQ	sulfoquinovosidase
97	4104327	4104367	32.97	b4484	cpxP	periplasmic protein CpxP
98	4155684	4155730	238.87	b3960	argH	argininosuccinate lyase
99	4171862	4171909	42.65	b3973	birA	DNA-binding transcriptional repressor/biotin-[acetyl-CoA-carboxylase] ligase BirA
100	4244675	4244704	2.5	b4034	malE	maltose ABC transporter periplasmic binding protein
101	4246043	4246068	61.38	b4036	lamB	maltose outer membrane channel / phage lambda receptor protein
102	4293720	4293757	19.07	b4077	gltP	glutamate/aspartate : H+ symporter GltP
103	4301733	4301779	29.51	b4082	sdsR	small regulatory RNA SdsR
104	4309359	4309400	14.5	b4088	alsB	DNA-binding transcriptional dual regulator Lrp
105	4328485	4328529	10.34	b4111	proP	osmolyte:H+ symporter ProP
106	4346026	4346073	26.72	b4123	dcuB	anaerobic C4-dicarboxylate transporter DcuB
107	4370976	4371016	16.34	b4144	yjeI	outer membrane lipoprotein Blc
108	4371732	4371778	94.67	b4145	yjeJ	protein YjeJ
109	4396941	4396988	38.79	b4170	mutL	DNA mismatch repair protein MutL
110	4408901	4408947	23.35	b4182	yjfJ	PspA family protein YjfJ
111	4409683	4409724	25.56	b4183	yjfK	DUF2491 domain-containing protein YjfK
112	4413215	4413243	6.8	b4187	aidB	isovaleryl-CoA dehydrogenase and DNA-binding transcriptional repressor
113	4421085	4421130	10.78	b4197	ulaE	L-ribulose-5-phosphate 3-epimerase UlaE
114	4441310	4441334	10.54	b4220	ytfM	translocation and assembly module subunit TamA
115	4481827	4481852	8.44	b4258	valS	valine—tRNA ligase
116	4541790	4541819	13.7	b4315	fimI	putative fimbrial protein FimI
117	4550948	4550996	247.37	b4323	uxuB	D-mannonate oxidoreductase
118	4562308	4562355	75.09	b4334	yjiL	putative ATPase, activator of (R)-hydroxyglutaryl-CoA dehdratase
2. List of ChIP-exo binding sites for YcjW
Binding Sites	Start_position	End_position	Signal / Noise	b_number	The nearest gene	Descrption	Bound by RNAP
1	56482	56501	8.96	b0054	lptD	lipopolysaccharide assembly protein LptD
2	74434	74462	16	b0067	thiP	thiamine ABC transporter membrane subunit
3	251555	251581	30.99	b0231	dinB	DNA polymerase IV	Y
4	433565	433583	8.02	b0414	ribD	fused diaminohydroxyphosphoribosylaminopyrimidine deaminase / 5-amino-6-(5-phosphoribosylamino)uracil reductase	Y
5	479192	479216	23.07	b0459	maa	maltose O-acetyltransferase
6	531772	531794	13.02	b0505	allA	ureidoglycolate lyase
7	602592	602619	24.78	b0576	pheP	phenylalanine:H+ symporter PheP
8	644468	644488	66.49	b0612	citT	citrate:succinate antiporter
9	766789	766810	15.79	b0731	mngA	2-O-α-mannosyl-D-glycerate specific PTS enzyme II
10	797397	797423	62.62	b0766	ybhA	pyridoxal phosphate/fructose-1,6-bisphosphate phosphatase	Y
11	944588	944606	47.83	b0897	ycaC	putative hydrolase
12	986828	986853	12.71	b0930	asnS	asparagine—tRNA ligase	Y
13	1047443	1047464	11.14	b0985	gfcC	capsule biosynthesis GfcC family protein
14	1231687	1231713	14.32	b1184	umuC	DNA polymerase V catalytic protein
15	1253219	1253245	60.84	b1202	ycgV	putative autotransporter adhesin YcgV
16	1279098	1279117	13.21	b1224	narG	nitrate reductase A subunit α	Y
17	1334302	1334320	12.6	b1276	acnA	aconitate hydratase A	Y
18	1368320	1368355	840.01	b1309	ycjM	glucosylglycerate phosphorylase
19	1369999	1370036	38.13	b1310	ycjN	putative ABC transporter periplasmic binding protein YcjN
20	1378133	1378162	1664.91	b1317	ycjU	β-phosphoglucomutase
21	1457102	1457128	80.22	b1395	paaH	3-hydroxyadipyl-CoA dehydrogenase
22	1602847	1602873	12.77	b1515	lsrD	Autoinducer-2 ABC transporter membrane subunit LsrD
23	1625640	1625658	10.23	b1539	ydfG	3-hydroxy acid dehydrogenase YdfG	Y
24	1642206	1642233	21.49	b1560	ydfU	Qin prophage; protein YdfU
25	1754680	1754699	67.93	b1676	pykF	pyruvate kinase I	Y
26	1914913	1914938	68.93	b1833	yebS	intermembrane transport protein LetA	Y
27	1952280	1952299	12.93	b1871	cmoB	tRNA U34 carboxymethyltransferase
28	1961736	1961754	8.55	b1879	flhA	flagellar biosynthesis protein FlhA
29	2150133	2150152	12.24	b2072	yegK	protein-serine/threonine phosphatase PphC
30	2192419	2192436	17.06	b2114	metG	methionine—tRNA ligase	Y
31	2288451	2288478	74.85	b2193	narP	DNA-binding transcriptional dual regulator NarP
32	2407668	2407695	10.38	b2292	yfbS	putative transporter YfbS	Y
33	2425711	2425729	9.22	b2310	argT	lysine/arginine/ornithine ABC transporter periplasmic binding protein	Y
34	2429993	2430019	21.62	b2315	folC	bifunctional folylpolyglutamate synthetase / dihydrofolate synthetase	Y
35	2667832	2667849	10.4	b2538	hcaE	putative 3-phenylpropionate/cinnamate dioxygenase subunit α
36	2776968	2776987	46.91	b2647	ypjA	adhesin-like autotransporter YpjA	Y
37	2837447	2837461	8.85	b2715	ascF	β-glucoside specific PTS enzyme II
38	2873876	2873903	20.3	b2752	cysD	sulfate adenylyltransferase subunit 2	Y
39	3065977	3065994	7.59	b2922	yggE	DUF541 domain-containing protein YggE
40	3138835	3138854	54.69	b2992	hybE	hydrogenase 2-specific chaperone
41	3147765	3147792	7.11	b3003	yghA	NADP+-dependent aldehyde reductase	Y
42	3167283	3167311	118.16	b3023	ygiV	DNA-binding transcriptional repressor YgiV
43	3316759	3316778	35.3	b3172	argG	argininosuccinate synthetase	Y
44	3346322	3346336	8.63	b3207	yrbL	protein kinase-like domain-containing protein YrbL
45	3362470	3362497	6.43	b3216	yhcD	putative fimbrial usher protein YhcD
46	3365845	3365871	38.71	b3220	yhcG	DUF1016 domain-containing protein YhcG
47	3444788	3444812	8.85	b3307	rpsN	30S ribosomal subunit protein S14
48	3496209	3496235	31.63	b3368	cysG	siroheme synthase
49	3538387	3538410	120.56	b3409	feoB	Fe2+ transporter FeoB
50	3550442	3550461	25.06	b3417	malP	maltodextrin phosphorylase	Y
51	3707610	3707629	19.89	b3546	eptB	Kdo2-lipid A phosphoethanolamine 7''-transferase
52	3849776	3849803	13.45	b3671	ilvB	acetohydroxy acid synthase I subunit IlvB
53	3964886	3964905	9.04	b3783	rho	transcription termination factor Rho
54	3968684	3968702	6.73	b3786	rffE	UDP-N-acetylglucosamine 2-epimerase
55	3989331	3989355	72.67	b3806	cyaA	adenylate cyclase	Y
56	4006479	4006502	7.42	b3824	rhtB	L-homoserine/L-homoserine lactone/L-threonine exporter
57	4013121	4013139	19.53	b3829	metE	cobalamin-independent homocysteine transmethylase	Y
58	4102354	4102373	19.61	b3911	cpxA	sensor histidine kinase CpxA
59	4129452	4129478	10.48	b3940	metL	fused aspartate kinase/homoserine dehydrogenase 2	Y
60	4290574	4290599	11.38	b4074	nrfE	putative cytochrome c-type biogenesis protein NrfE
61	4309456	4309482	9.53	b4088	alsB	D-allose ABC transporter periplasmic binding protein
62	4359415	4359442	55.42	b4133	cadC	DNA-binding transcriptional activator CadC
63	4447338	4447364	7.82	b4226	ppa	inorganic pyrophosphatase
64	4454033	4454052	12.36	b4233	mpl	UDP-N-acetylmuramate—L-alanyl-γ-D-glutamyl-meso-2,6-diaminoheptanedioate ligase	Y
3. List of ChIP-exo binding sites for YdcN
Binding Sites	Start_position	End_position	Signal / Noise	b_number	The nearest gene	Descrption	Bound by RNAP
1	34558	34590	20.16	b0034	caiF	DNA-binding transcriptional activator CaiF
2	89583	89620	2.67	b0081	mraZ	DNA-binding transcriptional repressor MraZ
3	116243	116275	2.75	b0107	hofB	T2SSE family protein
4	233200	233231	17.72	b0211	mltD	membrane-bound lytic murein transglycosylase D	Y
5	478163	478191	5.28	b0458	ylaC	putative inner membrane protein	Y
6	552901	552947	1.81	b0524	lpxH	UDP-2,3-diacylglucosamine diphosphatase
7	555748	555779	8.18	b0527	ybcI	PF04307 family inner membrane protein YbcI
8	634619	634645	10.72	b0601	ybdM	ParB-like nuclease domain-containing protein YbdM
9	724916	724948	5.45	b0697	kdpB	K+ transporting P-type ATPase subunit KdpB
10	802935	802967	5.03	b0771	ybhJ	putative hydratase YbhJ	Y
11	829087	829119	3.71	b0795	ybhG	HlyD_D23 family protein YbhG	Y
12	863885	863929	2.97	b0826	moeB	molybdopterin-synthase adenylyltransferase
13	923589	923620	6.16	b0882	clpA	ClpA ATP-dependent protease specificity component and chaperone
14	932403	932421	4.29	b0890	ftsK	cell division DNA translocase FtsK	Y
15	975010	975042	2.79	b0923	mukE	chromosome partitioning protein MukE
16	999776	999807	2.73	b0940	ycbS	putative fimbrial usher protein ElfC
17	1246931	1246963	7.48	b1197	treA	periplasmic trehalase	Y
18	1250169	1250198	8.01	b1200	dhaK	dihydroxyacetone kinase subunit K	Y
19	1275218	1275236	3.3	b1222	narX	sensory histidine kinase NarX
20	1488756	1488787	4.49	b1417	gapC	glyceraldehyde-3-phosphate dehydrogenase	Y
21	1504105	1504137	1344.75	b1434	ydcN	DNA-binding transcriptional dual regulator SutR	Y
22	1608739	1608761	4.79	b1521	uxaB	tagaturonate reductase
23	1640416	1640449	5.3	b1559	ydfT	Qin prophage; putative antitermination protein Q
24	1659321	1659347	2.87	b1588	ynfF	putative selenate reductase YnfF
25	1739363	1739392	2.91	b1661	cfa	cyclopropane fatty acyl phospholipid synthase	Y
26	1744905	1744950	4.03	b1668	ydhs	FAD/NAD(P) binding domain-containing protein YdhS	Y
27	1803717	1803747	13.97	b1722	ydiY	acid-inducible putative outer membrane protein YdiY	Y
28	1834130	1834177	1.97	b1754	ynjB	putative ABC transporter periplasmic binding protein YnjB
29	1999622	1999652	2.92	b1922	fliA	RNA polymerase, sigma 28 (sigma F) factor
30	2178871	2178901	5.57	b2099	yegU	putative ADP-ribosylglycohydrolase YegU
31	2188377	2188406	31	b2109	yehB	putative fimbrial usher protein YehB
32	2262756	2262784	3.28	b2170	setB	sugar exporter SetB
33	2561401	2561446	16.86	b2448	yffQ	CPZ-55 prophage; uncharacterized protein YffQ
34	2563311	2563355	8.46	b2450	yffS	CPZ-55 prophage; uncharacterized protein YffS
35	2587747	2587777	7.61	b2470	acrD	multidrug efflux pump RND permease AcrD	Y
36	2588050	2588082	8.05	b2514	hisS	histidine—tRNA ligase	Y
37	2705891	2705922	3.82	b2570	rseC	protein RseC
38	2721580	2721609	3.04	b2585	pssA	phosphatidylserine synthase
39	2930150	2930182	21.19	b2799	fucO	L-1,2-propanediol oxidoreductase
40	3036410	3036429	8.86	b2893	dsbC	protein disulfide isomerase DsbC
41	3110799	3110831	3.98	b2970	yghF	putative type II secretion system C-type protein YghF
42	3136062	3136098	2.78	b2988	gss	fused glutathionylspermidine amidase / glutathionylspermidine synthetase
43	3157661	3157691	6.26	b4469	ygiQ	radical SAM superfamily protein YgiQ
44	3205571	3205602	20.88	b3062	ttdB	L(+)-tartrate dehydratase subunit β
45	3210450	3210483	9.37	b3066	dnaG	DNA primase	Y
46	3242823	3242837	4.89	b3092	uxaC	D-glucoronate/D-galacturonate isomerase
47	3287943	3287975	4.02	b3144	yraJ	putative fimbrial usher protein YraJ	Y
48	3374567	3374596	10.25	b3229	sspA	stringent starvation protein A	Y
49	3375570	3375591	3.35	b3230	sspB	ClpXP protease specificity-enhancing factor
50	3403739	3403770	7.44	b3255	accB	biotin carboxyl carrier protein
51	3583105	3583136	3.56	b3447	ggt	glutathione hydrolase proenzyme	Y
52	3706130	3706162	140.56	b3544	dppA	dipeptide ABC transporter periplasmic binding protein	Y
53	3717903	3717943	10.47	b3556	cspA	cold shock protein CspA	Y
54	3803812	3803854	5.02	b3630	waaP	lipopolysaccharide core heptose (I) kinase	Y
55	3830550	3830582	5.87	b3656	yicI	α-D-xyloside xylohydrolase
56	4066582	4066627	8.43	b3878	yihQ	sulfoquinovosidase
57	4192026	4192045	10.25	b3993	thiE	thiamine phosphate synthase
58	4305627	4305659	11.52	b4084	alsK	D-allose kinase
59	4361164	4361182	4.33	b4135	yjdC	putative DNA-binding transcriptional regulator YjdC	Y
60	4518765	4518784	5.28	b4295	yjhU	KpLE2 phage-like element; putative DNA-binding transcriptional regulator YjhU	Y
61	4549516	4549527	3.12	b4322	uxuA	D-mannonate dehydratase
62	4551475	4551508	9.61	b4323	uxuB	D-mannonate oxidoreductase
4. List of ChIP-exo binding sites for YfeC
Binding Sites	Start_position	End_position	Signal / Noise	b_number	The nearest gene	Descrption	Bound by RNAP
1	39539	39554	25.52	b0039	caiA	crotonobetainyl-CoA reductase
2	148021	148052	4.93	b0131	panD	aspartate 1-decarboxylase proenzyme
3	209573	209603	6.1	b0186	ldcC	lysine decarboxylase 2	Y
4	245672	245701	3.5	b0225	yafQ	ribosome-dependent mRNA interferase toxin YafQ
5	257823	257846	6.8	b0239	frsA	fermentation-respiration switch protein
6	302695	302726	22.57	b0287	yagU	inner membrane protein that contributes to acid resistance	Y
7	334131	334162	55.91	b0317	yahC	uncharacterized protein YahC	Y
8	390088	390111	10.96	b0371	yaiT	putative autotransporter YaiT	Y
9	402735	402766	134.68	b0385	adrA	diguanylate cyclase DgcC
10	406893	406921	4.3	b0389	yaiA	protein YaiA	Y
11	406629	406660	59.91	b0390	aroM	protein AroM
12	410999	411016	10.99	b0396	araJ	putative transport protein AraJ
13	412473	412488	61.58	b0397	sbcC	ATP-dependent structure-specific DNA nuclease - SbcC subunit
14	431510	431541	115.57	b0412	yajI	putative lipoprotein YajI	Y
15	440844	440874	10.33	b0422	xseB	exodeoxyribonuclease VII subunit XseB	Y
16	530523	530542	88.02	b0503	ybbB	tRNA 2-selenouridine synthase
17	820516	820545	12.8	b0787	ybhM	Bax1-I family protein YbhM
18	960872	960901	5.6	b0910	cmk	cytidylate kinase
19	974158	974188	208.97	b0922	mukF	MukF dimer	Y
20	1172292	1172319	19.98	b1114	mfd	transcription-repair coupling factor	Y
21	1214544	1214574	8.64	b1163	ycgF	blue light- and temperature-regulated antirepressor BluF	Y
22	1271664	1271685	2057.26	b1216	chaA	Na+/K+:H+ antiporter ChaA
23	1272741	1272768	64.32	b1219	ychN	DsrE/F sulfur relay family protein YchN	Y
24	1403246	1403261	186.72	b1339	abgR	putative LysR-type DNA-binding transcriptional regulator AbgR
25	1572531	1572563	15.8	b1494	pqqL	periplasmic metalloprotease
26	1710878	1710898	8.6	b1634	tppB	dipeptide/tripeptide:H+ symporter DtpA	Y
27	1755480	1755515	3.8	b1677	lpp	murein lipoprotein
28	1819511	1819542	10.09	b1738	chbB	N,N'-diacetylchitobiose-specific PTS enzyme IIB component
29	1905635	1906667	5.2	b1824	yobF	small protein involved in stress response
30	2264594	2264624	7.28	b2172	yeiQ	putative oxidoreductase YeiQ
31	2268735	2268773	6.8	b2176	rtn	putative c-di-GMP phosphodiesterase PdeN
32	2473492	2473525	12.1	b2362	yfdS	CPS-53 (KpLE1) prophage; protein YfdS
33	2516052	2516085	12.8	b2398	yfeC	putative transcription factor
34	2969205	2969241	10.8	b2833	ygdR	predicted protein
35	3138850	3138887	15.2	b2992	hybE	hydrogenase 2-specific chaperone
36	3208755	3208789	8.5	b3065	rpsU	30S ribosomal subunit protein S21
37	3332954	3332983	28.64	b3186	rplU	50S ribosomal subunit protein L21
38	3332954	3332983	28.64	b3187	ispB	all-trans-octaprenyl-diphosphate synthase	Y
39	3473890	3473919	82.65	b3346	yheO	DNA-binding transcriptional regulator YheO	Y
40	3507180	3507211	6.12	b3380	yhfW	putative mutase YhfW
41	3638949	3638981	150.9	b3496	dtpB	dipeptide/tripeptide:H+ symporter DtpB	Y
42	3782105	3782137	5.9	b3610	grxC	reduced glutaredoxin 3
43	3782105	3782137	5.9	b3609	secB	protein export chaperone SecB
44	3809754	3809787	11.3	b3637	rpmB	50S ribosomal subunit protein L28
45	3882315	3882350	8.3	b3703	rpmH	50S ribosomal subunit protein L34
46	3889534	3889558	64.77	b3710	mdtL	efflux pump MdtL
47	4083504	4083520	145.89	b3894	fdoG	formate dehydrogenase O subunit α	Y
48	4160309	4160324	20.75	b3965	trmA	tRNA m5U54 methyltransferase	Y
49	4448117	4448149	18.74	b4227	ytfQ	galactose ABC transporter	Y
50	4546859	4546887	9.4	b4320	fimH	type 1 fimbriae D-mannose specific adhesin
5. List of ChIP-exo binding sites for YciT
Binding Sites	Start_position	End_position	Signal / Noise	b_number	The nearest gene	Descrption	Bound by RNAP
1	271744	271773	3.16	b0258	ykfC	CP4-6 prophage; PF00078 domain-containing protein YkfC
2	437422	437472	6.46	b0419	yajO	1-deoxyxylulose-5-phosphate synthase YajO	Y
3	454354	454384	5.34	b0436	tig	trigger factor	Y
4	569207	569242	4.98	b0544	ybcK	DLP12 prophage; putative recombinase YbcK
5	596273	596298	3.5	b0572	cusF	copper/silver export system periplasmic binding protein
6	844783	844814	2.66	b0808	ybiO	moderate conductance mechanosensitive channel YbiO	Y
7	850235	850262	14.88	b0814	ompX	outer membrane protein X
8	858455	858488	23.95	b0822	ybiV	sugar phosphatase YbiV
9	862873	862900	45.37	b0824	ybiY	putative pyruvate formate-lyase activating enzyme YbiY
10	892957	893002	6.13	b0854	potF	putrescine ABC transporter periplasmic binding protein	Y
11	940032	940061	9.47	b0894	dmsA	dimethyl sulfoxide reductase subunit A
12	956578	956608	5.67	b0906	ycaP	DUF421 domain-containing protein YcaP
13	1093378	1093406	4.27	b1025	ycdT	probable diguanylate cyclase DgcT
14	1103632	1103664	4.65	b1042	csgA	curlin, major subunit
15	1134520	1134571	3.28	b1078	flgG	flagellar basal-body rod protein FlgG
16	1298463	1298493	12.27	b1243	oppA	oligopeptide ABC transporter periplasmic binding protein	Y
17	1344894	1344924	9.73	b1285	gmr	cyclic di-GMP phosphodiesterase PdeR	Y
18	1473916	1473966	5.71	b1407	ydbD	DUF2773 domain-containing protein YdbD
19	1608737	1608761	3.87	b1521	uxaB	tagaturonate reductase
20	1934276	1934306	8.35	b1852	zwf	NADP+-dependent glucose-6-phosphate dehydrogenase	Y
21	1972666	1972716	6.88	b1888	cheA	chemotaxis protein CheA(L)
22	2135545	2135595	2.55	b2063	yegH	inner membrane protein YegH
23	2404745	2404774	10.45	b2289	lrhA	DNA-binding transcriptional dual regulator LrhA	Y
24	2454205	2454234	69.04	b2339	yfcV	putative fimbrial protein YfcV	Y
25	2454862	2454892	11.06	b2340	sixA	phosphohistidine phosphatase SixA
26	2472653	2472702	9.99	b2360	yfdQ	CPS-53 (KpLE1) prophage; DUF2303 domain-containing protein YfdQ
27	2481744	2481793	4.34	b2368	emrK	tripartite efflux pump membrane fusion protein EmrK
28	2561401	2561446	11.89	b2448	yffQ	CPZ-55 prophage; uncharacterized protein YffQ
29	2562929	2562974	5.38	b2449	yffS	CPZ-55 prophage; uncharacterized protein YffS
30	2575589	2575620	3.19	b2463	maeB	NADP+-dependent malate dehydrogenase
31	2627060	2627089	5.45	b2503	yfgF	cyclic di-GMP phosphodiesterase PdeF	Y
32	2823726	2823775	5.58	b2701	mltB	membrane-bound lytic murein transglycosylase B	Y
33	3057460	3057490	4.13	b2915	yqfE	putative protein YqfE
34	3299364	3299393	4.12	b3157	yhbT	anaerobic ubiquinone biosynthesis accessory factor UbiT
35	3332882	3332913	5.88	b3187	ispB	all-trans-octaprenyl-diphosphate synthase
36	3454010	3454054	5.35	b3323	gspA	Type II secretion system protein GspA
37	3505596	3505619	4.14	b3378	yhfU	DUF2620 domain-containing protein YhfU
38	3523903	3523947	3.1	b3397	nudE	ADP-sugar diphosphatase NudE
39	3528843	3528873	13.71	b3402	yhgE	putative transport protein	Y
40	3755888	3755918	6.63	b3589	yiaY	L-threonine dehydrogenase
41	3932264	3932291	8.35	b3749	rbsA	ribose ABC transporter ATP binding subunit
42	4324873	4324903	30.1	b4109	rdcA	regulator of diguanylate cyclase RdcA	Y
43	4414847	4414876	9.4	b4189	bsmA	DUF1471 domain-containing putative lipoprotein BsmA
44	4418125	4418175	5.54	b4193	ulaA	L-ascorbate specific PTS enzyme IIC component
45	4518443	4518473	7.39	b4295	yjhU	KpLE2 phage-like element; putative DNA-binding transcriptional regulator YjhU
46	4534887	4534917	6.53	b4309	nanS	N-acetyl-9-O-acetylneuraminate esterase
47	4570197	4570248	20.47	b4342	yjiT	putative uncharacterized protein YjiT
48	4603805	4603824	5.32	b4367	fhuF	hydroxamate siderophore iron reductase
49	4615170	4615200	12.2	b4380	yjjI	DUF3029 domain-containing protein YjjI
6. List of ChIP-exo binding sites for YfeD
Binding Sites	Start_position	End_position	Signal / Noise	b_number	The nearest gene	Descrption	Bound by RNAP
1	49137	49154	10.16	b0047	kefC	K+ : H+ antiporter KefC
2	118998	119006	5.86	b0110	ampD	1,6-anhydro-N-acetylmuramoyl-L-alanine amidase
3	302207	302214	10.14	b0287	yagU	inner membrane protein that contributes to acid resistance	Y
4	380112	380120	12.91	b0358	yaiO	outer membrane protein YaiO
5	507410	507417	29.67	b0483	ybaQ	DNA-binding transcriptional regulator YbaQ	Y
6	542848	542868	3.29	b0515	allE	(S)-ureidoglycine aminohydrolase	Y
7	611589	611599	5.45	b0584	fepA	ferric enterobactin outer membrane transporter	Y
8	637695	637718	3.49	b0604	dsbG	protein sulfenic acid reductase and chaperone DsbG
9	641271	641279	8.71	b0608	ybdR	predictred oxidoreductase	Y
10	669627	669635	7.07	b0639	nadD	nicotinate-mononucleotide adenylyltransferase
11	762229	762237	4.57	b0728	sucC	succinyl-CoA synthetase subunit β	Y
12	939919	939929	4.38	b0900	ycaN	putative LysR-type transcriptional regulator YcaN	Y
13	1219605	1219615	22.2	b1168	ycgG	putative c-di-GMP phosphodiesterase PdeG
14	1288113	1288131	5.37	b1233	ychJ	NTF2-like domain-containing protein YchJ	Y
15	1497458	1497466	7.94	b1427	rimL	ribosomal-protein-L12-serine N-acetyltransferase	Y
16	1623369	1623378	21.48	b1537	ydeJ	PF02464 family protein YdeJ
17	1867821	1867837	15.05	b1784	yeaH	DUF444 domain-containing protein YeaH
18	2176606	2176615	8.25	b2097	fbaB	fructose-bisphosphate aldolase class I	Y
19	2223049	2223056	22.82	b2134	pbpG	peptidoglycan DD-endopeptidase PbpG	Y
20	2707500	2707509	4.6	b2573	rpoE	RNA polymerase sigma E factor	Y
21	2714280	2714298	6	b2579	yfiD	stress-induced alternate pyruvate formate-lyase subunit	Y
22	2869112	2869121	6.61	b2745	truD	tRNA pseudouridine13 synthase	Y
23	2896095	2896103	8.16	b4463	ygcU	putative FAD-containing dehydrogenase
24	2901420	2901428	5.82	b2776	ygcE	putative sugar kinase YgcE
25	3088271	3088276	7.33	b2945	endA	DNA-specific endonuclease I
26	3218564	3218572	9.01	b3073	ygiG	dihydroneopterin aldolase	Y
27	3276000	3276008	46.8	b3130	yhaV	ribosome-dependent mRNA interferase toxin YhaV
28	3292617	3292635	5.2	b3147	yraM	outer membrane lipoprotein - activator of MrcA activity	Y
29	3332954	3332975	57.61	b3187	ispB	all-trans-octaprenyl-diphosphate synthase	Y
30	3332954	3332975	57.61	b3187	sfsB	putative transcriptional regulator SfsB	Y
31	3570465	3570473	15.99	b3432	glgB	1,4-α-glucan branching enzyme
32	3667813	3667822	21.34	b3519	treF	cytoplasmic trehalase	Y
33	3687035	3687043	10.01	b3530	bcsC	cellulose synthase outer membrane channel
34	3954707	3954717	15.38	b3772	ilvA	threonine deaminase
35	3989386	3989395	11.1	b3806	cyaA	adenylate cyclase	Y
36	3991820	3991829	23.52	b3808	yzcX	protein YzcX
37	3991820	3991829	23.52	b3809	cyaY	frataxin CyaY
38	4057200	4057219	7.89	b3871	typA	50S ribosomal subunit assembly factor BipA	Y
39	4082762	4082772	27.85	b3894	fdoG	formate dehydrogenase O subunit α	Y
40	4151018	4151024	6.3	b3956	ppc	phosphoenolpyruvate carboxylase	Y
41	4358353	4358361	10.75	b4132	cadB	lysine:cadaverine antiporter
42	4514309	4514317	6.68	b4291	fecA	ferric citrate outer membrane transporter	Y
43	4519058	4519066	14.79	b4296	yjhF	KpLE2 phage-like element; putative transporter YjhF
7. List of ChIP-exo binding sites for YdhB
Binding Sites	Start_position	End_position	Signal / Noise	b_number	The nearest gene	Descrption	Bound by RNAP
1	621484	621517	5.66	b0591	fepD	ferric enterobactin ABC transporter membrane subunit FebD	Y
2	996770	996800	2.68	b0937	ssuE	NADPH-dependent FMN reductase	Y
3	1250169	1250200	4.84	b1200	dhaR	DNA-binding transcriptional dual regulator DhaR
4	1297569	1297599	5.04	b1241	adhE	fused acetaldehyde-CoA dehydrogenase and iron-dependent alcohol dehydrogenase	Y
5	1581122	1581152	15.55	b1499	ydeO	DNA-binding transcriptional dual regulator YdeO
6	1608739	1608760	5.43	b1521	uxaB	tagaturonate reductase
7	1715629	1715660	5.93	b1638	pdxH	pyridoxine 5'-phosphate oxidase / pyridoxamine 5'-phosphate oxidase	Y
8	1736100	1736132	14.96	b1658	purR	DNA-binding transcriptional repressor PurR	Y
9	1737957	1737980	23.57	b1659	ydhB	putative LysR family DNA-binding transcriptional regulator YdhB
10	1923935	1923968	21.59	b1844	exoX	exonuclease X	Y
11	2561401	2561446	13.44	b2448	yffQ	CPZ-55 prophage; uncharacterized protein YffQ
12	2563311	2563355	8.48	b2450	yffS	CPZ-55 prophage; uncharacterized protein YffS
13	2765724	2765754	6.62	b2632	yfjP	CP4-57 prophage; putative GTP-binding protein YfjP	Y
14	3096947	3096980	3.17	b2956	yggM	DUF1202 domain-containing protein YggM
15	3242814	3242837	5.98	b3092	uxaC	D-glucoronate/D-galacturonate isomerase	Y
16	3320404	3320439	10.09	b3175	secG	Sec translocon subunit SecG	Y
17	3334966	3334998	3.51	b3190	yrbA	acid stress protein IbaG	Y
18	3451334	3451363	8.44	b3321	rpsJ	30S ribosomal subunit protein S10	Y
19	3490483	3490497	2.66	b3363	ppiA	peptidyl-prolyl cis-trans isomerase A	Y
20	3631130	3631156	5.1	b3489	yhiK	DUF4049 domain-containing protein YhiL	Y
21	3709557	3709589	4.41	b3547	yhjX	putative transporter YhjX	Y
22	3717961	3717993	14.13	b3556	cspA	cold shock protein CspA	Y
23	3889534	3889558	101.83	b3710	mdtL	efflux pump MdtL
24	4066583	4066621	4.61	b3878	yihQ	sulfoquinovosidase
25	4104559	4104568	5.83	b3915	fieF	Zn2+/Fe2+/Cd2+ exporter	Y
26	4141610	4141642	3.39	b3950	frwB	putative PTS enzyme IIB component FrwB
27	4465564	4465595	3.8	b4241	treR	DNA-binding transcriptional repressor TreR	Y
28	4508413	4508442	5.17	b4286	yjhV	KpLE2 phage-like element; putative uncharacterized protein YjhV
29	4540873	4540914	5.39	b4313	fimA	type 1 fimbriae major subunit	Y
8. List of ChIP-exo binding sites for YqhC
Binding Sites	Start_position	End_position	Signal / Noise	b_number	The nearest gene	Descrption	Bound by RNAP
1	89583	89623	3.11	b0081	mraZ	DNA-binding transcriptional repressor MraZ	Y
2	113379	113405	4.81	b0103	coaE	dephospho-CoA kinase	Y
3	863884	863930	2.03	b0826	moeB	molybdopterin-synthase adenylyltransferase
4	953694	953726	4.96	b0904	focA	formate channel FocA	Y
5	996770	996800	3.06	b0937	ssuE	NADPH-dependent FMN reductase	Y
6	996770	996800	3.06	b0938	ycbQ	putative laminin-binding fimbrial subunit
7	1608739	1608761	8.53	b1521	uxaB	tagaturonate reductase	Y
8	1935501	1935543	1.89	b1854	pykA	pyruvate kinase II	Y
9	2264098	2264108	3.08	b2172	yeiQ	putative oxidoreductase YeiQ	Y
10	2632210	2632217	3.2	b2509	xseA	exodeoxyribonuclease VII subunit XseA
11	3153318	3153348	18.66	b3010	yqhC	DNA-binding transcriptional activator YqhC	Y
12	3153318	3153348	18.66	b3011	yqhD	NADPH-dependent aldehyde reductase YqhD	Y
13	3208730	3208759	4.87	b3064	ygjD	N6-L-threonylcarbamoyladenine synthase, TsaD subunit	Y
14	3242814	3242837	8.57	b3092	uxaC	D-glucoronate/D-galacturonate isomerase	Y
15	3242814	3242837	8.57	b3093	exuT	hexuronate transporter
16	3429779	3429817	4.69	b3282	rimN	L-threonylcarbamoyladenylate synthase	Y
17	3451328	3451350	8.96	b3320	rplC	50S ribosomal subunit protein L3	Y
18	3472621	3472650	5.29	b3342	rpsL	30S ribosomal subunit protein S12	Y
19	3490475	3490497	4.28	b3363	ppiA	peptidyl-prolyl cis-trans isomerase A	Y
20	3670307	3670345	4.17	b3521	yhjC	putative DNA-binding transcriptional regulator YhjC	Y
21	3784936	3784962	2.94	b3613	envC	murein hydrolase activator EnvC	Y
22	4465583	4465595	4.56	b4241	treR	DNA-binding transcriptional repressor TreR	Y
23	4549516	4549527	5.01	b4321	gntP	fructuronate transporter
9. List of ChIP-exo binding sites for YdcR
Binding Sites	Start_position	End_position	Signal / Noise	b_number	The nearest gene	Descrption	Bound by RNAP
1	479257	479280	8.26	b0458	ylaC	putative inner membrane protein	Y
2	1434404	1434430	10	b1375	ynaE	Rac prophage; uncharacterized protein YnaE	Y
3	1509941	1509970	12.3	b1439	ydcR	fused putative DNA-binding transcriptional regulator/putative aminotransferase YdcR	Y
4	1532540	1532562	3.45	b1460	ydcC	H repeat-associated putative transposase YdcC
5	1632300	1632330	10.3	b1543	ydfJ	putative transporter YdfJ	Y
6	1758292	1758312	2.8	b1678	ynhG	L,D-transpeptidase LdtE	Y
7	1854872	1854901	3.5	b1770	ydjF	putative DNA-binding transcriptional regulator YdjF	Y
8	1907643	1907668	2.1	b1824	yobF	DUF2527 domain-containing protein YobF	Y
9	2060919	2060939	2.3	b1987	cbI	DNA-binding transcriptional activator Cbl
10	2491954	2491980	3.2	b2373	oxc	oxalyl-CoA decarboxylase
11	2993067	2993087	2.1	b2852	ygeH	putative transcriptional regulator YgeH
12	3120955	3120984	1.6	b2975	glcA	glycolate/lactate:H+ symporter GlcA
13	3389454	3389483	2.5	b3243	aaeR	LysR-type transcriptional regulator AaeR	Y
14	3612924	3612953	1.7	b3475	acpT	holo-acyl carrier protein synthase 2	Y
15	3625028	3625054	4.34	b3484	yhhI	putative transposase
16	3817644	3817663	12.5	b3645	dinD	DNA damage-inducible protein D
17	3834584	3834605	1.3	b3656	yicI	α-D-xyloside xylohydrolase
18	3922854	3922884	5.49	b3739	atpI	ATP synthase accessory factor AtpI	Y
19	4521520	4521541	1.5	b4296	yjhF	KpLE2 phage-like element; putative transporter YjhF
10. List of ChIP-exo binding sites for YebK
Binding Sites	Start_position	End_position	Signal / Noise	b_number	The nearest gene	Descrption	Bound by RNAP
1	1019219	1019255	4.7	b0957	ompA	outer membrane protein A	Y
2	1608737	1608761	4.81	b1521	uxaB	tagaturonate reductase
3	2267818	2267850	2.56	b2175	mepS	peptidoglycan DD-endopeptidase/peptidoglycan LD-carboxypeptidase	Y
4	2632103	2632143	3.87	b2509	xseA	exodeoxyribonuclease VII subunit XseA	Y
5	2689200	2689250	10.3	b2556	glrK	histidine kinase GlrK	Y
6	2744235	2744267	5.39	b2609	rpsP	30S ribosomal subunit protein S16	Y
7	2744235	2744267	5.39	b2610	rimM	ribosome maturation factor RimM	Y
8	3208734	3208767	5.23	b3064	ygjD	N6-L-threonylcarbamoyladenine synthase, TsaD subunit	Y
9	3242823	3242837	4.93	b3092	uxaC	D-glucoronate/D-galacturonate isomerase
10	3306468	3306501	6.75	b3162	deaD	ATP-dependent RNA helicase DeaD
11	3352666	3352707	5.79	b3212	gltB	glutamate synthase subunit GltB	Y
12	3451328	3451350	14.56	b3320	rplC	50S ribosomal subunit protein L3	Y
13	3717903	3717932	12.68	b3557	insJK	IS150 protein InsAB	Y
14	4010849	4010882	9.73	b3828	metR	DNA-binding transcriptional dual regulator MetR	Y
15	4328478	4328515	3.69	b4111	proP	osmolyte:H+ symporter ProP	Y
16	4402838	4402867	3.96	b4177	purA	adenylosuccinate synthetase	Y
11. List of ChIP-exo binding sites for YbcM
Binding Sites	Start_position	End_position	Signal / Noise	b_number	The nearest gene	Descrption	Bound by RNAP
1	468086	468099	4.08	b0448	mdlA	ABC transporter family protein MdlA
2	570015	570048	357.12	b0545	ybcL	DLP12 prophage; periplasmic protein YbcL	Y
3	1608878	1608892	4.87	b1521	uxaB	tagaturonate reductase	Y
4	2404616	2404625	24.16	b2289	lrhA	DNA-binding transcriptional dual regulator LrhA	Y
5	2542740	2542763	81.42	b2426	ucpA	oxidoreductase UcpA	Y
6	2561401	2561446	14.61	b2448	yffQ	CPZ-55 prophage; uncharacterized protein YffQ
7	2562929	2562974	4.28	b2450	yffS	CPZ-55 prophage; uncharacterized protein YffS
8	2922190	2922219	10.16	b4408	csrB	small regulatory RNA CsrB	Y
9	3093110	3093134	10.68	b2950	yggR	Type II/IV secretion system family protein	Y
10	3242823	3242837	5.54	b3092	uxaC	D-glucoronate/D-galacturonate isomerase	Y
11	3299238	3299252	470.04	b3157	ubiT	anaerobic ubiquinone biosynthesis accessory factor UbiT	Y
12	3648604	3648647	42.48	b3504	yhiS_1	predicted protein	Y
12. List of ChIP-exo binding sites for YedW
Binding Sites	Start_position	End_position	Signal / Noise	b_number	The nearest gene	Descrption	Bound by RNAP
1	1755400	1755443	2.98	b1677	lpp	murein lipoprotein	Y
2	2267821	2267851	3.29	b2175	mepS	peptidoglycan DD-endopeptidase/peptidoglycan LD-carboxypeptidase	Y
3	2798550	2798584	3.64	b2673	nrdH	glutaredoxin-like protein	Y
4	3208734	3208759	3.63	b3064	ygjD	N6-L-threonylcarbamoyladenine synthase, TsaD subunit	Y
5	3242823	3242836	6.01	b3092	uxaC	D-glucoronate/D-galacturonate isomerase
6	3352522	3352561	4.94	b3211	yhcC	radical SAM family oxidoreductase YhcC	Y
7	3451306	3451379	6.63	b3320	rplC	50S ribosomal subunit protein L3	Y
8	4328357	4328390	2.88	b4111	proP	osmolyte:H+ symporter ProP	Y
9	4465583	4465595	3.46	b4241	treR	DNA-binding transcriptional repressor TreR	Y
10	4549516	4549528	3.14	b4322	uxuA	D-mannonate dehydratase
11	4617587	4617614	2.36	b4383	deoB	phosphopentomutase	Y
13. List of ChIP-exo binding sites for YiaU
Binding Sites	Start_position	End_position	Signal / Noise	b_number	The nearest gene	Descrption	Bound by RNAP
1	113297	113336	2.74	b0103	guaC	GMP reductase	Y
2	113297	113336	2.74	b0104	coaE	dephospho-CoA kinase	Y
3	3352128	3352159	4.42	b3211	yhcC	radical SAM family oxidoreductase YhcC	Y
4	3352128	3352159	4.42	b3212	gltB	glutamate synthase subunit GltB	Y
5	3717903	3717932	12.2	b3556	cspA	cold shock protein CspA	Y
6	3803812	3803858	7.81	b3630	waaP	lipopolysaccharide core heptose (I) kinase	Y
7	3894726	3894759	3.63	b3715	yieH	6-phosphogluconate phosphatase	Y
8	4465567	4465595	6.41	b4242	mgtA	Mg2+ importing P-type ATPase	Y
9	4570358	4570388	6.77	b4342	yjiT	DUF4049 domain-containing protein YhiJ	Y
10	4617577	4617608	4.01	b4382	deoA	thymidine phosphorylase / uracil phosphorylase	Y
14. List of ChIP-exo binding sites for YhjC
Binding Sites	Start_position	End_position	Signal / Noise	b_number	The nearest gene	Descrption	Bound by RNAP
1	3352671	3352702	6	b3211	yhcC	radical SAM family oxidoreductase YhcC	Y
2	3451332	3451365	6.9	b3321	rpsJ	30S ribosomal subunit protein L3	Y
3	3578975	3579005	4.97	b3440	yhhX	putative oxidoreductase YhhX	Y
4	3670355	3670371	3.99	b3521	yhjC	putative DNA-binding transcriptional regulator YhjC
5	3717903	3717933	11.08	b3555	yiag	putative DNA-binding transcriptional regulator YiaG
6	4047990	4048023	5.95	b3863	polA	DNA polymerase I	Y
7	4328419	4328453	2.81	b4111	proP	osmolyte:H+ symporter ProP	Y
8	4402744	4402761	2.24	b4177	purA	adenylosuccinate synthetase	Y
9	4465585	4465632	4.11	b4241	treR	DNA-binding transcriptional repressor TreR	Y
15. List of ChIP-exo binding sites for YihW
Binding Sites	Start_position	End_position	Signal / Noise	b_number	The nearest gene	Descrption	Bound by RNAP
1	252242	252283	5.44	b0233	yafO	ribosome-dependent mRNA interferase toxin YafO	Y
2	996770	996800	8.22	b0937	ssuE	NADPH-dependent FMN reductase	Y
3	1524069	1524079	4.07	b1453	ansP	L-asparagine transporter	Y
4	2350653	2350658	13.66	b2241	glpA	anaerobic glycerol-3-phosphate dehydrogenase subunit A	Y
5	2744234	2744268	4.84	b2609	rpsP	30S ribosomal subunit protein S16
6	3352528	3352561	6.25	b3211	yhcC	radical SAM family oxidoreductase YhcC	Y
7	3451328	3451363	8.52	b3320	rplC	50S ribosomal subunit protein L3	Y
8	4071641	4071681	168.37	b3883	yihV	6-deoxy-6-sulfofructose kinase	Y
16. List of ChIP-exo binding sites for YneJ
Binding Sites	Start_position	End_position	Signal / Noise	b_number	The nearest gene	Descrption	Bound by RNAP
1	113398	113418	2.8	b0103	coaE	dephospho-CoA kinase	Y
2	451004	451044	3.41	b0432	cyoA	cytochrome bo3 ubiquinol oxidase subunit 2
3	1612960	1612976	17.47	b1525	sad	succinate semialdehyde dehydrogenase (NAD(P)+) Sad	Y
4	2714363	2714386	6.91	b2579	yfiD	stress-induced alternate pyruvate formate-lyase subunit	Y
5	3826849	3826895	2.3	b3653	gltS	glutamate:sodium symporter	Y
6	4066582	4066630	5.14	b3879	yihP	putative 2,3-dihydroxypropane-1-sulfonate export protein	Y
7	4231380	4231398	4.95	b4024	lysC	aspartate kinase III	Y
8	4617559	4617587	3	b4383	deoB	phosphopentomutase
17. List of ChIP-exo binding sites for YcaN
Binding Sites	Start_position	End_position	Signal / Noise	b_number	The nearest gene	Descrption	Bound by RNAP
1	656498	656515	1.06	b0623	cspE	transcription antiterminator and regulator of RNA stability	Y
2	1834142	1834184	1.52	b1754	ynjB	putative ABC transporter periplasmic binding protein YnjB
3	1905610	1905635	1.16	b1824	yobF	DUF2527 domain-containing protein YobF	Y
4	2714505	2714547	2.73	b2580	ung	uracil-DNA glycosylase	Y
5	3964549	3964588	2.34	b3783	rho	transcription termination factor Rho	Y
6	4066578	4066617	4.45	b3878	yihQ	sulfoquinovosidase
18. List of ChIP-exo binding sites for YgaV
Binding Sites	Start_position	End_position	Signal / Noise	b_number	The nearest gene	Descrption	Bound by RNAP
1	1250946	1250978	3.78	b1200	dhaK	dihydroxyacetone kinase subunit K	Y
2	1991778	1991808	5.3	b1908	yecA	UPF0149 family protein YecA	Y
3	2797439	2797466	4.81	b2667	ygaV	putative DNA-binding transcriptional regulator YgaV	Y
4	2818419	2818454	4.76	b2690	yqaB	fructose-1-phosphate phosphatase YqaB
5	2924227	2924258	6.65	b2792	yqcC	DUF446 domain-containing protein YqcC	Y
6	3982759	3982787	6.22	b3800	aslB	putative anaerobic sulfatase maturation enzyme AslB	Y
19. List of ChIP-exo binding sites for YdiP
Binding Sites	Start_position	End_position	Signal / Noise	b_number	The nearest gene	Descrption	Bound by RNAP
1	753750	753789	2	b0721	sdhC	succinate:quinone oxidoreductase, membrane protein SdhC	Y
2	1608739	1608761	1.7	b1521	uxaB	tagaturonate reductase
3	3320566	3320615	3.47	b3175	secG	Sec translocon subunit SecG	Y
4	3717903	3717928	5.52	b3556	cspA	cold shock protein CspA	Y
5	4066582	4066608	3.17	b3878	yihQ	sulfoquinovosidase	Y
20. List of ChIP-exo binding sites for YjhI
Binding Sites	Start_position	End_position	Signal / Noise	b_number	The nearest gene	Descrption	Bound by RNAP
1	2689300	2689345	3.88	b2556	glrK	histidine kinase GlrK	Y
2	3352525	3352565	4.65	b3211	yhcC	radical SAM family oxidoreductase YhcC	Y
3	3579003	3579045	5.75	b3440	yhhX	putative oxidoreductase YhhX	Y
4	4066582	4066627	6.02	b3878	yihQ	sulfoquinovosidase
5	4523881	4523910	33.26	b4298	yjhI	KpLE2 phage-like element; putative DNA-binding transcriptional regulator YjhI	Y
21. List of ChIP-exo binding sites for YbdO
Binding Sites	Start_position	End_position	Signal / Noise	b_number	The nearest gene	Descrption	Bound by RNAP
1	636934	636965	97.33	b0603	ybdO	putative LysR family DNA-binding transcriptional regulator YbdO	Y
2	752081	752134	88.45	b0719	ybgD	putative fimbrial protein YbgD
3	3183288	3183316	71.23	b3043	ygiL	putative fimbrial protein YgiL
4	4601290	4601301	31	b4364	yjjP	putative succinate exporter YjjP	Y
22. List of ChIP-exo binding sites for YeaM
Binding Sites	Start_position	End_position	Signal / Noise	b_number	The nearest gene	Descrption	Bound by RNAP
1	1250873	1250903	5.8	b1200	dhaK	dihydroxyacetone kinase subunit K	Y
2	1875592	1875622	8.6	b1790	nimR	DNA-binding transcriptional repressor NimR	Y
3	2924227	2924268	5.15	b4408	csrB	CsrB RNA	Y
4	3982780	3982824	5.06	b3800	aslB	putative anaerobic sulfatase maturation enzyme AslB
23. List of ChIP-exo binding sites for YfiE
Binding Sites	Start_position	End_position	Signal / Noise	b_number	The nearest gene	Descrption	Bound by RNAP
1	1250168	1250203	6.46	b1201	dhaR	DNA-binding transcriptional dual regulator DhaR	Y
2	2561456	2561478	2.13	b2448	yffQ	CPZ-55 prophage; uncharacterized protein YffQ	Y
3	2713323	2713356	12.5	b2577	yfiE	putative LysR-type DNA-binding transcriptional regulator YfiE
4	3889603	3889632	12.1107	b3709	tnaB	TnaB tryptophan transporter	Y
24. List of ChIP-exo binding sites for YahB
Binding Sites	Start_position	End_position	Signal / Noise	b_number	The nearest gene	Descrption	Bound by RNAP
1	3208942	3208983	1.29	b3064	ygjD	N6-L-threonylcarbamoyladenine synthase, TsaD subunit	Y
2	3306738	3306785	1.31	b3163	nlpI	lipoprotein involved in cell division	Y
3	3352535	3352569	1.99	b3211	yhcC	radical SAM family oxidoreductase YhcC	Y
25. List of ChIP-exo binding sites for YbeF
Binding Sites	Start_position	End_position	Signal / Noise	b_number	The nearest gene	Descrption	Bound by RNAP
1	863882	863929	1.84	b0826	meoB	molybdopterin-synthase adenylyltransferase
2	2706922	2706960	1.11	b2579	yfiD	stress-induced alternate pyruvate formate lyase subunit	Y
3	4066579	4066621	4.33	b3878	yihQ	sulfoquinovosidase
26. List of ChIP-exo binding sites for YcfQ
Binding Sites	Start_position	End_position	Signal / Noise	b_number	The nearest gene	Descrption	Bound by RNAP
1	3718020	3718055	3.28	b3556	cspA	CspA transcriptional activator	Y
2	4010849	4010882	4.36	b3828	metR	DNA-binding transcriptional dual regulator MetR	Y
3	4549516	4549528	2.94	b4322	uxuA	D-mannonate dehydratase
27. List of ChIP-exo binding sites for YihL
Binding Sites	Start_position	End_position	Signal / Noise	b_number	The nearest gene	Descrption	Bound by RNAP
1	2922580	2922617	4.98	b2792	yqcC	conserved protein	Y
2	3948847	3948879	5.32	b3765	yifB	predicted ATP-dependent protease	Y
3	4058436	4058459	60.46	b3872	yihL	putative transcriptional regulator YihL
28. List of ChIP-exo binding sites for YidL
Binding Sites	Start_position	End_position	Signal / Noise	b_number	The nearest gene	Descrption	Bound by RNAP
1	3316086	3316116	4.17	b3170	rimP	ribosome maturation factor RimP	Y
2	3717921	3717960	5.21	b3555	yiaG	putative DNA-binding transcriptional regulator YiaG
3	3858348	3858354	11.44	b3679	yidK	putative transporter YidK	Y
29. List of ChIP-exo binding sites for YehT
Binding Sites	Start_position	End_position	Signal / Noise	b_number	The nearest gene	Descrption	Bound by RNAP
1	3316086	3316116	4.17	b3170	rimP	ribosome maturation factor RimP
2	3717921	3717960	5.21	b3555	yiaG	putative DNA-binding transcriptional regulator YiaG
30. List of ChIP-exo binding sites for YgfI
Binding Sites	Start_position	End_position	Signal / Noise	b_number	The nearest gene	Descrption	Bound by RNAP
1	1250068	1250108	5.34	b1200	dhaK	dihydroxyacetone kinase subunit K	Y
2	3889655	3889685	2.17	b3710	mdtL	MFT transporter
31. List of ChIP-exo binding sites for YbhD
Binding Sites	Start_position	End_position	Signal / Noise	b_number	The nearest gene	Descrption	Bound by RNAP
1	4066599	4066632	3.57	b3878	yihQ	sulfoquinovosidase
32. List of ChIP-exo binding sites for YgbI
Binding Sites	Start_position	End_position	Signal / Noise	b_number	The nearest gene	Descrption	Bound by RNAP
	2859304	2859334	12.5	b2735	ygbI	putative DeoR-type DNA-binding transcriptional regulator YgbI	Y
33. List of ChIP-exo binding sites for YhjB
Binding Sites	Start_position	End_position	Signal / Noise	b_number	The nearest gene	Descrption	Bound by RNAP
1	1250168	1250198	3.75	b1201	dhaK	dihydroxyacetone kinase subunit	Y
34. List of ChIP-exo binding sites for YnfL
Binding Sites	Start_position	End_position	Signal / Noise	b_number	The nearest gene	Descrption	Bound by RNAP
1	1667694	1667694	23	b1596	ynfM	MFS transporter	Y
