# Supplementary material for: Unraveling the functions of uncharacterized transcription factors in Escherichia coli using ChIP-exo
Source: Nucleic Acids Res. 2021 Aug 24;49(17):9696–710. doi: 10.1093/nar/gkab735 (PMC8464067; doi:10.1093/nar/gkab735)
Supplement: gkab735_Supplemental_Files [file gkab735_supplemental_files.zip › Dataset_S5 The dataset of gene expression (TPM).xlsx]

## Sheet: Summary
	GEO sample number
WT_R1	GSM4837034
WT_R2	GSM4837035
yfeC_R1	GSM4837044
yfeC_R2	GSM4837045
ydhB_R1	GSM4837046
ydhB_R2	GSM4837047
yciT_R1	GSM4837040
yciT_R2	GSM4837041
yidZ_R1	GSM4837036
yidZ_R2	GSM4837037
WT2_R1	GSM3140441
WT2_R2	GSM3140442
ygbI_R1	GSM3140445
ygbI_R2	GSM3140446

## Sheet: FC_yidZ
	baseMean	log2FoldChange	lfcSE	stat	pvalue	padj
b0001	0.265232	2.60228	5.53749	0.469937	0.6384	NA
b0002	31817	-0.106654	0.046427	-2.29724	0.0216052	0.077037
b0003	6120.73	-0.115739	0.0496764	-2.32986	0.0198135	0.0724001
b0004	9917.27	-0.144634	0.0647933	-2.23224	0.0255994	0.0872577
b0005	43.2523	0.00351991	0.38065	0.0092471	0.992622	0.99611
b0006	423.814	0.118403	0.124288	0.952648	0.340768	0.570713
b0007	59.2102	-0.0104264	0.31646	-0.032947	0.973717	0.988588
b0008	9539.98	0.422639	0.0674196	6.26878	3.6389e-10	6.62494e-09
b0009	131.299	0.26175	0.229634	1.13986	0.254345	0.475757
b0010	46.4699	0.96691	0.348703	2.77287	0.00555638	0.0255148
b0011	17.7441	-0.0347015	0.532237	-0.0651993	0.948015	NA
b0013	0.587278	-1.31702	3.32215	-0.396436	0.691784	NA
b0014	14209	0.419536	0.0626019	6.70166	2.06063e-11	4.28029e-10
b0015	1352.03	0.278799	0.0780364	3.57268	0.00035335	0.00232191
b0016	297.56	0.191703	0.141675	1.35312	0.176017	0.375071
b0018	2.64148	2.21919	2.04231	1.08661	0.277209	NA
b0019	469.413	-0.12745	0.117816	-1.08178	0.279352	0.505552
b0020	198.627	-0.0239328	0.195548	-0.122389	0.902591	0.961294
b0021	9.00908	-0.315205	0.837987	-0.376146	0.706809	NA
b0022	6.59965	-0.392798	1.1355	-0.345926	0.729399	NA
b0023	2535.48	0.970292	0.296835	3.26879	0.00108009	0.00623672
b0024	1.25744	1.67802	2.99666	0.559963	0.575505	NA
b0025	1300.01	-0.0824217	0.0806303	-1.02222	0.306678	0.534579
b0026	10755	0.00066126	0.0531598	0.0124391	0.990075	0.994574
b0027	313.978	0.471846	0.176299	2.6764	0.00744186	0.0324402
b0028	196.608	0.0490254	0.177122	0.276788	0.781943	0.901803
b0029	794.277	0.00703153	0.0928561	0.075725	0.939638	0.975855
b0030	71.8703	0.447873	0.272814	1.64168	0.100656	0.250226
b0031	1787.49	0.298356	0.0734609	4.06142	4.87751e-05	0.00039726
b0032	6631.47	0.736246	0.062529	11.7745	5.28512e-32	5.84194e-30
b0033	21231.6	0.828665	0.0506237	16.3691	3.17924e-60	1.40568e-57
b0034	64.6773	0.840273	0.280869	2.99169	0.00277438	0.0141229
b0035	7.11519	-0.263708	0.880118	-0.299628	0.764461	NA
b0036	8.78259	-0.0816866	0.758578	-0.107684	0.914247	NA
b0037	78.6575	-0.0343041	0.260971	-0.131448	0.895421	0.959986
b0038	43.3924	-0.402237	0.367754	-1.09377	0.274058	0.500123
b0039	79.2323	0.588378	0.266957	2.20402	0.0275231	0.0921906
b0040	8.29375	-0.222219	0.823244	-0.269931	0.787213	NA
b0041	4.72622	-0.473872	1.12526	-0.421122	0.673666	NA
b0042	6.52705	0.030377	1.02011	0.0297781	0.976244	NA
b0043	10.2138	0.583673	0.766614	0.761364	0.44644	NA
b0044	0.633014	-1.29919	3.92206	-0.331252	0.740454	NA
b0045	9.54257	-0.300678	0.738249	-0.407285	0.683798	NA
b0046	48.2737	-0.169623	0.351201	-0.482979	0.62911	0.806018
b0047	299.475	-0.142402	0.143814	-0.990184	0.322084	0.551352
b0048	201.23	0.215066	0.166106	1.29476	0.195404	0.400248
b0049	277.529	-0.0818825	0.165414	-0.495015	0.620589	0.800969
b0050	107.913	0.123379	0.273238	0.451543	0.651598	0.822801
b0051	701.395	0.0408364	0.0963394	0.423881	0.671653	0.837199
b0052	500.697	-0.121276	0.11474	-1.05696	0.290529	0.517072
b0053	2936.99	-0.00919962	0.0589307	-0.156109	0.875947	0.950192
b0054	6407.06	-0.196332	0.0581705	-3.37512	0.00073784	0.00446891
b0055	222.846	-0.100205	0.178342	-0.561868	0.574206	0.769358
b0058	120.379	-0.129467	0.224323	-0.577144	0.563842	0.761052
b0059	875.511	-0.0861859	0.0974504	-0.884409	0.376476	0.601891
b0060	308.719	-0.180149	0.145144	-1.24118	0.214541	0.425099
b0061	7.33352	-0.0712014	0.837187	-0.0850483	0.932223	NA
b0062	36.2274	-0.123729	0.385407	-0.321036	0.748183	0.887809
b0063	23.2404	0.111158	0.5131	0.21664	0.828489	NA
b0064	225.688	0.325469	0.157827	2.06219	0.0391899	0.12293
b0065	130.471	0.103239	0.209948	0.491737	0.622905	0.801593
b0066	187.32	-0.0498411	0.182751	-0.272727	0.785063	0.903597
b0067	479.476	0.0718271	0.110397	0.650626	0.515288	0.726339
b0068	1344.62	0.0331863	0.0825796	0.401871	0.687779	0.847066
b0069	243.604	0.0294359	0.154292	0.19078	0.848698	0.940466
b0070	200.475	-0.0481479	0.16328	-0.29488	0.768086	0.895377
b0071	2307.95	-0.22707	0.0685051	-3.31464	0.000917598	0.00538893
b0072	7745.65	-0.27837	0.0499994	-5.56748	2.58457e-08	3.73796e-07
b0073	4776.57	-0.595525	0.0706711	-8.42671	3.5553e-17	1.38575e-15
b0074	8903.09	-0.46043	0.058403	-7.88367	3.17896e-15	9.93828e-14
b0075	0.0851347	0	5.7703	0	1	NA
b0076	32.2583	-0.394877	0.48074	-0.821395	0.411421	0.637631
b0077	4741.2	-0.093484	0.0548603	-1.70404	0.0883741	0.225779
b0078	734.779	-0.200925	0.107294	-1.87267	0.0611142	0.170404
b0080	645.293	0.220649	0.0982989	2.24467	0.024789	0.0856103
b0081	427.356	-0.16311	0.120628	-1.35217	0.17632	0.375071
b0082	859.882	0.0110872	0.0855305	0.129628	0.896861	0.959986
b0083	75.4418	-0.438885	0.291084	-1.50776	0.131616	0.303314
b0084	1172.33	0.00615318	0.0925171	0.0665086	0.946973	0.979845
b0085	1932.14	0.0230609	0.0694611	0.331996	0.739892	0.880417
b0086	1432.51	-0.0735966	0.0760973	-0.967139	0.333475	0.562454
b0087	586.868	0.11451	0.117864	0.97155	0.331274	0.561194
b0088	1197.68	0.107506	0.0836272	1.28554	0.198604	0.404661
b0089	763.016	0.0433276	0.0975627	0.4441	0.65697	0.825547
b0090	719.853	0.00676517	0.0965858	0.0700431	0.944159	0.977642
b0091	1557.92	-0.0331237	0.0737096	-0.449381	0.653157	0.823342
b0092	991.942	-0.0536985	0.0842416	-0.637434	0.523842	0.732953
b0093	790.151	-0.316021	0.101642	-3.10916	0.00187621	0.0101165
b0094	2205.17	-0.139151	0.0644008	-2.16071	0.0307179	0.100374
b0095	4973.17	-0.0792658	0.0522149	-1.51807	0.128997	0.299465
b0096	5226.46	0.177327	0.0579303	3.06105	0.00220566	0.01159
b0097	272.419	-0.0102568	0.15499	-0.0661774	0.947237	0.979845
b0098	5059.91	0.0605296	0.0578191	1.04688	0.295155	0.521507
b0099	40.9113	0.736459	0.393106	1.87344	0.0610081	0.170262
b0101	15.8154	0.00511974	0.651161	0.00786249	0.993727	NA
b0102	312.018	-0.110615	0.140933	-0.784872	0.432528	0.656857
b0103	178.137	-0.0359848	0.182978	-0.196661	0.844093	0.937774
b0104	2997.98	0.453842	0.0658565	6.89138	5.52528e-12	1.23918e-10
b0106	40.1257	-0.496814	0.365502	-1.35926	0.174063	0.372614
b0107	61.0813	0.393584	0.313445	1.25567	0.209235	0.418606
b0108	0.696244	-1.33267	3.03662	-0.438867	0.660758	NA
b0109	438.248	-0.139926	0.122617	-1.14116	0.253804	0.475211
b0110	126.437	-0.736451	0.212189	-3.47073	0.000519044	0.00327178
b0111	162.499	-0.0726812	0.184221	-0.394532	0.693188	0.850344
b0112	4469.95	0.123632	0.0533674	2.31663	0.0205241	0.074295
b0113	722.964	-0.0137175	0.10631	-0.129033	0.897331	0.959986
b0114	27618	-0.0999233	0.053306	-1.87452	0.0608586	0.170151
b0115	16795.9	0.0991857	0.0612136	1.62032	0.105163	0.258113
b0116	18080.8	0.195185	0.0517202	3.77386	0.000160739	0.00115965
b0117	21.7392	-0.507424	0.512953	-0.989221	0.322555	NA
b0118	17221.8	0.465542	0.0519938	8.95379	3.43467e-19	1.56328e-17
b0119	131.544	-0.0376446	0.228452	-0.164781	0.869117	0.947677
b0120	2173.18	0.145572	0.0734857	1.98096	0.047596	0.141533
b0121	1661.22	0.0896747	0.0675249	1.32802	0.18417	0.386184
b0122	125.602	-0.248174	0.232561	-1.06714	0.28591	0.51267
b0123	592.943	0.791463	0.110521	7.16121	7.99657e-13	2.07978e-11
b0124	3888.32	-0.5566	0.0607851	-9.15685	5.34355e-20	2.66746e-18
b0125	410.289	0.299354	0.13578	2.2047	0.0274755	0.0921307
b0126	5829.69	-0.225209	0.0505384	-4.45619	8.34296e-06	7.7079e-05
b0127	385.37	-0.170107	0.126121	-1.34876	0.177414	0.376609
b0128	226.507	-0.0738446	0.182482	-0.404668	0.685722	0.84607
b0129	33.1786	0.37595	0.429717	0.874877	0.381641	0.60765
b0130	93.7483	-0.149013	0.243235	-0.612631	0.54012	0.743627
b0131	533.791	0.629687	0.287143	2.19294	0.0283117	0.0941188
b0132	47.327	0.447972	0.356374	1.25703	0.208743	0.417925
b0133	1875.45	0.104329	0.0717898	1.45326	0.146152	0.329788
b0134	1406.47	0.221354	0.0786622	2.81398	0.00489325	0.0230673
b0135	40.5702	-0.422606	0.378619	-1.11618	0.264346	0.486416
b0136	5.96029	-0.638801	0.997697	-0.640275	0.521994	NA
b0137	10.6115	-0.219432	0.713724	-0.307447	0.758503	NA
b0138	13.7716	-0.802232	0.606688	-1.32231	0.186064	NA
b0139	61.6583	-0.14377	0.315012	-0.456395	0.648106	0.821075
b0140	3.04902	-0.468447	1.21029	-0.387055	0.698715	NA
b0141	2.35214	-1.43723	1.50677	-0.953848	0.340161	NA
b0142	89.1256	0.318612	0.238552	1.3356	0.181678	0.383296
b0143	2684.64	0.237679	0.0617704	3.84778	0.000119194	0.000884666
b0144	93.3171	-0.161408	0.248175	-0.65038	0.515447	0.726339
b0145	1645.74	0.29976	0.0841562	3.56196	0.000368103	0.00240862
b0146	499.002	-0.151182	0.122335	-1.2358	0.216533	0.427678
b0147	76.0938	0.034393	0.283219	0.121436	0.903346	0.961436
b0148	551.322	0.0890845	0.119469	0.745671	0.455866	0.679627
b0149	1207.69	0.11075	0.0804367	1.37686	0.168555	0.365577
b0150	6029.7	0.204999	0.0495416	4.13791	3.50485e-05	0.000294769
b0151	373.31	0.241992	0.140404	1.72354	0.0847906	0.218425
b0152	360.918	0.0708545	0.136529	0.51897	0.603782	0.79015
b0153	436.863	0.239527	0.128658	1.86173	0.0626411	0.173257
b0154	1656.57	0.0777515	0.0767101	1.01358	0.310785	0.53917
b0155	294.736	-0.336172	0.144331	-2.32918	0.0198497	0.0724468
b0156	466.275	0.631181	0.134032	4.70919	2.48698e-06	2.56927e-05
b0157	76.5643	0.321391	0.29422	1.09235	0.27468	0.500667
b0158	119.341	0.0773505	0.247969	0.311937	0.755089	0.892666
b0159	1739.63	-0.0174343	0.0737091	-0.236528	0.813023	0.920877
b0160	428.052	0.0573416	0.12654	0.45315	0.65044	0.822014
b0161	1837.17	0.159689	0.079454	2.00983	0.0444491	0.134872
b0162	95.8591	0.465206	0.236612	1.96611	0.0492856	0.144861
b0163	600.678	-0.100079	0.151768	-0.65942	0.509626	0.722866
b0164	30.8962	0.238909	0.438007	0.545445	0.585448	0.778554
b0166	6140.92	0.219709	0.0530344	4.14277	3.43136e-05	0.000290165
b0167	1143.98	0.0389824	0.075386	0.517104	0.605084	0.790851
b0168	2700.3	0.124922	0.0632868	1.9739	0.0483936	0.143139
b0169	11689.1	0.0401767	0.0646711	0.621247	0.534437	0.73942
b0170	7514.83	0.310675	0.0616959	5.03558	4.76397e-07	5.54304e-06
b0171	1436.22	0.115125	0.0792772	1.45219	0.14645	0.3298
b0172	2752.62	0.374478	0.0621094	6.02934	1.64632e-09	2.73945e-08
b0173	341.312	-0.252741	0.134176	-1.88366	0.0596115	0.167732
b0174	977.032	0.121119	0.0917049	1.32074	0.186587	0.389141
b0175	628.411	0.170903	0.105656	1.61754	0.105762	0.258762
b0176	2694.3	-0.0485502	0.0617694	-0.78599	0.431873	0.656827
b0177	8783.46	0.0552653	0.0565495	0.977292	0.328425	0.558196
b0178	1734.7	-0.0299103	0.0747069	-0.400369	0.688885	0.847706
b0179	4232.91	0.105215	0.0555774	1.89312	0.0583414	0.165505
b0180	1275.59	-0.210665	0.0900795	-2.33865	0.0193534	0.0711386
b0181	1933.43	0.381971	0.0820207	4.65701	3.20842e-06	3.21361e-05
b0182	750.665	-0.0685756	0.0959416	-0.714764	0.474755	0.694865
b0183	133.941	-0.0166708	0.226332	-0.0736565	0.941284	0.976298
b0184	2014.97	0.0666101	0.072681	0.916472	0.359419	0.589111
b0185	1859.26	0.505002	0.0781092	6.46533	1.01075e-10	1.96746e-09
b0186	518.588	-0.679692	0.12491	-5.44146	5.28452e-08	7.23698e-07
b0187	73.1206	0.219735	0.314595	0.698471	0.484882	0.703239
b0188	559.667	-0.0525499	0.115383	-0.45544	0.648792	0.821591
b0189	69.052	1.0465	0.381104	2.74596	0.00603334	0.0273442
b0190	115.889	0.0428088	0.216044	0.198149	0.842929	0.937429
b0191	38.6319	-0.369132	0.418978	-0.881029	0.378302	0.604151
b0192	220.605	-0.646987	0.175156	-3.69378	0.000220947	0.00152641
b0193	14.6969	0.0341513	0.647146	0.0527722	0.957913	NA
b0194	6390.58	0.204879	0.0622228	3.29268	0.000992387	0.00578425
b0195	214.705	0.19133	0.173981	1.09972	0.271456	0.497133
b0196	324.058	0.12949	0.162003	0.799305	0.424113	0.650784
b0197	6147.22	0.206877	0.0549585	3.76424	0.000167055	0.00119684
b0198	558.854	0.33155	0.108652	3.05148	0.00227717	0.0118791
b0199	1327.84	0.223863	0.0809796	2.76444	0.00570204	0.0260292
b0200	408.797	-0.249346	0.144355	-1.72731	0.0841121	0.217483
b0207	264.755	-0.0777458	0.153696	-0.505841	0.612968	0.796534
b0208	166.262	-0.0881751	0.1881	-0.468767	0.639236	0.81585
b0209	596.814	-0.0683724	0.109856	-0.62238	0.533692	0.738957
b0210	66.1013	0.0025402	0.285111	0.0089095	0.992891	0.99611
b0211	3573.79	0.352549	0.0646055	5.45695	4.84372e-08	6.69255e-07
b0212	305.182	-0.281286	0.159215	-1.7667	0.077278	0.203208
b0213	166.471	-0.00299392	0.191746	-0.015614	0.987542	0.993965
b0214	133.508	0.0613278	0.213653	0.287044	0.774079	0.89763
b0215	521.881	-0.125115	0.11826	-1.05797	0.290069	0.516813
b0217	18.3583	0.0906112	0.556491	0.162826	0.870656	NA
b0218	1.22234	2.10821	2.38489	0.883987	0.376703	NA
b0219	191.415	-0.173639	0.195507	-0.888146	0.374462	0.601432
b0220	1110.11	-0.254262	0.0954825	-2.66291	0.00774673	0.03358
b0221	506.131	0.0634159	0.109789	0.577615	0.563524	0.760954
b0222	843.826	0.282676	0.0993925	2.84404	0.00445451	0.0213087
b0223	448.507	-0.000200302	0.117792	-0.00170048	0.998643	0.999015
b0224	855.542	-0.234383	0.0883728	-2.65221	0.00799665	0.0344223
b0225	37.6377	0.13494	0.404591	0.333522	0.73874	0.880062
b0226	123.6	0.327605	0.270099	1.21291	0.225165	0.438846
b0227	27.9183	-0.14474	0.490569	-0.295046	0.767959	0.895377
b0228	76.281	-0.044962	0.279371	-0.16094	0.87214	0.948112
b0229	20.1122	0.4519	0.614485	0.735412	0.462089	NA
b0230	11.4843	0.185195	0.682892	0.271192	0.786244	NA
b0231	152.198	0.181993	0.200568	0.907389	0.364201	0.592329
b0232	16.1871	-0.374462	0.624108	-0.599996	0.548509	NA
b0233	16.8872	-0.0799845	0.575842	-0.1389	0.889529	NA
b0234	10.6477	0.616269	0.703662	0.875803	0.381137	NA
b0235	0.169014	0	5.7703	0	1	NA
b0236	2.73611	0.643716	1.50565	0.427533	0.668991	NA
b0237	3667.45	-0.256467	0.0602179	-4.25899	2.05352e-05	0.000180558
b0238	382.394	0.537547	0.131461	4.08903	4.33177e-05	0.00036137
b0239	675.608	-0.0444487	0.10766	-0.412861	0.679708	0.842152
b0240	1268.32	0.167046	0.102169	1.635	0.10205	0.252877
b0241	29.9739	-0.158062	0.438797	-0.360216	0.718685	0.869559
b0242	1435.44	-0.118537	0.0784439	-1.5111	0.130762	0.302022
b0243	1582.01	-0.150799	0.071283	-2.11551	0.0343869	0.109832
b0245	0.552309	2.5976	3.47571	0.747359	0.454847	NA
b0246	0.185365	0	5.7703	0	1	NA
b0247	0.979044	3.11844	2.6749	1.16582	0.243689	NA
b0248	0.193031	0	5.7703	0	1	NA
b0249	0.188245	0	5.7703	0	1	NA
b0250	54.1906	-0.0595617	0.330176	-0.180394	0.856844	0.943748
b0251	7.16607	-0.577383	0.881944	-0.654671	0.51268	NA
b0252	5.43783	-1.31343	1.16233	-1.13	0.258478	NA
b0253	54.6338	-0.609481	0.331663	-1.83765	0.0661138	0.180922
b0254	27.1022	0.196088	0.435291	0.450477	0.652367	NA
b0256	1.3029	-2.37612	2.34613	-1.01278	0.311165	NA
b0258	146.154	-0.0223961	0.21276	-0.105265	0.916166	0.966439
b0259	887.812	0.263097	0.0899402	2.92525	0.00344185	0.0170168
b0260	193.643	0.0273878	0.178488	0.153444	0.878048	0.950196
b0261	223.556	-0.478373	0.176798	-2.70575	0.00681495	0.0302181
b0262	12.1401	0.30211	0.680346	0.444054	0.657003	NA
b0263	1.10362	-2.48969	2.54324	-0.978943	0.327608	NA
b0264	19.6198	-0.444725	0.549851	-0.808811	0.418624	NA
b0265	8.46733	0.336977	0.894312	0.3768	0.706322	NA
b0266	13.6967	-0.282409	0.736818	-0.383281	0.701511	NA
b0267	7.96686	-0.33934	0.823336	-0.412153	0.680227	NA
b0268	13.5687	0.447358	0.652181	0.685942	0.49275	NA
b0269	59.2268	0.476854	0.303921	1.569	0.116647	0.277283
b0270	34.4548	-0.495357	0.415271	-1.19285	0.232927	0.447553
b0271	87.4761	-0.1721	0.27536	-0.625002	0.53197	0.738317
b0272	233.009	0.63038	0.154935	4.06868	4.72808e-05	0.000388304
b0273	1751.97	0.518045	0.0733738	7.06035	1.66079e-12	4.11213e-11
b0274	17.0444	-0.550616	0.577661	-0.953182	0.340498	NA
b0275	9.75169	0.254988	0.839362	0.303788	0.761289	NA
b0276	76.2921	0.246955	0.295632	0.835346	0.403523	0.630759
b0277	62.7041	0.37016	0.301373	1.22825	0.219355	0.430776
b0278	34.122	-0.687055	0.401203	-1.71249	0.0868069	0.222407
b0279	7.65986	-0.661082	0.801357	-0.824953	0.409398	NA
b0280	662.523	-0.325509	0.0994416	-3.27337	0.00106274	0.00615949
b0281	1028.55	-0.0181386	0.102636	-0.176727	0.859723	0.944565
b0283	27.3594	-0.158008	0.457333	-0.3455	0.729719	NA
b0284	94.2638	-0.430832	0.267798	-1.6088	0.107661	0.26181
b0285	23.4156	-1.15571	0.561193	-2.05938	0.0394581	NA
b0286	15.8951	0.0730442	0.610259	0.119694	0.904726	NA
b0287	2127.48	-0.281084	0.0725539	-3.87414	0.000107002	0.000807738
b0288	7.6424	1.56883	0.969832	1.61763	0.105742	NA
b0289	47.7711	-0.14178	0.352322	-0.402417	0.687377	0.847066
b0290	83.2333	-0.261155	0.269899	-0.967604	0.333242	0.562454
b0291	67.2906	-0.0286596	0.28137	-0.101857	0.91887	0.967797
b0292	5.58868	-0.62077	0.932865	-0.665445	0.505766	NA
b0293	55.0395	-0.270474	0.352257	-0.767831	0.442588	0.666643
b0294	6.00005	0.194176	0.884693	0.219484	0.826273	NA
b0295	8.57173	1.58076	0.998964	1.5824	0.113559	NA
b0296	9.32448	-0.220725	0.77728	-0.283971	0.776433	NA
b0297	0.660832	-1.49921	3.06956	-0.48841	0.625259	NA
b0300	35.4187	-0.0651902	0.385052	-0.169302	0.865559	0.945607
b0301	13.4611	-0.721719	0.648287	-1.11327	0.265592	NA
b0303	0.684805	0.261929	3.43314	0.0762944	0.939185	NA
b0304	135.912	-0.627693	0.225673	-2.78143	0.00541206	0.0250753
b0305	22.0495	-0.167575	0.528796	-0.316898	0.751321	NA
b0306	10.1262	0.279448	0.725922	0.384955	0.70027	NA
b0307	107.767	-0.321186	0.243522	-1.31892	0.187196	0.389773
b0308	41.3453	-0.162439	0.407112	-0.399003	0.689891	0.84798
b0310	6.87332	-0.447603	0.855399	-0.523268	0.600788	NA
b0311	380.832	-0.32662	0.135646	-2.40788	0.0160453	0.0612331
b0312	661.565	-0.0316118	0.0973223	-0.324816	0.74532	0.884836
b0313	182.763	-0.0809121	0.180439	-0.448418	0.653852	0.823635
b0314	479.508	0.118379	0.111082	1.06569	0.286565	0.51267
b0315	225.709	0.076961	0.159383	0.482868	0.629189	0.806018
b0316	76.0164	-0.181364	0.270628	-0.670157	0.502758	0.719586
b0317	5.62202	-1.20658	0.974299	-1.23841	0.215563	NA
b0318	13.1449	-0.0512711	0.663567	-0.0772659	0.938412	NA
b0319	1.7621	-2.89375	2.08866	-1.38546	0.165912	NA
b0320	19.3284	-0.428384	0.543496	-0.7882	0.43058	NA
b0321	25.3238	0.114907	0.457462	0.251183	0.801673	NA
b0323	7.7896	-1.23976	0.836375	-1.4823	0.138261	NA
b0324	257.119	-0.235166	0.152416	-1.54292	0.122849	0.288044
b0325	1068.52	-1.01886	0.092012	-11.0731	1.69452e-28	1.49844e-26
b0326	7.35299	-0.257834	0.830777	-0.310352	0.756293	NA
b0327	0.365663	0.0740395	4.60802	0.0160675	0.987181	NA
b0328	9.42788	0.3249	0.815413	0.398449	0.690299	NA
b0329	505.13	-0.567756	0.256248	-2.21565	0.0267156	0.0903659
b0330	75.1503	-0.559786	0.28129	-1.99007	0.0465837	0.139301
b0331	1.7835	-0.804943	1.69295	-0.475468	0.634453	NA
b0333	7.17132	0.237096	0.868233	0.273079	0.784793	NA
b0334	5.61258	1.0341	1.05885	0.976626	0.328754	NA
b0335	37.4021	0.792329	0.390711	2.02792	0.0425688	0.131356
b0336	2521.2	0.864909	0.0794053	10.8923	1.25401e-27	1.0781e-25
b0337	3296.84	0.843274	0.0595062	14.1712	1.38115e-45	2.67166e-43
b0338	81.1347	-0.141345	0.271555	-0.520501	0.602714	0.789642
b0339	8.04771	-0.73944	0.858508	-0.861309	0.389068	NA
b0340	13.8744	-0.406665	0.638421	-0.636986	0.524134	NA
b0341	19.9635	0.174938	0.580504	0.301356	0.763143	NA
b0342	17.3576	-0.265622	0.561105	-0.473391	0.635934	NA
b0343	11.5561	0.0388958	0.685615	0.0567312	0.954759	NA
b0344	44.44	0.333098	0.34812	0.956849	0.338644	0.568077
b0345	294.449	0.114545	0.148892	0.769314	0.441707	0.666625
b0346	239.948	-0.207851	0.166133	-1.25111	0.210893	0.420563
b0347	24.1868	-0.306425	0.48402	-0.633084	0.526679	NA
b0348	8.66487	0.197595	0.795723	0.248321	0.803886	NA
b0349	14.4548	0.0903006	0.611471	0.147678	0.882597	NA
b0350	16.4322	0.322523	0.562777	0.573091	0.566583	NA
b0351	30.0649	0.20026	0.443859	0.451179	0.65186	0.822801
b0352	34.6024	-0.336172	0.419079	-0.802169	0.422455	0.649205
b0353	34.0112	-0.24369	0.405046	-0.601636	0.547416	0.749338
b0354	186.764	0.179963	0.16907	1.06443	0.287135	0.513393
b0355	108.696	-0.348948	0.230908	-1.5112	0.130738	0.302022
b0356	786.923	0.00465143	0.099656	0.0466749	0.962772	0.985691
b0357	41.0321	0.638202	0.433702	1.47152	0.141149	0.320747
b0358	25.5878	0.0863889	0.469626	0.183953	0.854051	NA
b0363	19.6046	-0.021756	0.527534	-0.041241	0.967104	NA
b0364	1.50097	-3.62157	2.34805	-1.54237	0.122984	NA
b0365	34.2574	-0.127991	0.433583	-0.295195	0.767845	0.895377
b0366	16.4046	-0.0821612	0.574953	-0.142901	0.886368	NA
b0367	9.93432	-0.121231	0.756226	-0.16031	0.872637	NA
b0368	27.5664	-0.2404	0.449785	-0.534477	0.593011	NA
b0369	1081.91	0.0373492	0.0920255	0.405857	0.684848	0.84607
b0372	118.301	0.227931	0.216009	1.05519	0.291338	0.517706
b0373	52.53	-0.356448	0.315559	-1.12958	0.258655	0.481184
b0375	3.50595	-0.92809	1.5472	-0.599852	0.548605	NA
b0376	358.458	-0.176301	0.140255	-1.25701	0.208751	0.417925
b0377	114.142	-0.139142	0.258236	-0.538816	0.590014	0.781973
b0378	302.963	0.00629569	0.138871	0.0453348	0.96384	0.985691
b0379	2.0433	-0.744166	1.83492	-0.405557	0.685068	NA
b0380	9.19346	0.87527	0.891776	0.98149	0.326351	NA
b0381	683.798	-0.0116487	0.0990412	-0.117614	0.906373	0.963188
b0382	71.0689	-0.165457	0.667459	-0.247891	0.804218	0.915743
b0383	205.099	0.158925	0.179025	0.887723	0.37469	0.601486
b0384	54.4924	-0.967084	0.381109	-2.53755	0.0111631	0.045163
b0385	26.6279	0.204578	0.480397	0.425852	0.670216	NA
b0386	517.206	-0.00929065	0.12101	-0.0767758	0.938802	0.975686
b0387	102.454	-0.198185	0.230905	-0.858294	0.39073	0.616366
b0388	398.825	-0.249073	0.122662	-2.03056	0.0422994	0.130786
b0389	36.3174	-0.351211	0.490445	-0.716107	0.473926	0.694788
b0390	115.385	0.213634	0.235076	0.908788	0.363462	0.591749
b0391	250.527	0.637806	0.213961	2.98094	0.00287366	0.0145327
b0392	26.4827	0.11805	0.470937	0.25067	0.802069	NA
b0393	753.097	0.139581	0.0994583	1.40341	0.160495	0.353949
b0394	335.186	-0.346811	0.141476	-2.45138	0.0142311	0.0554029
b0396	85.1948	-0.209997	0.273662	-0.767358	0.442869	0.666672
b0397	660.414	0.181196	0.100193	1.80846	0.070535	0.189872
b0398	206.55	-0.0440295	0.164649	-0.267414	0.78915	0.905871
b0399	149.253	0.0930334	0.203068	0.45814	0.646852	0.820386
b0400	140.914	0.18082	0.20137	0.897948	0.369213	0.597272
b0401	320.516	-0.0431063	0.145302	-0.296668	0.76672	0.89535
b0402	327.199	0.205579	0.138091	1.48873	0.13656	0.31215
b0403	300.181	-0.208428	0.145549	-1.43201	0.152141	0.339738
b0404	70.8394	-0.16511	0.284512	-0.580327	0.561694	0.759146
b0405	349.609	-0.0234428	0.134722	-0.174009	0.861858	0.944565
b0406	1029.79	0.297384	0.0884068	3.36382	0.000768721	0.00461235
b0407	628.234	-0.219119	0.106892	-2.0499	0.0403744	0.12584
b0408	3560.45	0.066353	0.0671119	0.988691	0.322814	0.551994
b0409	1406.08	0.0445988	0.0748009	0.596234	0.551019	0.752938
b0410	130.711	0.528856	0.227346	2.32622	0.020007	0.0728489
b0411	1916.01	0.538608	0.0777437	6.92799	4.26847e-12	9.78586e-11
b0412	33.6361	0.0957785	0.406575	0.235574	0.813763	0.920877
b0413	381.262	-0.0867278	0.135552	-0.639813	0.522294	0.732421
b0414	854.871	-0.0806412	0.0941547	-0.856476	0.391735	0.616693
b0415	451.208	-0.162663	0.119744	-1.35843	0.174328	0.372614
b0416	900.034	0.0656956	0.085541	0.768001	0.442486	0.666643
b0417	485.512	-0.146694	0.109327	-1.34179	0.179663	0.380081
b0418	473.975	0.0413899	0.114771	0.36063	0.718376	0.869559
b0419	572.039	-0.706396	0.124995	-5.65137	1.59169e-08	2.35708e-07
b0420	1294.01	0.113314	0.0736787	1.53795	0.12406	0.290444
b0421	626.439	0.0404581	0.115485	0.350332	0.726089	0.872717
b0422	46.3829	-0.0787694	0.374771	-0.21018	0.833527	0.931324
b0423	879.187	0.329164	0.109436	3.00783	0.00263116	0.0134825
b0424	264.411	-0.217667	0.156834	-1.38788	0.165173	0.36128
b0425	436.372	-0.092135	0.124579	-0.739572	0.45956	0.682503
b0426	1433.21	0.0516427	0.0852514	0.605769	0.544668	0.746567
b0427	198.977	0.414151	0.185523	2.23235	0.0255918	0.0872577
b0428	4409.25	0.641665	0.0661216	9.70432	2.8901e-22	1.78897e-20
b0429	409.68	0.825881	0.310955	2.65595	0.00790855	0.0340905
b0430	2556.51	0.408613	0.064583	6.32694	2.5007e-10	4.60695e-09
b0431	16022.9	0.159676	0.0597873	2.67074	0.00756853	0.0329355
b0432	9632.95	0.12277	0.0593039	2.07019	0.0384344	0.121012
b0433	410.519	0.386501	0.132858	2.90912	0.00362443	0.0177494
b0434	793.479	-0.0669208	0.0903476	-0.740703	0.458874	0.682299
b0435	366.225	-0.429658	0.174935	-2.4561	0.0140454	0.0547486
b0436	13576.7	0.372326	0.0638017	5.83568	5.35717e-09	8.41647e-08
b0437	1518.44	-0.0496719	0.0743057	-0.668481	0.503827	0.719586
b0438	5642.32	0.0852274	0.0606845	1.40443	0.160189	0.353628
b0439	5972.3	0.231751	0.0550647	4.20869	2.56851e-05	0.000222676
b0440	935.323	0.672338	0.341672	1.96779	0.0490926	0.144431
b0441	3532.85	-0.204632	0.0598569	-3.41869	0.000629242	0.00391852
b0442	21.1572	-0.38381	0.527341	-0.727821	0.466723	NA
b0443	17.6496	-0.605551	0.581481	-1.04139	0.297693	NA
b0444	284.978	-0.018803	0.155513	-0.12091	0.903763	0.961549
b0445	53.0724	0.0458385	0.328806	0.139409	0.889127	0.957831
b0446	74.6192	-0.109135	0.289955	-0.376385	0.706631	0.860694
b0447	58.0121	-0.0288582	0.312556	-0.0923297	0.926436	0.971314
b0448	174.648	0.117935	0.186583	0.63208	0.527335	0.735684
b0449	148.662	0.0922349	0.192687	0.478678	0.632168	0.80883
b0450	5.99931	2.02215	1.17271	1.72435	0.084645	NA
b0451	150.676	0.986146	0.209394	4.70953	2.48283e-06	2.56927e-05
b0452	278.065	0.00748242	0.14604	0.0512353	0.959138	0.983935
b0453	470.16	-0.694263	0.124482	-5.57723	2.44378e-08	3.55094e-07
b0454	125.013	-0.296874	0.255075	-1.16387	0.244478	0.462089
b0456	10.118	-0.263236	0.875214	-0.300768	0.763591	NA
b0457	169.636	-0.218093	0.208097	-1.04803	0.294623	0.521359
b0458	167.677	0.535466	0.185447	2.88743	0.00388398	0.0189904
b0459	71.3715	0.511541	0.291613	1.75418	0.0793998	0.207904
b0460	114.362	0.759585	0.574665	1.32179	0.186239	0.38894
b0461	161.885	0.194608	0.221622	0.87811	0.379884	0.605949
b0462	5339.87	0.0522617	0.060771	0.859978	0.389801	0.615528
b0463	2440.23	-0.195858	0.0680961	-2.8762	0.00402494	0.019511
b0464	145.393	0.256773	0.192127	1.33647	0.181395	0.382958
b0465	1238.32	0.0297231	0.0864333	0.343885	0.730933	0.876836
b0466	1.79569	0.891056	2.11356	0.421591	0.673324	NA
b0467	94.59	0.0379766	0.256008	0.148342	0.882073	0.952767
b0468	110.632	0.14318	0.253714	0.564334	0.572527	0.769358
b0469	652.494	0.128368	0.101616	1.26327	0.206494	0.415809
b0470	1167.92	-0.0677534	0.0815017	-0.831313	0.405797	0.631617
b0471	359.772	0.229491	0.164552	1.39464	0.163125	0.357795
b0472	724.798	0.337929	0.106684	3.16756	0.00153723	0.00849596
b0473	4583.81	0.433706	0.0684543	6.33569	2.36275e-10	4.40525e-09
b0474	2649.47	-0.057493	0.0709954	-0.809813	0.418047	0.645219
b0475	235.969	0.110686	0.187565	0.590119	0.555111	0.755899
b0476	23.9334	0.609899	0.484017	1.26008	0.207641	NA
b0477	550.86	0.0375637	0.112253	0.334634	0.737902	0.87974
b0478	851.283	-0.0051496	0.112705	-0.0456909	0.963557	0.985691
b0479	173.765	0.0322277	0.184731	0.174458	0.861506	0.944565
b0480	1489.44	-0.181639	0.0837789	-2.16808	0.0301526	0.0990658
b0481	308.033	-0.143354	0.14715	-0.974203	0.329956	0.559876
b0482	175.261	-0.291187	0.17886	-1.62801	0.103523	0.254692
b0483	138.781	0.0636298	0.208848	0.30467	0.760617	0.894543
b0484	2025.67	0.511639	0.0738237	6.93055	4.19198e-12	9.68221e-11
b0485	699.834	-1.01155	0.10323	-9.79905	1.13649e-22	7.48388e-21
b0486	416.839	-0.791939	0.142789	-5.5462	2.91951e-08	4.20273e-07
b0487	100.007	-0.378461	0.25818	-1.46588	0.142681	0.323752
b0488	50.6796	0.100274	0.349205	0.287149	0.773998	0.89763
b0489	358.741	-0.212868	0.143922	-1.47906	0.139125	0.316878
b0490	154.394	-0.400771	0.204538	-1.9594	0.0500656	0.146597
b0491	122.143	-0.0867638	0.211574	-0.410087	0.681742	0.843235
b0492	1043.72	0.042964	0.0903708	0.475419	0.634488	0.810793
b0493	338.115	-0.171349	0.130108	-1.31698	0.187846	0.39019
b0494	147.619	-0.624539	0.203229	-3.07309	0.00211857	0.0112469
b0495	117.825	-0.144429	0.233433	-0.618716	0.536104	0.740402
b0496	290.824	-0.0885405	0.155532	-0.569276	0.569169	0.766903
b0497	291.539	-0.179539	0.152059	-1.18072	0.237713	0.453822
b0498	24.4261	-0.546914	0.472123	-1.15841	0.246695	NA
b0499	21.4787	-0.0896025	0.499528	-0.179374	0.857644	NA
b0501	7.63125	-0.051132	0.918624	-0.0556615	0.955611	NA
b0502_1	35.4628	-0.0181157	0.423858	-0.04274	0.965909	0.985691
b0503	112.735	-0.0659043	0.228328	-0.288638	0.772858	0.89763
b0504	5.91342	-0.360224	0.993485	-0.362587	0.716914	NA
b0505	20.3945	0.91679	0.573212	1.59939	0.109733	NA
b0506	1238.77	-0.185635	0.0847374	-2.1907	0.0284732	0.0943517
b0507	40.5203	-0.441967	0.405171	-1.09082	0.275354	0.500873
b0508	6.81161	-2.89054	1.18466	-2.43998	0.0146881	NA
b0509	10.3802	-0.225124	0.789364	-0.285197	0.775493	NA
b0511	3.75094	-1.48718	1.43719	-1.03478	0.300771	NA
b0512	18.0389	-0.403378	0.585659	-0.688758	0.490975	NA
b0513	17.5238	-0.41644	0.616156	-0.675867	0.499125	NA
b0514	68.0406	-0.307109	0.28943	-1.06108	0.288652	0.514915
b0515	142.611	-0.240528	0.206697	-1.16367	0.244556	0.462089
b0516	82.9923	0.0468165	0.253556	0.18464	0.853512	0.941082
b0517	3.46974	0.305869	1.31556	0.232501	0.816149	NA
b0518	7.12453	0.429091	0.86917	0.493679	0.621533	NA
b0520	8.83143	-0.509127	0.886419	-0.574364	0.565722	NA
b0521	13.4147	0.842072	0.691405	1.21792	0.223256	NA
b0522	1391.76	0.170614	0.0773584	2.20551	0.0274186	0.0920395
b0523	597.871	0.234938	0.106363	2.20883	0.0271862	0.0916571
b0524	261.105	0.272289	0.148567	1.83277	0.0668365	0.182094
b0525	2860.5	0.357301	0.0940848	3.79765	0.000146072	0.00106374
b0526	1244.94	0.0470853	0.0795004	0.592265	0.553673	0.755231
b0527	6.21057	-0.658217	0.964325	-0.682567	0.49488	NA
b0528	16.7651	-0.232855	0.886928	-0.262542	0.792904	NA
b0529	1147.68	-0.05255	0.0832144	-0.631502	0.527712	0.735684
b0530	3.39743	-0.441276	1.33283	-0.331082	0.740583	NA
b0531	0.430668	-2.88653	4.5822	-0.629945	0.528731	NA
b0532	34.347	-0.261422	0.393559	-0.664251	0.506529	0.720454
b0533	4.95293	-0.541804	1.0101	-0.536389	0.59169	NA
b0534	2.84187	0.0665465	1.27443	0.0522166	0.958356	NA
b0535	5.88475	0.546397	0.973046	0.561532	0.574435	NA
b0537	564.901	-0.286966	0.118408	-2.42353	0.0153706	0.0591693
b0539	0.898178	2.59302	2.81563	0.920937	0.357083	NA
b0542_2	5.08062	0.506786	1.13315	0.447235	0.654706	NA
b0543	49.2347	0.296841	0.34228	0.867245	0.385808	0.611719
b0544	25.447	-0.587659	0.476181	-1.23411	0.217163	NA
b0545	35.7063	-0.229233	0.377517	-0.607213	0.54371	0.746051
b0546	197.783	-0.299083	0.183973	-1.62569	0.104016	0.2555
b0547	0.939127	-0.910775	3.22161	-0.282708	0.7774	NA
b0549	0.460046	0	5.01257	0	1	NA
b0550	1.05004	1.69358	3.21856	0.526192	0.598755	NA
b0551	5.42205	-0.523286	1.09071	-0.479767	0.631393	NA
b0552	917.972	0.228417	0.0988802	2.31003	0.0208862	0.0749917
b0553_1	6225.8	0.949655	0.0624106	15.2163	2.75875e-52	6.09882e-50
b0554	0.377174	1.16029	4.25844	0.272469	0.785261	NA
b0555	23.8253	-0.23127	0.50851	-0.454799	0.649254	NA
b0556	5.54278	0.15479	0.998236	0.155064	0.876771	NA
b0557	213.854	1.42052	0.250612	5.66822	1.44291e-08	2.1574e-07
b0558	1.81133	-1.48962	1.86456	-0.798912	0.424342	NA
b0559	4.00202	1.11491	1.26551	0.880991	0.378323	NA
b0560	0.523091	-2.30399	3.77153	-0.61089	0.541272	NA
b0561	2.54529	-0.146391	1.55051	-0.0944146	0.92478	NA
b0562_2	41.6803	0.315634	0.357712	0.882371	0.377576	0.603303
b0563	0.27967	0	5.7703	0	1	NA
b0564	504.846	-0.488157	0.167041	-2.92238	0.00347368	0.0171468
b0565	46293.8	-0.171422	0.0680075	-2.52063	0.0117146	0.0469646
b0566	16.5672	-0.00431345	0.615051	-0.00701316	0.994404	NA
b0567	59.8431	-0.0677166	0.305302	-0.221802	0.824468	0.927564
b0568	297.611	-0.0186047	0.147406	-0.126214	0.899562	0.960948
b0569	65.754	-0.148325	0.284775	-0.520852	0.60247	0.789642
b0570	159.024	0.692318	0.212908	3.25172	0.00114708	0.00657448
b0571	246.882	0.740911	0.168251	4.40362	1.06459e-05	9.74823e-05
b0572	518.661	1.49686	0.131456	11.3868	4.86285e-30	4.85501e-28
b0573	50.3393	1.52418	0.323975	4.7046	2.54361e-06	2.61202e-05
b0574	137.051	2.03557	0.216963	9.38211	6.46659e-21	3.77625e-19
b0575	232.664	1.69226	0.165089	10.2506	1.17636e-24	8.46705e-23
b0576	304.745	0.52342	0.136108	3.84563	0.000120245	0.000890328
b0577	387.692	0.242994	0.126993	1.91345	0.0556911	0.160189
b0578	1109.29	0.510276	0.0843984	6.04603	1.48454e-09	2.4836e-08
b0579	49.4376	-0.227406	0.34677	-0.655784	0.511963	0.724189
b0580	9.84645	1.88887	0.841809	2.24382	0.0248439	NA
b0581	233.976	-0.867697	0.173806	-4.99233	5.96557e-07	6.78803e-06
b0582	288.337	0.177255	0.143036	1.23923	0.21526	0.425978
b0583	443.85	0.0046466	0.119131	0.039004	0.968887	0.985768
b0584	26815.3	0.13658	0.0551298	2.47742	0.0132337	0.0525107
b0585	2428.38	0.0500489	0.0635637	0.787382	0.431058	0.656827
b0586	19230.6	0.00152153	0.0472137	0.0322265	0.974291	0.988588
b0587	58.7959	-0.32572	0.29386	-1.10842	0.267681	0.491383
b0588	488.853	-0.0174612	0.120669	-0.144703	0.884945	0.954988
b0589	216.47	0.261092	0.164362	1.58852	0.112168	0.269325
b0590	374.907	0.305552	0.151106	2.0221	0.0431656	0.132962
b0591	827.696	0.176171	0.0867358	2.03113	0.0422421	0.130739
b0592	992.11	-0.149816	0.0942376	-1.58977	0.111887	0.268859
b0593	9370.72	0.192277	0.0590278	3.2574	0.0011244	0.00645642
b0594	10250.3	0.113175	0.0559715	2.02201	0.0431751	0.132962
b0595	5594.3	-0.114307	0.060788	-1.88043	0.0600501	0.168653
b0596	3257.5	0.220004	0.0561977	3.91481	9.04736e-05	0.000696556
b0597	949.683	0.0251578	0.0909462	0.276623	0.78207	0.901803
b0598	1452.98	0.341588	0.0758529	4.5033	6.69069e-06	6.27506e-05
b0599	301.712	0.126767	0.151435	0.837102	0.402535	0.629533
b0600	240.829	-0.0835973	0.163643	-0.51085	0.609456	0.793883
b0601	52.9398	-0.0647656	0.317431	-0.204031	0.83833	0.933467
b0602	17.2646	0.485617	0.580196	0.836988	0.402599	NA
b0603	20.4227	-0.156671	0.512127	-0.305922	0.759664	NA
b0604	224.261	-0.56611	0.165918	-3.41199	0.00064491	0.00398403
b0605	10199.3	0.0516153	0.057083	0.904215	0.365882	0.593814
b0606	2245.71	-0.129506	0.065071	-1.99023	0.046566	0.139301
b0607	157.953	0.542253	0.217514	2.49295	0.0126686	0.0505274
b0608	97.0689	-0.206625	0.2379	-0.868538	0.3851	0.611537
b0610	91.901	0.172569	0.251285	0.686745	0.492244	0.709262
b0611	582.327	-0.0455075	0.115742	-0.393181	0.694186	0.850894
b0612	19.6089	0.472301	0.547027	0.863396	0.38792	NA
b0613	0.631891	-0.913685	3.17824	-0.287482	0.773743	NA
b0614	0.57961	-1.04611	3.20077	-0.326832	0.743795	NA
b0615	6.49195	-0.591149	1.03512	-0.57109	0.567939	NA
b0616	1.22681	-2.88637	2.59382	-1.11279	0.265799	NA
b0617	0.0834722	0	5.7703	0	1	NA
b0618	0.835889	-1.49392	3.03247	-0.492642	0.622266	NA
b0619	173.154	0.240407	0.184504	1.30299	0.192579	0.396298
b0620	69.2819	-0.317584	0.297262	-1.06836	0.285356	0.512284
b0621	14.7902	-0.209087	0.663562	-0.315098	0.752687	NA
b0622	18.3084	-0.802479	0.564403	-1.42182	0.155078	NA
b0623	3136.02	0.901549	0.593999	1.51776	0.129075	0.299465
b0624	71.7	-0.0294148	0.278087	-0.105775	0.915761	0.966341
b0627	16.1994	0.609066	0.762871	0.798387	0.424646	NA
b0628	882.552	0.221817	0.0940337	2.35891	0.0183285	0.0680994
b0629	17.2043	0.352835	0.562179	0.627619	0.530253	NA
b0630	336.858	0.16076	0.129091	1.24533	0.213012	0.422881
b0631	143.098	0.44725	0.249685	1.79126	0.0732513	0.194938
b0632	1668.1	0.355142	0.0762849	4.65547	3.23247e-06	3.22726e-05
b0633	1234.65	0.0942878	0.0823675	1.14472	0.252324	0.473299
b0634	305.438	0.157814	0.1406	1.12243	0.26168	0.483165
b0635	885.408	0.282603	0.0945528	2.98884	0.00280036	0.0141851
b0636	120.005	0.202535	0.244583	0.828082	0.407624	0.633649
b0637	104.463	-0.0778283	0.260854	-0.29836	0.765428	0.89535
b0638	53.9745	0.0733753	0.335052	0.218997	0.826652	0.928334
b0639	227.485	-0.302001	0.166043	-1.81881	0.06894	0.186186
b0640	518.256	-0.354791	0.110114	-3.22202	0.00127288	0.0071759
b0641	848.208	0.476303	0.100965	4.71751	2.38748e-06	2.50396e-05
b0642	7333.93	0.100198	0.0533938	1.87659	0.0605749	0.169511
b0643	306.628	-0.692499	0.158888	-4.3584	1.31017e-05	0.000117877
b0644	19.4981	-0.646751	0.56887	-1.1369	0.255578	NA
b0645	1.45057	-0.435248	1.8427	-0.236201	0.813276	NA
b0646	13.7393	0.0506594	0.63685	0.0795468	0.936598	NA
b0647	1.82939	0.154731	1.7599	0.0879206	0.92994	NA
b0648	5.82176	-0.392735	0.951353	-0.412817	0.679741	NA
b0649	93.9504	0.255015	0.238681	1.06843	0.285325	0.512284
b0650	39.6773	0.40243	0.374684	1.07405	0.282799	0.509169
b0651	190.9	0.382073	0.182822	2.08986	0.0366301	0.116039
b0652	312.719	0.048376	0.135248	0.357684	0.72058	0.869811
b0653	130.819	-0.088193	0.20568	-0.428788	0.668078	0.834019
b0654	160.269	-0.285367	0.185697	-1.53674	0.124357	0.290919
b0655	1757.41	0.0143547	0.0763699	0.187963	0.850906	0.940749
b0656	908.863	0.174952	0.0960689	1.82111	0.0685906	0.185404
b0657	630.271	-0.161694	0.100489	-1.60908	0.107599	0.26181
b0658	1609.88	-0.0273092	0.0829042	-0.329406	0.741849	0.88139
b0659	429.655	-0.308593	0.12042	-2.56263	0.0103882	0.0425849
b0660	1521.6	-0.299681	0.0792877	-3.77967	0.000157038	0.00113559
b0661	1377.42	0.400535	0.0754436	5.30906	1.1019e-07	1.40925e-06
b0662	683.787	0.067543	0.099839	0.676519	0.498711	0.715582
b0674	2552.17	0.0160198	0.0607911	0.263522	0.792148	0.908036
b0675	542.974	0.208127	0.102047	2.03953	0.0413977	0.128511
b0676	729.728	-0.111635	0.0970077	-1.15079	0.24982	0.470026
b0677	564.123	-0.0682834	0.111116	-0.614525	0.538868	0.742563
b0678	474.173	-0.178773	0.118912	-1.5034	0.132735	0.305521
b0679	1120.13	0.360662	0.0866504	4.16226	3.15115e-05	0.000268672
b0680	4148.89	0.142555	0.0639133	2.23044	0.0257183	0.0875666
b0681	19.5904	0.9149	0.555647	1.64655	0.0996509	NA
b0682	12.8439	1.66599	0.770555	2.16206	0.0306134	NA
b0683	1213.19	-0.229912	0.0767157	-2.99693	0.00272713	0.0139282
b0684	1338.53	0.110151	0.0841341	1.30923	0.190455	0.393509
b0685	50.3119	-0.0440806	0.334795	-0.131664	0.89525	0.959986
b0686	264.79	0.0973878	0.15065	0.646452	0.517987	0.728713
b0687	651.185	-0.313111	0.103085	-3.03739	0.00238634	0.0123922
b0688	3795.38	-0.0394782	0.0622174	-0.63452	0.525742	0.734614
b0689	19.7738	0.311561	0.516471	0.603249	0.546343	NA
b0691	5.8726	-0.114794	1.07406	-0.106879	0.914885	NA
b0692	93.2422	0.170148	0.248663	0.684251	0.493816	0.710205
b0693	21.2686	-0.0855594	0.50376	-0.169841	0.865135	NA
b0694	63.0378	-0.57258	0.309442	-1.85036	0.0642612	0.176633
b0695	531.541	0.114298	0.116309	0.982713	0.325749	0.555478
b0696	31.3955	-0.211208	0.425388	-0.496506	0.619537	0.800969
b0697	54.5	0.198734	0.337891	0.588161	0.556424	0.756282
b0698	13.3849	-0.372492	0.710939	-0.523943	0.600318	NA
b0699	33.8374	-0.160339	0.499884	-0.320752	0.748398	0.887809
b0700	167.502	0.23836	0.188108	1.26715	0.205103	0.414356
b0702	2.63484	-0.200377	1.40452	-0.142665	0.886555	NA
b0703	22.6396	-0.193344	0.494813	-0.390742	0.695988	NA
b0704	35.88	-0.627608	0.390099	-1.60884	0.107651	0.26181
b0705	10.2653	-0.245069	0.720565	-0.340107	0.733776	NA
b0706	10.0374	0.148178	0.756752	0.195807	0.844761	NA
b0707	137.948	-0.740436	0.228436	-3.24134	0.00118971	0.00678113
b0708	262.994	-0.66343	0.159503	-4.15935	3.19157e-05	0.000271371
b0709	194.21	0.317162	0.170199	1.86347	0.0623955	0.172886
b0710	1266.28	-0.304406	0.0849088	-3.58509	0.000336957	0.0022189
b0711	657.738	-0.182285	0.0970836	-1.87761	0.0604352	0.169427
b0712	1008.03	-0.445102	0.0966203	-4.60671	4.09096e-06	3.99417e-05
b0713	379.064	-0.113205	0.132033	-0.857403	0.391222	0.616429
b0714	144.716	-0.140853	0.220264	-0.639473	0.522516	0.732421
b0715	29.7037	0.519702	0.440162	1.18071	0.237719	0.453822
b0716	16.3491	0.503348	0.67331	0.747573	0.454718	NA
b0717	7.07882	-0.908202	0.929226	-0.977374	0.328384	NA
b0718	9.40025	0.136839	0.762409	0.179482	0.857559	NA
b0719	3.13315	-0.725879	1.37317	-0.528616	0.597072	NA
b0720	13521.4	0.312439	0.0523509	5.96818	2.39918e-09	3.94972e-08
b0721	231.513	0.447661	0.159097	2.81375	0.00489667	0.0230673
b0722	119.15	0.480485	0.216292	2.22146	0.0263195	0.0893189
b0723	3937.84	0.872652	0.0532053	16.4016	1.86271e-60	9.60847e-58
b0724	947.874	0.770143	0.0865659	8.8966	5.75817e-19	2.47521e-17
b0726	12611	0.498954	0.0511645	9.75195	1.80953e-22	1.14296e-20
b0727	7199.77	0.791595	0.0573693	13.7982	2.61157e-43	4.75459e-41
b0728	6212.14	0.466265	0.0535798	8.70226	3.25329e-18	1.37931e-16
b0729	5151.15	0.640162	0.0516162	12.4023	2.53787e-35	3.14189e-33
b0730	163.507	0.0964676	0.180074	0.535712	0.592158	0.782548
b0731	9.41147	0.199311	0.85039	0.234376	0.814693	NA
b0732	194.306	0.270125	0.180569	1.49596	0.134664	0.308959
b0733	2336.88	0.119332	0.0707708	1.68617	0.0917634	0.232032
b0734	1218.19	0.00224209	0.078468	0.0285733	0.977205	0.989402
b0735	52.9166	0.706048	0.336494	2.09825	0.0358834	0.114024
b0736	389.898	0.195875	0.126873	1.54386	0.122622	0.287948
b0737	723.004	0.0461776	0.105625	0.437183	0.661979	0.829148
b0738	202.21	-0.315555	0.171802	-1.83673	0.0662499	0.181134
b0739	945.76	0.0153962	0.0894945	0.172036	0.86341	0.944927
b0740	4852.86	0.0149684	0.0539259	0.277574	0.78134	0.901803
b0741	5085.95	0.00706289	0.0535553	0.13188	0.895079	0.959986
b0742	2420.25	0.152442	0.0633345	2.40693	0.0160873	0.0613178
b0750	2494.22	-0.272455	0.0774087	-3.5197	0.000432037	0.00279155
b0751	1383.19	-0.0125436	0.0706117	-0.177643	0.859004	0.944565
b0752	187.186	-0.181736	0.188931	-0.961919	0.336091	0.565076
b0753	59.182	-1.11351	0.345035	-3.22723	0.00124994	0.00707232
b0754	6959.06	-0.335337	0.0647191	-5.18143	2.20196e-07	2.70439e-06
b0755	13076.1	-0.219154	0.0610955	-3.58707	0.000334417	0.00221158
b0756	2434.48	-0.222104	0.0619448	-3.58552	0.00033641	0.0022189
b0757	360.339	-0.131638	0.130307	-1.01022	0.312392	0.541048
b0758	297.324	-0.247358	0.155829	-1.58736	0.11243	0.269746
b0759	600.417	-0.0113946	0.105589	-0.107915	0.914063	0.966198
b0760	1742.4	-0.140911	0.0666035	-2.11568	0.0343724	0.109832
b0761	238.327	-0.0301226	0.174873	-0.172254	0.863238	0.944927
b0762	30.9991	1.5485	0.941579	1.64458	0.100056	0.249369
b0763	269.014	0.194842	0.148866	1.30884	0.190588	0.393509
b0764	104.879	0.1352	0.235218	0.574786	0.565436	0.76287
b0765	219.53	0.260848	0.166082	1.5706	0.116275	0.276611
b0766	253.682	0.209291	0.155647	1.34465	0.178738	0.378641
b0767	1576.48	-0.538665	0.0756862	-7.11708	1.10237e-12	2.75149e-11
b0768	10.3558	0.491757	0.754067	0.65214	0.514311	NA
b0769	2.35198	-4.11124	2.23712	-1.83774	0.0661013	NA
b0770	7.03339	0.21836	0.937315	0.232963	0.81579	NA
b0771	44.2703	-0.209568	0.357583	-0.58607	0.557828	0.756282
b0772	2015.1	0.178178	0.0782209	2.27788	0.0227339	0.0801383
b0773	509.533	-0.438228	0.113285	-3.86839	0.000109558	0.000823015
b0774	1509.6	-0.377553	0.071469	-5.28276	1.27255e-07	1.60757e-06
b0775	1705.52	-0.609763	0.0711301	-8.57251	1.01251e-17	4.12331e-16
b0776	936.594	-0.107762	0.0865933	-1.24446	0.213332	0.42303
b0777	374.004	-0.637016	0.132067	-4.82342	1.4112e-06	1.53252e-05
b0778	389.054	-0.388359	0.12067	-3.21835	0.00128931	0.00725532
b0779	1379.58	-0.236439	0.0853743	-2.76943	0.0056154	0.0257476
b0780	252.139	-0.00996835	0.158019	-0.0630833	0.9497	0.980755
b0781	746.482	-0.336774	0.101363	-3.32244	0.000892342	0.00527061
b0782	623.151	-0.742335	0.11918	-6.22868	4.70395e-10	8.31927e-09
b0783	458.569	-0.707689	0.119601	-5.9171	3.27661e-09	5.30949e-08
b0784	25.8929	-0.509161	0.492137	-1.03459	0.30086	NA
b0785	223.359	0.0383197	0.396192	0.0967202	0.922949	0.970035
b0786	953.959	-0.135745	0.0848422	-1.59998	0.109604	0.265227
b0787	25.0204	-0.497446	0.495354	-1.00422	0.31527	NA
b0788	62.0556	-0.783498	0.30773	-2.54606	0.0108947	0.0443674
b0789	184.608	-0.987157	0.183608	-5.37645	7.5969e-08	1.0048e-06
b0790	195.942	-0.840347	0.178638	-4.70419	2.54873e-06	2.61202e-05
b0791	46.1345	0.754816	0.385344	1.95881	0.0501347	0.14666
b0792	91.3239	-0.24484	0.25307	-0.96748	0.333304	0.562454
b0793	87.0289	-0.374463	0.259966	-1.44043	0.149746	0.335601
b0794	362.188	-0.195026	0.129735	-1.50327	0.132771	0.305521
b0795	316.248	-0.256539	0.14848	-1.72776	0.0840304	0.217453
b0796	116.368	-0.266533	0.228119	-1.1684	0.242646	0.460166
b0797	230.766	-0.204166	0.169092	-1.20742	0.227269	0.441128
b0798	10.9585	-0.188591	0.746787	-0.252536	0.800627	NA
b0799	179.424	0.111979	0.179502	0.623835	0.532736	0.738788
b0800	808.358	-0.367391	0.101241	-3.62886	0.00028467	0.00191534
b0801	2410.46	-0.0834972	0.061462	-1.35852	0.1743	0.372614
b0802	52.425	0.204502	0.376007	0.543878	0.586526	0.778924
b0803	96.1674	0.569347	0.271289	2.09867	0.0358457	0.114021
b0804	1139.02	-0.0031748	0.0797372	-0.0398158	0.96824	0.985762
b0805	28900.8	0.0842953	0.0532487	1.58305	0.11341	0.270837
b0806	19.4407	-0.91715	0.587417	-1.56133	0.118447	NA
b0807	311.449	0.416386	0.134449	3.09699	0.00195497	0.0104682
b0808	155.122	-0.420019	0.208847	-2.01114	0.0443112	0.13476
b0809	742.432	0.318697	0.0947452	3.36373	0.000768973	0.00461235
b0810	671.209	0.321061	0.106623	3.01118	0.00260238	0.0133572
b0811	2828.83	0.147458	0.0868166	1.6985	0.0894127	0.227576
b0812	2612.93	-1.47771	0.065662	-22.5047	3.73045e-112	3.84858e-109
b0813	53.5382	-0.199187	0.314199	-0.633952	0.526112	0.7348
b0814	8576.59	0.221461	0.0712597	3.10781	0.00188482	0.0101276
b0815	136.538	0.371024	0.206414	1.79747	0.0722605	0.192965
b0817	165.319	0.248478	0.208427	1.19216	0.233198	0.447553
b0818	162.667	0.254236	0.207227	1.22685	0.219879	0.430957
b0819	1859.76	-0.100869	0.0703202	-1.43442	0.151451	0.338441
b0820	1459.38	-0.0757985	0.0822363	-0.921716	0.356677	0.587501
b0821	6488.58	-0.348907	0.0906542	-3.84877	0.000118712	0.000883206
b0822	831.529	-0.115049	0.0938009	-1.22652	0.220004	0.430957
b0823	142.441	0.395978	0.253199	1.5639	0.117842	0.279643
b0824	23.5585	-0.860766	1.77842	-0.484007	0.628381	NA
b0825	86.7496	-0.0144316	0.276375	-0.0522176	0.958355	0.983935
b0826	220.908	8.93048e-05	0.170632	0.000523378	0.999582	0.999582
b0827	767.201	-0.0853397	0.0927518	-0.920087	0.357527	0.588005
b0828	1846.21	-0.184732	0.0782319	-2.36134	0.0182092	0.0678189
b0829	1823.93	-0.0407677	0.0697798	-0.584233	0.559063	0.757243
b0830	1355.72	0.00650576	0.0770538	0.0844314	0.932713	0.972823
b0831	335.552	0.0294749	0.134414	0.219284	0.826429	0.928334
b0832	193.239	0.207472	0.175508	1.18212	0.237158	0.45365
b0833	1331.68	0.180615	0.0866151	2.08526	0.0370454	0.117235
b0834	458.064	0.0189067	0.120616	0.156751	0.875441	0.950192
b0835	724.042	0.229845	0.104124	2.20741	0.0272852	0.0918908
b0836	101.663	-0.922248	0.292151	-3.15675	0.0015954	0.00872394
b0837	114.439	-0.66142	0.238476	-2.77352	0.00554526	0.0255016
b0838	1060.29	0.0524471	0.082549	0.635345	0.525203	0.734525
b0839	1114.68	-0.201346	0.0884844	-2.2755	0.0228762	0.080378
b0840	308.325	0.133273	0.136218	0.978382	0.327885	0.557631
b0841	171.932	0.606566	0.189036	3.20873	0.00133325	0.00747535
b0842	212.238	0.235272	0.169354	1.38923	0.164764	0.36064
b0843	13.1555	-0.174805	0.781888	-0.223568	0.823093	NA
b0844	274.652	-0.359417	0.14875	-2.41625	0.0156811	0.0601402
b0845	193.954	-0.0138015	0.176175	-0.07834	0.937558	0.975375
b0846	33.1233	-0.175161	0.407879	-0.429442	0.667601	0.833828
b0847	644.883	0.0789365	0.0998072	0.790889	0.429009	0.654971
b0848	13.7885	-0.778013	0.661687	-1.1758	0.239674	NA
b0849	32.1504	0.405603	0.453275	0.894829	0.370878	0.598424
b0850	28.7232	-0.0356263	0.460481	-0.0773677	0.938331	0.975524
b0851	349.427	0.000243415	0.127321	0.00191182	0.998475	0.999015
b0852	243.612	0.222807	0.153982	1.44697	0.147905	0.33268
b0853	411.278	-0.0734483	0.141427	-0.519336	0.603526	0.79015
b0854	1117.13	-0.230993	0.0896368	-2.57699	0.00996658	0.0411969
b0855	430.911	0.0405238	0.118874	0.340897	0.733181	0.877965
b0856	148.71	0.00466453	0.196097	0.0237868	0.981023	0.990302
b0857	122.804	0.0853754	0.214842	0.397388	0.691082	0.849106
b0858	41.8135	0.340795	0.375314	0.908027	0.363864	0.592092
b0859	180.248	0.0752789	0.183691	0.409811	0.681944	0.843235
b0860	2755.5	0.29703	0.0652364	4.55313	5.28527e-06	5.06436e-05
b0861	193.18	-0.0673139	0.174219	-0.386375	0.699219	0.854693
b0862	252.057	-0.0289125	0.155349	-0.186113	0.852356	0.940749
b0863	1008.08	-0.0641772	0.0964659	-0.665284	0.505869	0.720352
b0864	490.159	-0.309165	0.116095	-2.66302	0.0077442	0.03358
b0865	311.608	-0.876704	0.144751	-6.05665	1.38982e-09	2.35054e-08
b0866	118.132	-0.0375961	0.244448	-0.1538	0.877767	0.950196
b0867	372.271	-0.368491	0.134196	-2.74591	0.00603428	0.0273442
b0868	302.41	-0.0314075	0.147659	-0.212703	0.831559	0.930468
b0869	509.28	-0.166607	0.112096	-1.48629	0.137202	0.313071
b0870	784.646	-0.264572	0.0984047	-2.68862	0.00717489	0.031502
b0871	1736.59	-0.987861	0.0771015	-12.8125	1.39618e-37	1.87878e-35
b0872	27.1063	-0.174273	0.455597	-0.382515	0.70208	NA
b0873	17.1442	0.0294026	0.575845	0.05106	0.959278	NA
b0874	374.426	0.141585	0.124839	1.13414	0.256735	0.478383
b0875	78.0486	-0.164155	0.277683	-0.59116	0.554413	0.755859
b0876	363.101	-0.0730583	0.1384	-0.527879	0.597583	0.786361
b0877	848.826	0.398303	0.0875763	4.54808	5.41386e-06	5.15566e-05
b0878	449.346	-0.280376	0.117695	-2.38224	0.0172079	0.0647759
b0879	516.321	-0.115731	0.106448	-1.08721	0.276943	0.502131
b0880	114.448	0.541722	0.621911	0.871061	0.383721	0.610344
b0881	125.931	-0.692899	0.217014	-3.19287	0.00140867	0.00785558
b0882	9644.58	-0.0819095	0.0498506	-1.6431	0.100362	0.249695
b0884	395.98	1.13438	0.56765	1.99837	0.0456764	0.137384
b0885	198.112	0.0304638	0.174486	0.174591	0.861401	0.944565
b0886	758.043	-0.0663377	0.0926768	-0.715796	0.474117	0.694788
b0887	678.101	-0.00909341	0.104394	-0.0871069	0.930587	0.972454
b0888	3000.72	0.223291	0.0572498	3.90029	9.60773e-05	0.000736038
b0889	2118.4	0.240493	0.0767057	3.13527	0.00171694	0.00932266
b0890	3774.76	-0.0980791	0.0546377	-1.79508	0.0726408	0.193646
b0891	369.326	-0.07149	0.13405	-0.533307	0.593821	0.783883
b0892	541.966	-0.273189	0.128285	-2.12954	0.0332095	0.107066
b0893	3699.5	-0.0318776	0.0540722	-0.589538	0.555501	0.756057
b0894	78.9368	-0.0770327	0.281892	-0.27327	0.784646	0.903452
b0895	11.0533	-0.446319	0.718691	-0.621016	0.534589	NA
b0896	33.037	-0.229826	0.437445	-0.525382	0.599318	0.787638
b0897	1012.24	-0.735338	0.0959675	-7.66237	1.82535e-14	5.38044e-13
b0898	397.385	0.22168	0.121725	1.82115	0.0685842	0.185404
b0899	18.0984	0.726055	0.533593	1.36069	0.173612	NA
b0900	65.4229	0.515888	0.299354	1.72334	0.0848275	0.218425
b0901	73.8942	0.23915	0.27846	0.858829	0.390435	0.616214
b0902	233.862	-0.0796806	0.172359	-0.462294	0.643871	0.819109
b0903	19142.4	-0.254031	0.0642145	-3.95597	7.62251e-05	0.00059127
b0904	726.653	-0.184819	0.117472	-1.5733	0.115649	0.275545
b0905	905.898	0.0225937	0.0878389	0.257218	0.797011	0.911922
b0906	123.236	-0.878516	0.249688	-3.51845	0.000434078	0.00279308
b0907	13563.7	0.040912	0.0529621	0.772477	0.439832	0.664498
b0908	3587.66	-0.411704	0.0609417	-6.7557	1.42146e-11	3.03409e-10
b0909	52.0757	-0.229638	0.312999	-0.73367	0.46315	0.685588
b0910	364.025	0.426567	0.133979	3.18384	0.00145337	0.00808302
b0911	47970.5	0.198807	0.0590207	3.36844	0.000755958	0.00455192
b0912	1399.68	0.0263122	0.203306	0.129422	0.897024	0.959986
b0913	98.3568	0.34194	0.251318	1.36059	0.173644	0.372614
b0914	1512.54	0.0204768	0.0710146	0.288346	0.773082	0.89763
b0915	270.26	0.376555	0.154966	2.42992	0.0151022	0.0584266
b0916	98.6469	-0.117087	0.250615	-0.4672	0.640357	0.816607
b0917	18.7286	2.01574	0.793978	2.53879	0.0111236	NA
b0918	1268.82	0.288937	0.0746538	3.87036	0.000108673	0.000818356
b0919	79.4884	0.0249154	0.283607	0.0878517	0.929995	0.972454
b0920	76.401	-0.0232881	0.276365	-0.0842656	0.932845	0.972823
b0921	422.889	-0.150154	0.121834	-1.23245	0.217781	0.429558
b0922	762.871	-0.188467	0.0939564	-2.00589	0.0448675	0.13561
b0923	529.708	-0.22948	0.114135	-2.01059	0.0443683	0.13476
b0924	4788.64	0.0415135	0.0603171	0.688254	0.491293	0.708551
b0925	1025.52	-0.285233	0.084248	-3.38564	0.000710137	0.00430956
b0926	624.801	-0.409753	0.110499	-3.70821	0.000208726	0.00145826
b0927	916.34	-0.196173	0.092246	-2.12663	0.0334507	0.107451
b0928	9699.94	0.103287	0.0558439	1.84956	0.0643767	0.176777
b0929	64737.8	0.494293	0.0601402	8.21901	2.05185e-16	7.38427e-15
b0930	6092.38	0.157114	0.0599519	2.62067	0.00877576	0.037004
b0931	3112.49	-0.0065987	0.0696042	-0.0948032	0.924471	0.970484
b0932	4220.86	-0.287098	0.05712	-5.02623	5.00206e-07	5.76266e-06
b0933	53.469	-0.336478	0.347492	-0.968303	0.332893	0.562393
b0934	8.7372	-0.0893334	0.836423	-0.106804	0.914944	NA
b0935	26.1055	-0.239867	0.458698	-0.522929	0.601023	NA
b0936	12.8312	-0.0377215	0.669754	-0.0563215	0.955086	NA
b0937	4.03578	0.851858	1.30296	0.653789	0.513248	NA
b0938	20.3993	-0.0714052	0.510971	-0.139744	0.888862	NA
b0939	3.01	-0.544442	1.41782	-0.383998	0.70098	NA
b0940	69.0693	-0.252633	0.279904	-0.902571	0.366754	0.594295
b0941	70.4393	-0.107451	0.285349	-0.376559	0.706502	0.860694
b0942	15.8588	0.0710639	0.556922	0.127601	0.898465	NA
b0943	13.8178	-0.00260146	0.62147	-0.00418598	0.99666	NA
b0944	30.3348	-0.237706	0.423014	-0.561934	0.574161	0.769358
b0945	1635	0.650929	0.0778506	8.36126	6.20507e-17	2.31382e-15
b0946	322.068	0.1373	0.141427	0.970817	0.331639	0.561194
b0947	547.403	-0.417779	0.117534	-3.55453	0.00037866	0.00247104
b0948	1233.76	0.208997	0.0742015	2.81661	0.00485334	0.022933
b0949	1272.76	0.0607514	0.0773282	0.785631	0.432084	0.656827
b0950	156.386	0.130643	0.190761	0.684851	0.493438	0.710205
b0951	489.772	-0.0182896	0.117817	-0.155238	0.876634	0.950192
b0952	167.526	0.106795	0.195882	0.545203	0.585614	0.778554
b0953	1277.68	-0.0786467	0.848171	-0.0927251	0.926122	0.971314
b0954	2203.04	0.500827	0.0658108	7.61011	2.73865e-14	7.84827e-13
b0955	847.602	-0.126354	0.0930149	-1.35843	0.174326	0.372614
b0956	203.356	0.328749	0.188101	1.74773	0.0805116	0.210322
b0957	76316.7	-0.0348164	0.0571967	-0.608714	0.542714	0.746046
b0958	191.585	0.255724	0.184756	1.38412	0.166322	0.362767
b0959	91.5581	-0.00416185	0.262492	-0.0158551	0.98735	0.993965
b0960	391.029	0.214162	0.13162	1.62713	0.10371	0.25495
b0961	67.6118	0.457467	0.296477	1.54301	0.122828	0.288044
b0962	1056.5	0.0690129	0.0857174	0.805121	0.42075	0.647435
b0963	873.061	0.389624	0.0927259	4.20188	2.64704e-05	0.000228206
b0964	60.9018	-0.00935838	0.341183	-0.0274292	0.978117	0.989562
b0965	305.155	0.157271	0.165659	0.949365	0.342435	0.572332
b0966	120.217	-0.560998	0.237733	-2.35978	0.0182857	0.0680219
b0967	692.912	0.201834	0.1029	1.96147	0.0498246	0.14603
b0968	22.2387	0.222838	0.613627	0.363148	0.716494	NA
b0969	56.731	0.798139	0.334825	2.38375	0.0171372	0.0646825
b0970	1777.17	0.162888	0.0774109	2.1042	0.035361	0.112595
b0972	14.2738	-0.579534	0.647227	-0.895412	0.370567	NA
b0973	31.097	-0.441664	0.448964	-0.983742	0.325243	0.554921
b0974	12.3083	-0.436812	0.693565	-0.629807	0.528821	NA
b0975	21.5164	-0.283236	0.515906	-0.549007	0.583001	NA
b0976	3.77112	0.977884	1.28263	0.762404	0.445819	NA
b0977	20.1754	0.0852118	0.525264	0.162226	0.871128	NA
b0978	268.925	-0.711699	0.158435	-4.49207	7.05353e-06	6.59537e-05
b0979	104.217	-0.516696	0.234766	-2.2009	0.0277434	0.0926277
b0980	213.735	-0.818628	0.179139	-4.56979	4.88224e-06	4.73464e-05
b0981	248.612	0.27289	0.171637	1.58992	0.111852	0.268859
b0982	17.3759	-0.335991	0.601393	-0.558687	0.576375	NA
b0983	48.8721	-0.416078	0.330039	-1.26069	0.207419	0.416859
b0984	50.1924	-0.244356	0.328848	-0.743067	0.457441	0.681417
b0985	15.1038	0.156395	0.628986	0.248647	0.803634	NA
b0986	10.5266	0.0400501	0.714533	0.0560507	0.955301	NA
b0987	1.96572	2.36493	2.17655	1.08655	0.277235	NA
b0989	0.560027	1.72303	3.75017	0.459454	0.645908	NA
b0990	1.6137	0.671655	1.84198	0.364638	0.715382	NA
b0991	0.0458603	1.51613	5.75999	0.263218	0.792383	NA
b0992	15.9368	-0.299162	0.588592	-0.508267	0.611266	NA
b0993	71.3446	0.3048	0.293923	1.03701	0.299733	0.525891
b0994	23.7142	0.0308045	0.513835	0.0599503	0.952195	NA
b0995	132.054	0.472609	0.205221	2.30292	0.0212833	0.0761525
b0996	4.73547	-0.507833	1.19756	-0.424055	0.671526	NA
b0997	64.5459	0.174359	0.332463	0.524445	0.599969	0.787825
b0998	15.0201	0.144403	0.603665	0.239211	0.810942	NA
b0999	95.4855	0.131464	0.288892	0.455061	0.649065	0.821591
b1000	916.565	-0.445311	0.0916465	-4.85901	1.17977e-06	1.30874e-05
b1001	31.5358	-0.372093	0.404821	-0.919153	0.358015	0.588141
b1002	503.59	-0.374669	0.122611	-3.05575	0.00224499	0.0117568
b1003	187.887	-0.614424	0.427341	-1.43778	0.150495	0.336791
b1004	1645.2	-1.24169	0.0791291	-15.692	1.71573e-55	5.31018e-53
b1006	64.4008	0.0297585	0.312102	0.0953485	0.924038	0.970484
b1007	3.36499	0.86874	1.36025	0.638664	0.523041	NA
b1008	2.46731	0.503572	1.61553	0.311708	0.755262	NA
b1009	6.51756	0.543701	0.94687	0.574209	0.565826	NA
b1010	1.45082	-1.48459	2.29523	-0.646816	0.517751	NA
b1011	2.87237	-0.897493	1.53341	-0.585292	0.558352	NA
b1012	9.4453	0.0590587	0.801126	0.0737196	0.941234	NA
b1013	164.411	0.0556477	0.192514	0.289058	0.772537	0.89763
b1014	709.508	0.0243803	0.0980056	0.248764	0.803543	0.915642
b1015	1043.2	0.442657	0.0862322	5.13332	2.84673e-07	3.41497e-06
b1018	3589.79	-0.123536	0.0541992	-2.27929	0.0226495	0.079932
b1019	1979.17	-0.210057	0.0750566	-2.79865	0.00513163	0.0239915
b1020	1287.41	0.0392419	0.0845898	0.463908	0.642714	0.8186
b1021	7.94236	-0.478874	0.875636	-0.546887	0.584456	NA
b1022	28.9696	-0.350885	0.468312	-0.749253	0.453705	0.677877
b1023	38.6293	-0.307408	0.36683	-0.838012	0.402024	0.629051
b1024	86.4739	-0.59253	0.300222	-1.97364	0.0484222	0.143139
b1025	174.527	-0.595912	0.208872	-2.85301	0.00433079	0.0208133
b1026	117.805	-0.230033	0.247884	-0.927988	0.353414	0.584303
b1027	50.6329	-0.174232	0.332045	-0.524723	0.599776	0.787825
b1028	0.545526	1.52263	4.0306	0.377768	0.705603	NA
b1029	5.1715	-0.8991	1.03649	-0.867448	0.385696	NA
b1033	680.579	-0.155002	0.095758	-1.61869	0.105514	0.258499
b1034	668.854	0.0339373	0.0934064	0.363329	0.716359	0.868502
b1035	445.649	0.207749	0.119133	1.74385	0.081186	0.211507
b1036	129.752	0.0210057	0.202128	0.103923	0.917231	0.966904
b1037	231.883	-0.957152	0.168942	-5.66556	1.46541e-08	2.1805e-07
b1038	44.3828	-1.81307	0.396801	-4.56923	4.89526e-06	4.73464e-05
b1039	58.1811	-1.86552	0.341482	-5.463	4.68142e-08	6.52657e-07
b1040	320.113	-0.980918	0.154774	-6.33775	2.33143e-10	4.37319e-09
b1041	1.0894	-0.695062	2.32376	-0.299111	0.764855	NA
b1042	38.3979	-0.0978059	0.392911	-0.248926	0.803418	0.915642
b1043	1.71538	0.478723	1.85347	0.258284	0.796187	NA
b1044	4.15658	-0.775557	1.16875	-0.663578	0.50696	NA
b1045	148.438	-0.37895	0.22432	-1.68933	0.0911566	0.230686
b1046	217.973	-0.094859	0.158484	-0.598539	0.54948	0.751831
b1047	91.7135	0.330083	0.241763	1.36532	0.172153	0.370819
b1048	3279.01	0.117496	0.0609105	1.929	0.053731	0.155326
b1049	3199.96	0.343591	0.062723	5.47791	4.30389e-08	6.05478e-07
b1050	1.69472	1.04778	2.06023	0.508575	0.61105	NA
b1051	557.05	-1.22898	0.124328	-9.88501	4.83515e-23	3.32551e-21
b1053	36.3872	-0.0542975	0.382522	-0.141946	0.887123	0.95667
b1054	292.346	0.138001	0.143147	0.964055	0.335018	0.564438
b1055	1932.68	0.215646	0.0721077	2.99061	0.00278418	0.0141495
b1056	356.831	-0.24748	0.13042	-1.89756	0.0577537	0.16429
b1057	22.8041	0.00783797	0.476514	0.0164485	0.986877	NA
b1059	1254.05	0.0454425	0.0807377	0.56284	0.573544	0.769358
b1060	26.7492	1.36819	0.535499	2.55498	0.0106194	NA
b1061	34.0784	0.373922	0.434001	0.86157	0.388924	0.614456
b1062	3942.25	0.39015	0.0606019	6.43792	1.2112e-10	2.32837e-09
b1063	328.874	0.057993	0.139492	0.415745	0.677597	0.840423
b1064	1335.8	-0.113756	0.0798541	-1.42454	0.154289	0.34305
b1065	44.8513	-0.226376	0.391727	-0.577893	0.563336	0.760954
b1066	325.755	-0.320258	0.139155	-2.30145	0.0213663	0.0762962
b1067	515.716	-0.380636	0.111511	-3.41345	0.000641466	0.00397067
b1068	409.728	-0.0898228	0.12244	-0.733608	0.463187	0.685588
b1069	256.422	0.0762671	0.159912	0.476931	0.633411	0.809751
b1070	22.7714	-0.118751	0.55611	-0.213538	0.830907	NA
b1071	10.9687	0.842546	0.786373	1.07143	0.283975	NA
b1072	37.0498	0.153095	0.397386	0.385254	0.700049	0.85537
b1073	16.1972	0.371241	0.563661	0.658625	0.510137	NA
b1074	8.60019	0.488378	0.794824	0.614447	0.53892	NA
b1075	38.0185	1.24012	0.386124	3.21172	0.00131942	0.00741124
b1076	100.571	0.61396	0.232179	2.64434	0.00818508	0.0349418
b1077	29.2287	0.514636	0.436985	1.1777	0.238917	0.454583
b1078	42.693	0.411632	0.353198	1.16544	0.24384	0.461463
b1079	13.6978	0.224628	0.6077	0.369636	0.711654	NA
b1080	25.0224	0.141639	0.453475	0.312341	0.754781	NA
b1081	17.3975	0.0148426	0.548609	0.0270549	0.978416	NA
b1082	72.3747	-0.0346504	0.287679	-0.120448	0.904128	0.961607
b1083	110.775	-0.0309039	0.229647	-0.134571	0.892951	0.959279
b1084	6627.61	0.0631571	0.050703	1.24563	0.212901	0.422881
b1085	0.308849	0.0771629	4.9005	0.0157459	0.987437	NA
b1086	889.258	0.454787	0.0936119	4.85822	1.18447e-06	1.30927e-05
b1087	588.838	-0.388788	0.104608	-3.71662	0.000201903	0.00141698
b1088	5310.4	0.310626	0.0742197	4.18523	2.8488e-05	0.000244239
b1089	155.117	0.897714	0.843668	1.06406	0.287301	0.513393
b1090	1224.19	0.187785	0.0800736	2.34516	0.0190191	0.0702631
b1091	1924.73	0.159587	0.0668497	2.38725	0.0169748	0.0642261
b1092	3195.21	-0.164155	0.0624304	-2.6294	0.0085535	0.0362149
b1093	5832.22	0.123299	0.0600483	2.05333	0.0400404	0.124924
b1094	4031.56	1.2239	0.48319	2.53295	0.0113106	0.0456404
b1095	4598.35	0.274403	0.059382	4.62098	3.81936e-06	3.75267e-05
b1096	171.702	0.0965745	0.181383	0.532434	0.594425	0.783883
b1097	196.866	0.158187	0.182068	0.868837	0.384937	0.611537
b1098	288.223	0.0845386	0.143688	0.588349	0.556298	0.756282
b1099	239.328	0.0591226	0.160103	0.369279	0.71192	0.864753
b1100	389.954	-0.143988	0.137996	-1.04343	0.296751	0.523331
b1101	10473.4	0.557599	0.0530284	10.5151	7.35927e-26	5.99393e-24
b1102	2601.26	-0.229855	0.0668402	-3.43887	0.000584151	0.00364505
b1103	369.37	-0.272171	0.158151	-1.72095	0.0852594	0.218986
b1104	183.734	0.10903	0.211585	0.515301	0.606343	0.791169
b1105	630.407	-0.225244	0.107561	-2.0941	0.0362514	0.115075
b1106	236.726	-0.213551	0.157363	-1.35706	0.174762	0.373283
b1107	634.751	-0.0446776	0.0984171	-0.453962	0.649856	0.821612
b1108	625.106	-0.365249	0.101285	-3.60614	0.000310786	0.00206857
b1109	1752.16	-0.315152	0.0723926	-4.35338	1.34056e-05	0.000120262
b1110	21.4475	1.26878	0.552905	2.29475	0.0217476	NA
b1111	150.025	-0.0915312	0.198649	-0.460768	0.644965	0.819109
b1112	138.304	-0.0498516	0.263959	-0.188861	0.850202	0.940749
b1113	106.517	-0.0467588	0.219229	-0.213288	0.831102	0.930468
b1114	2479.74	0.0583016	0.060614	0.961852	0.336124	0.565076
b1115	7.4248	0.361931	0.855302	0.423161	0.672178	NA
b1116	672.909	-0.216269	0.114763	-1.88448	0.0595	0.167716
b1117	277.403	0.0465497	0.166284	0.279941	0.779523	0.901803
b1118	610.378	0.0335047	0.0987632	0.339243	0.734427	0.877965
b1119	430.411	-0.11782	0.120695	-0.976175	0.328978	0.558816
b1120	337.703	-0.230905	0.140215	-1.6468	0.0995994	0.248597
b1121	9.32726	-0.378321	0.753429	-0.502132	0.615575	NA
b1122	8.4997	-0.0621962	0.795642	-0.0781711	0.937692	NA
b1123	4040.23	0.128894	0.0550384	2.3419	0.0191858	0.0706906
b1124	358.007	-0.304088	0.135133	-2.25028	0.0244309	0.0848637
b1125	450.498	0.0959525	0.129637	0.740162	0.459201	0.682299
b1126	1013.64	0.169762	0.0872326	1.94608	0.0516448	0.150085
b1127	767.655	-0.225106	0.0950873	-2.36736	0.0179156	0.0668862
b1128	1718.49	-0.00720863	0.0814791	-0.0884721	0.929501	0.972454
b1129	784.602	-0.12533	0.0907618	-1.38087	0.167318	0.36417
b1130	911.266	-0.0778227	0.0898088	-0.866537	0.386196	0.61202
b1131	4292.01	0.218465	0.0772217	2.82907	0.0046684	0.022263
b1132	457.836	-0.0794793	0.113523	-0.700118	0.483854	0.702405
b1133	1571.92	0.0869194	0.0719401	1.20822	0.226963	0.441128
b1134	81.9205	-0.0737138	0.251413	-0.293199	0.76937	0.895862
b1135	224.848	0.107824	0.183595	0.587293	0.557007	0.756282
b1136	43479.1	0.0988764	0.0399453	2.47529	0.0133126	0.0526215
b1137	115.304	-0.0287834	0.286469	-0.100476	0.919966	0.968138
b1138	61.1387	-0.0834194	0.310788	-0.268413	0.788382	0.905871
b1139	225.537	-0.360962	0.191116	-1.88871	0.058931	0.16672
b1140	105.363	-0.0247308	0.223426	-0.110689	0.911863	0.964899
b1141	5.46928	0.95373	1.07204	0.889641	0.373659	NA
b1143	301.301	-0.32144	0.206993	-1.5529	0.120446	0.284132
b1144	4.1585	1.48833	1.23426	1.20584	0.227878	NA
b1145	681.07	0.262238	0.119663	2.19146	0.0284185	0.0942715
b1146	0.484079	1.66751	3.75718	0.443819	0.657173	NA
b1147	12.0941	-0.268143	0.690209	-0.388496	0.697649	NA
b1148	8.45968	0.346197	0.755554	0.458203	0.646806	NA
b1150	0.0747557	0	5.7703	0	1	NA
b1151	2.47103	-0.923358	1.38802	-0.665233	0.505902	NA
b1152	9.89216	-0.418894	0.765225	-0.547413	0.584095	NA
b1153	2.33143	0.252682	1.69471	0.1491	0.881475	NA
b1154	2.61961	1.9357	1.53041	1.26483	0.205934	NA
b1155	9.3329	0.423509	0.738635	0.573367	0.566396	NA
b1156	16.5965	-0.543013	0.602422	-0.901382	0.367385	NA
b1157	1.81196	-0.523661	1.8569	-0.282007	0.777938	NA
b1158	5.13524	0.249755	0.960867	0.259926	0.794921	NA
b1159	110.751	-0.24586	0.236838	-1.03809	0.299226	0.525891
b1160	2.60386	0.616757	1.42754	0.432042	0.665711	NA
b1161	30.6851	-0.374949	0.488158	-0.76809	0.442434	0.666643
b1162	393.29	-0.179529	0.12882	-1.39364	0.163426	0.357964
b1163	207.613	-0.432006	0.185014	-2.335	0.0195436	0.0715828
b1164	18.4585	-0.0570646	0.549205	-0.103904	0.917245	NA
b1165	12.0965	-0.329146	0.752906	-0.437167	0.66199	NA
b1166	2.60943	-2.15023	1.94058	-1.10804	0.267847	NA
b1167	10.6583	-1.61886	0.75671	-2.13934	0.0324078	NA
b1168	23.1839	0.482743	0.519975	0.928396	0.353202	NA
b1171	47.6522	0.506202	0.386269	1.31049	0.19003	0.393407
b1172	25.0714	-0.263334	0.492008	-0.535223	0.592496	NA
b1174	163.172	0.24557	0.230258	1.0665	0.286198	0.51267
b1175	2785.51	-0.0268273	0.0644308	-0.416375	0.677136	0.840423
b1176	920.326	0.0192407	0.101527	0.189513	0.84969	0.940669
b1177	172.078	-0.449388	0.177879	-2.52636	0.0115251	0.046385
b1178	213.351	0.116272	0.184135	0.631451	0.527746	0.735684
b1179	149.769	0.115993	0.198967	0.582973	0.559912	0.757577
b1180	474.441	-0.149788	0.13119	-1.14176	0.253554	0.47503
b1181	191.618	-0.241694	0.182962	-1.321	0.1865	0.389141
b1182	21.9986	-1.08477	0.509848	-2.12764	0.0333669	NA
b1183	23.5377	-0.250425	0.491558	-0.509451	0.610436	NA
b1184	75.4955	0.155112	0.274001	0.566101	0.571325	0.768781
b1185	275.154	0.450852	0.168835	2.67037	0.00757677	0.0329355
b1186	1034.44	0.146022	0.0896523	1.62876	0.103365	0.254544
b1187	332.994	0.197959	0.145566	1.35993	0.173853	0.372614
b1188	976.094	-0.832477	0.0916298	-9.08522	1.03489e-19	4.92767e-18
b1189	571.901	-0.179665	0.112152	-1.60198	0.109161	0.264749
b1190	225.957	0.054379	0.172839	0.314622	0.753049	0.891276
b1191	381.786	0.169917	0.140827	1.20656	0.2276	0.441128
b1192	209.968	0.0231237	0.17095	0.135266	0.892402	0.959022
b1193	405.944	-0.0768027	0.123365	-0.622563	0.533571	0.738957
b1194	10.534	0.0332812	0.69116	0.0481527	0.961595	NA
b1195	22.1339	0.32964	0.619919	0.531746	0.594902	NA
b1196	9.75011	-0.568088	0.836439	-0.679174	0.497027	NA
b1197	462.702	-0.923095	0.127235	-7.25504	4.0154e-13	1.07135e-11
b1198	988.498	0.288301	0.0834624	3.45426	0.000551809	0.00345719
b1199	201.688	0.349966	0.171213	2.04405	0.040949	0.127374
b1200	532.373	0.0823597	0.11594	0.710366	0.477477	0.696413
b1201	191.306	-0.0855044	0.169322	-0.50498	0.613573	0.796564
b1202	182.729	0.218827	0.179071	1.22201	0.221704	0.43319
b1203	1926.11	0.193067	0.0810832	2.3811	0.0172612	0.0648344
b1204	392.591	0.207164	0.124901	1.65863	0.0971905	0.243566
b1205	27.2416	0.741976	0.544234	1.36334	0.172776	NA
b1206	227.214	0.111814	0.163336	0.684567	0.493617	0.710205
b1207	5048.55	0.619447	0.0684921	9.04407	1.50942e-19	7.07829e-18
b1208	593.741	0.0478228	0.108445	0.440986	0.659223	0.827035
b1209	526.082	-0.197802	0.124888	-1.58384	0.11323	0.270615
b1210	553.999	0.394067	0.106943	3.68482	0.000228866	0.0015706
b1211	332.299	0.0247814	0.130854	0.189382	0.849793	0.940669
b1212	76.0826	-0.0787928	0.26543	-0.29685	0.766581	0.89535
b1213	19.0873	0.207285	0.563035	0.368157	0.712756	NA
b1214	558.722	0.332692	0.104045	3.19759	0.00138581	0.00774202
b1215	1803.82	0.0917524	0.0671794	1.36578	0.172007	0.370819
b1216	506.376	0.255802	0.122895	2.08147	0.037391	0.118207
b1217	19.9515	-0.395072	0.645528	-0.612014	0.540528	NA
b1218	259.46	-0.282672	0.152861	-1.84921	0.0644278	0.176777
b1219	297.051	0.357403	0.160964	2.2204	0.0263919	0.0893867
b1220	196.168	-0.231856	0.168217	-1.37832	0.168105	0.365112
b1221	331.754	-0.162472	0.134539	-1.20763	0.227191	0.441128
b1222	350.045	-0.0385343	0.138989	-0.277248	0.78159	0.901803
b1223	11.3826	-0.617218	0.784836	-0.78643	0.431615	NA
b1224	112.946	0.0298282	0.227514	0.131105	0.895692	0.959986
b1225	68.1972	0.092664	0.296887	0.312118	0.75495	0.892666
b1226	14.9609	-0.458147	0.653313	-0.701268	0.483136	NA
b1227	17.8673	0.68496	0.601807	1.13817	0.255049	NA
b1232	1785.04	-0.171197	0.0746745	-2.29258	0.0218722	0.0778096
b1233	168.617	0.229434	0.190645	1.20346	0.228798	0.441926
b1234	443.647	-0.383398	0.126756	-3.02471	0.00248875	0.0128378
b1235	498.904	-0.344321	0.121282	-2.83902	0.0045253	0.0216139
b1236	2626.84	0.125998	0.0663049	1.90028	0.0573962	0.163574
b1237	9397	0.132929	0.0620676	2.14168	0.0322192	0.104417
b1238	407.199	-0.00389974	0.128615	-0.0303211	0.975811	0.988588
b1241	14855	-0.104499	0.0550666	-1.89769	0.0577369	0.16429
b1242	50.61	-0.476162	0.320201	-1.48707	0.136996	0.312917
b1243	9743.91	-0.199254	0.0614924	-3.24031	0.001194	0.00678685
b1244	503.937	0.303724	0.114251	2.6584	0.00785137	0.0339385
b1245	437.06	-0.0375497	0.124196	-0.302342	0.762391	0.894543
b1246	578.097	0.124021	0.107813	1.15034	0.250005	0.470088
b1247	912.033	0.211525	0.0888061	2.38188	0.0172247	0.0647759
b1248	274.996	0.182212	0.153218	1.18923	0.234348	0.449384
b1249	1063.78	0.0994914	0.0794467	1.2523	0.210459	0.42024
b1250	309.679	-0.0815292	0.136704	-0.596393	0.550913	0.752938
b1251	471.069	0.546343	0.163814	3.33513	0.00085259	0.00505511
b1252	2385.68	-0.0819397	0.0797783	-1.02709	0.304376	0.531628
b1253	266.21	-0.0220956	0.157269	-0.140495	0.888269	0.957239
b1254	243.092	0.0466866	0.158631	0.294309	0.768522	0.895548
b1255	378.65	-0.0331909	0.124322	-0.266975	0.789488	0.905871
b1256	63.3052	1.30059	0.335401	3.87771	0.000105443	0.000797911
b1257	86.188	-1.06341	0.26602	-3.99749	6.40175e-05	0.000509342
b1258	67.7943	-1.43629	0.305015	-4.70891	2.49041e-06	2.56927e-05
b1259	9.21934	0.761496	1.20393	0.632508	0.527055	NA
b1260	2220.86	-0.213532	0.0646028	-3.3053	0.000948735	0.00554025
b1261	3898.27	-0.419765	0.0632791	-6.63355	3.27703e-11	6.71684e-10
b1262	2353.3	-0.256572	0.0648488	-3.95646	7.60677e-05	0.00059127
b1263	2613.46	-0.0921195	0.0646297	-1.42534	0.154058	0.342782
b1264	3255.87	-0.217521	0.0645076	-3.37202	0.000746194	0.00450189
b1266	285.705	-0.1614	0.143657	-1.12351	0.26122	0.483165
b1267	379.253	-0.313229	0.142639	-2.19595	0.0280955	0.0936013
b1268	120.756	-0.0787841	0.218009	-0.361379	0.717816	0.869559
b1269	725.982	0.603094	0.0976671	6.17499	6.61659e-10	1.15047e-08
b1270	177.468	-0.39503	0.19155	-2.06228	0.039181	0.12293
b1271	313.915	-0.107074	0.134814	-0.794234	0.427059	0.653963
b1272	1632.77	0.0754861	0.0812177	0.929429	0.352667	0.58338
b1273	105.714	0.767994	0.332186	2.31194	0.0207809	0.0748742
b1274	4389.05	0.0870686	0.0609047	1.42959	0.152835	0.340796
b1275	943.316	-0.0928546	0.0925879	-1.00288	0.315919	0.543618
b1276	2302.6	-0.162893	0.0737179	-2.20969	0.0271269	0.0915569
b1277	605.308	0.0530006	0.116628	0.454441	0.649512	0.821591
b1278	237.604	0.0379102	0.153524	0.246933	0.80496	0.915743
b1279	78.4204	1.09096	0.302353	3.60824	0.00030828	0.00206075
b1280	552.723	0.18124	0.11256	1.61016	0.107362	0.26181
b1281	606.502	0.649854	0.102663	6.33	2.45165e-10	4.54362e-09
b1282	161.32	0.614248	0.180877	3.39594	0.000683925	0.00420825
b1283	31.5886	0.170956	0.613502	0.278656	0.780509	0.901803
b1284	357.73	-0.1754	0.132321	-1.32557	0.184983	0.387362
b1285	592.168	-0.706303	0.110852	-6.37156	1.87117e-10	3.55292e-09
b1286	5123.08	0.199276	0.0521305	3.82263	0.000132035	0.000972969
b1287	593.421	-0.172256	0.101518	-1.6968	0.0897343	0.228019
b1288	5140.4	0.242986	0.0501332	4.84681	1.25465e-06	1.3819e-05
b1289	3.3028	-0.611714	1.32865	-0.460403	0.645227	NA
b1290	160.198	-0.542492	0.197879	-2.74154	0.00611522	0.0276301
b1291	357.449	-0.0741325	0.135458	-0.547271	0.584192	0.777851
b1292	83.658	0.00708225	0.286815	0.0246927	0.9803	0.990218
b1293	163.84	0.226805	0.212223	1.06871	0.285199	0.512284
b1294	504.836	-0.0233185	0.127037	-0.183557	0.854361	0.941683
b1295	25.3376	0.634327	0.509437	1.24515	0.213075	NA
b1296	115.513	-0.04286	0.221512	-0.193488	0.846576	0.939123
b1297	841.129	-0.132354	0.101058	-1.30969	0.190301	0.393509
b1298	199.163	0.290157	0.173118	1.67606	0.0937261	0.236223
b1299	167.151	-0.0357813	0.220755	-0.162086	0.871238	0.947677
b1300	371.39	-0.354121	0.156843	-2.2578	0.0239578	0.0835017
b1301	201.971	-0.143626	0.18504	-0.776185	0.43764	0.662345
b1302	217.657	-0.225157	0.168995	-1.33233	0.182751	0.385296
b1303	109.467	0.312742	0.248404	1.259	0.208029	0.417814
b1304	512.141	-0.0116787	0.124088	-0.0941165	0.925017	0.970484
b1305	4.39874	-0.135067	1.18844	-0.113651	0.909514	NA
b1306	29.2694	0.577833	0.459372	1.25788	0.208436	0.417925
b1307	2.46205	1.07368	1.76087	0.609742	0.542033	NA
b1308	101.972	0.922993	0.252569	3.65442	0.000257763	0.00175335
b1309	13.4938	0.611961	0.67167	0.911104	0.362241	NA
b1310	5.15509	-0.989025	1.03742	-0.953352	0.340412	NA
b1311	2.94681	-0.434423	1.49929	-0.289752	0.772006	NA
b1312	4.52463	0.821566	1.20588	0.681301	0.495681	NA
b1313	22.8085	-0.790925	0.614167	-1.2878	0.197815	NA
b1314	17.5917	0.29276	0.58845	0.49751	0.618829	NA
b1315	18.1222	-0.466774	0.568489	-0.821078	0.411602	NA
b1316	48.2508	-0.470739	0.354117	-1.32933	0.183738	0.386184
b1317	2.4212	0.573494	1.69662	0.338022	0.735347	NA
b1319	3.70199	0.546129	1.22514	0.445767	0.655765	NA
b1320	161.455	0.249378	0.18569	1.34298	0.179278	0.379524
b1321	264.812	0.322311	0.147369	2.1871	0.0287354	0.0951189
b1322	176.494	0.127442	0.186733	0.68248	0.494935	0.711484
b1323	1280.22	-0.141182	0.075524	-1.86937	0.0615712	0.171524
b1324	6599.47	0.319952	0.0524185	6.1038	1.03579e-09	1.78098e-08
b1325	266.608	-0.574975	0.157612	-3.64805	0.000264236	0.00178172
b1326	246.206	-0.04108	0.165367	-0.248417	0.803812	0.915642
b1327	55.9423	-0.420174	0.319813	-1.31381	0.188909	0.391347
b1328	148.267	-0.0643697	0.213545	-0.301434	0.763083	0.894939
b1329	509.377	0.112873	0.124729	0.904945	0.365495	0.593497
b1330	288.437	0.496419	0.143701	3.45453	0.000551263	0.00345719
b1332	821.326	0.672909	0.327011	2.05776	0.0396132	0.123966
b1333	1864.35	-0.278381	0.072901	-3.81861	0.000134204	0.00098427
b1334	3068.9	0.118523	0.0608565	1.94758	0.0514657	0.149846
b1335	65.7697	-0.244446	0.293745	-0.832172	0.405312	0.631617
b1336	30.9492	-0.334896	0.409963	-0.816895	0.413988	0.639687
b1337	34.2912	-0.360897	0.408085	-0.884367	0.376498	0.601891
b1338	25.097	-0.264743	0.464801	-0.569583	0.568961	NA
b1339	40.8365	0.0396025	0.378826	0.10454	0.916741	0.966716
b1340	97.1129	0.609588	0.308159	1.97816	0.0479104	0.142033
b1341	480.173	-0.363542	0.115712	-3.14177	0.00167929	0.00915655
b1342	324.09	-0.192558	0.141156	-1.36415	0.172519	0.371054
b1343	214.979	-0.16792	0.166121	-1.01083	0.3121	0.540845
b1344	598.392	0.266325	0.11108	2.39761	0.0165026	0.0626695
b1345	33.222	-0.383909	0.43732	-0.877868	0.380015	0.605949
b1346	0.43677	0	5.06798	0	1	NA
b1347	0.218317	-1.30371	5.76982	-0.225954	0.821237	NA
b1348	0.167993	-1.29897	5.77011	-0.22512	0.821886	NA
b1349	45.0412	0.00717021	0.369248	0.0194184	0.984507	0.992848
b1350	81.1426	0.133845	0.27276	0.490706	0.623635	0.801593
b1351	0.956041	2.05213	2.72209	0.75388	0.450921	NA
b1352	0.487554	1.52188	4.15046	0.366677	0.71386	NA
b1353	30.7372	0.037503	0.43338	0.0865359	0.93104	0.972454
b1355	0.0747557	0	5.7703	0	1	NA
b1356	992.196	0.0118955	0.0910593	0.130634	0.896065	0.959986
b1357	4.38277	0.272029	1.08715	0.250221	0.802417	NA
b1358	6.83412	-0.620499	0.973682	-0.637271	0.523948	NA
b1359	32.8598	-1.05492	0.423815	-2.48911	0.0128063	0.0510109
b1360	15.0061	-0.78673	0.581686	-1.3525	0.176216	NA
b1361	16.9484	-0.344894	0.577727	-0.596985	0.550517	NA
b1362	5.25179	-0.861836	1.17249	-0.73505	0.462309	NA
b1363	305.594	-0.108729	0.165396	-0.657388	0.510932	0.724054
b1365	1.46837	0.11216	1.97849	0.0566899	0.954792	NA
b1366	7.98881	0.556893	0.779675	0.714263	0.475065	NA
b1368	46.8583	0.392	0.35698	1.0981	0.272161	0.497836
b1370	127.013	0.0120791	0.214157	0.0564027	0.955021	0.982876
b1372	89.1484	0.111519	0.25575	0.436045	0.662804	0.82951
b1374	31.3575	-0.0722461	0.424378	-0.17024	0.864821	0.945296
b1375	2.91728	-0.644696	1.42388	-0.452773	0.650712	NA
b1376	433.563	0.372782	0.13814	2.69859	0.00696342	0.0307572
b1377	13.035	0.0887699	0.629668	0.140979	0.887886	NA
b1378	1357.43	-0.0703122	0.076914	-0.914167	0.360629	0.58993
b1379	62.0899	0.264914	0.310689	0.852665	0.393845	0.618959
b1380	662.585	0.127289	0.122725	1.03719	0.299647	0.525891
b1381	403.148	0.119008	0.12846	0.926417	0.354229	0.585027
b1382	1.18883	0	2.86471	0	1	NA
b1383	40.1936	-0.716461	0.376534	-1.90278	0.0570696	0.162897
b1384	61.8426	-0.0485586	0.292968	-0.165747	0.868356	0.947325
b1385	206.627	-0.207146	0.173515	-1.19382	0.232549	0.447553
b1386	72.4476	0.0227655	0.283837	0.0802062	0.936073	0.97426
b1387	15.1828	0.469286	0.610306	0.768935	0.441932	NA
b1388	5.13622	1.35529	1.1337	1.19546	0.231907	NA
b1389	1.00611	1.34722	2.55976	0.526306	0.598676	NA
b1390	5.7065	0.299386	1.00895	0.296731	0.766672	NA
b1391	2.40829	-0.436091	1.55586	-0.280289	0.779256	NA
b1392	19.5375	-0.694182	0.561601	-1.23608	0.21643	NA
b1393	8.59989	-0.3062	0.795418	-0.384955	0.700271	NA
b1394	9.72444	-0.155898	0.757584	-0.205783	0.836961	NA
b1395	39.6857	-0.431595	0.379193	-1.13819	0.25504	0.476659
b1396	4.43084	-1.41604	1.20012	-1.17992	0.238032	NA
b1397	90.1579	0.207732	0.253323	0.820028	0.4122	0.638519
b1398	98.3153	0.203475	0.240954	0.844458	0.398413	0.624349
b1399	214.254	-0.0502226	0.165088	-0.304217	0.760962	0.894543
b1400	115.019	-0.425296	0.215925	-1.96964	0.0488793	0.144208
b1402	221.837	-0.16299	0.168998	-0.964448	0.334821	0.564419
b1403	88.4326	-0.130663	0.283464	-0.460952	0.644833	0.819109
b1406	147.115	-0.315842	0.200586	-1.57459	0.11535	0.275046
b1407	34.6864	0.118254	0.395646	0.298888	0.765026	0.89535
b1408	0.776331	1.93416	3.071	0.629815	0.528816	NA
b1409	1.66594	-1.17376	2.21964	-0.528805	0.59694	NA
b1410	56.852	0.0776813	0.321104	0.241919	0.808843	0.918667
b1411	64.2724	-0.270587	0.295333	-0.916209	0.359557	0.589111
b1412	338.928	-0.0703481	0.143159	-0.491399	0.623144	0.801593
b1413	2056.21	-0.0487601	0.0706318	-0.690342	0.489979	0.707316
b1414	391.864	-0.0290216	0.128366	-0.226085	0.821135	0.924859
b1415	1955.47	0.585885	0.0756254	7.7472	9.39431e-15	2.85053e-13
b1418	636.532	0.0665038	0.103795	0.64072	0.521705	0.732279
b1419	0.68348	-1.30277	3.76774	-0.345769	0.729517	NA
b1420	2.33135	4.36514	2.22516	1.96172	0.0497949	NA
b1421	77.2299	0.00425483	0.285935	0.0148804	0.988128	0.994048
b1422	702.428	0.170665	0.0987759	1.7278	0.0840239	0.217453
b1423	78.7947	-0.0443167	0.285557	-0.155194	0.876668	0.950192
b1424	1058.31	0.277506	0.0819033	3.38822	0.000703482	0.00427756
b1426	83.2134	0.672595	0.339136	1.98326	0.0473385	0.141013
b1427	141.777	-0.064654	0.216939	-0.298028	0.765682	0.89535
b1428	178.176	-0.549783	0.187496	-2.93224	0.00336526	0.0167721
b1429	138.661	-0.509758	0.20036	-2.5442	0.0109527	0.0444624
b1430	418.926	-0.486632	0.124342	-3.91366	9.09085e-05	0.000698168
b1431	766.153	-0.384469	0.0966	-3.98001	6.89123e-05	0.000544091
b1432	312.193	0.153997	0.139823	1.10137	0.270736	0.49611
b1433	39.883	0.0222214	0.368272	0.0603398	0.951885	0.981956
b1434	36.0137	0.963867	0.420054	2.29463	0.0217545	0.0774802
b1435	861.907	0.267213	0.10347	2.58251	0.00980836	0.0406384
b1436	5.27964	1.21458	1.2458	0.974943	0.329589	NA
b1438	63.1542	-0.00801384	0.305105	-0.0262659	0.979045	0.989597
b1439	295.81	-0.0617311	0.150533	-0.410082	0.681745	0.843235
b1440	106.674	-0.46337	0.237703	-1.94936	0.0512523	0.149522
b1441	39.8886	-0.115261	0.383277	-0.300724	0.763625	0.895234
b1442	28.8707	-0.208717	0.474591	-0.439782	0.660095	0.827793
b1443	22.0929	-0.533862	0.522092	-1.02254	0.306523	NA
b1444	266.291	-0.283865	0.158223	-1.79408	0.0727999	0.193903
b1445	6.29366	0.039096	1.08756	0.0359485	0.971323	NA
b1446	175.662	0.714344	0.454436	1.57194	0.115965	0.276087
b1447	41.8153	0.269608	0.381385	0.706917	0.479618	0.697564
b1448	292.699	-0.391128	0.14425	-2.71146	0.00669881	0.0298314
b1449	429.921	-0.68599	0.13242	-5.18041	2.21393e-07	2.70834e-06
b1450	106.121	-0.518389	0.243303	-2.13063	0.0331195	0.106887
b1451	435.567	0.0530957	0.120841	0.439386	0.660382	0.827818
b1452	15712.9	-0.0594409	0.0571713	-1.0397	0.298481	0.525482
b1453	70.1452	0.819133	0.279523	2.93047	0.00338447	0.0168321
b1454	67.7181	-0.361428	0.308147	-1.17291	0.240833	0.457567
b1455	0.0986064	-2.30422	5.67921	-0.40573	0.684941	NA
b1456	64.1013	0.200984	0.290117	0.692769	0.488455	0.705774
b1457	19.3966	-0.646607	0.588969	-1.09786	0.272265	NA
b1459_1	17.8949	-0.601328	0.570768	-1.05354	0.292093	NA
b1459_2	1.28125	-0.447069	1.92135	-0.232685	0.816006	NA
b1460	10.8102	0.0621868	0.676064	0.0919836	0.926711	NA
b1461	24.1876	0.339987	0.595688	0.570746	0.568172	NA
b1462	50.8378	-0.451331	0.358785	-1.25794	0.208413	0.417925
b1463	59.2837	-0.180865	0.308635	-0.586016	0.557865	0.756282
b1464	288.603	-0.082816	0.147459	-0.561621	0.574374	0.769358
b1465	16.7315	-0.770938	0.612378	-1.25893	0.208057	NA
b1466	8.694	-0.458664	0.876112	-0.523523	0.600611	NA
b1467	30.4748	-0.0352969	0.427815	-0.0825052	0.934245	0.973565
b1468	86.091	-0.00813558	0.259475	-0.031354	0.974987	0.988588
b1469	3.024	0.925345	1.33185	0.694782	0.487192	NA
b1471_1	0.757145	-0.432455	2.66373	-0.162349	0.871031	NA
b1471_2	0.410821	-2.88924	4.67626	-0.617853	0.536672	NA
b1473	135.988	0.179492	0.201743	0.889707	0.373623	0.600781
b1474	52.4367	0.26402	0.34965	0.755098	0.45019	0.673761
b1475	14.351	0.0581382	0.65153	0.0892333	0.928897	NA
b1476	37.5471	-0.261274	0.3885	-0.672521	0.501252	0.717897
b1477	75.5468	0.290167	0.316567	0.916605	0.35935	0.589111
b1478	943.848	-0.6578	0.0897619	-7.32828	2.33124e-13	6.27409e-12
b1479	2802.1	0.0379752	0.0605511	0.627159	0.530555	0.737601
b1480	25.4056	-0.882211	0.730828	-1.20714	0.227379	NA
b1481	1.61261	0	2.78369	0	1	NA
b1482	918.008	-0.544524	0.104035	-5.23404	1.65843e-07	2.08652e-06
b1483	22.5662	-0.435437	0.507199	-0.858512	0.39061	NA
b1484	27.6261	0.120048	0.443517	0.270673	0.786643	NA
b1485	16.9316	-0.540167	0.60003	-0.900234	0.367996	NA
b1486	12.681	0.602355	0.671015	0.897677	0.369358	NA
b1487	69.0391	0.0798661	0.277946	0.287344	0.773849	0.89763
b1488	11.9907	-0.177393	0.659537	-0.268966	0.787956	NA
b1489	288.153	-0.595512	0.147814	-4.02878	5.60667e-05	0.000450718
b1490	434.82	-0.487641	0.125082	-3.89857	9.67632e-05	0.000739462
b1491	429.488	0.288022	0.124659	2.31049	0.0208613	0.0749892
b1492	2368.41	-1.29399	0.081492	-15.8787	8.89936e-57	3.06039e-54
b1493	3270.95	-1.52166	0.0630778	-24.1236	1.41497e-128	4.37932e-125
b1494	1046.12	0.172926	0.0911531	1.8971	0.0578153	0.164314
b1495	831.515	-0.010849	0.106704	-0.101673	0.919016	0.967797
b1496	358.107	0.208314	0.139569	1.49255	0.135556	0.310086
b1497	9.78185	0.173509	0.712617	0.243482	0.807632	NA
b1498	63.4065	0.208144	0.311317	0.66859	0.503757	0.719586
b1499	18.8681	-0.769715	0.540474	-1.42415	0.154404	NA
b1500	0.0747557	0	5.7703	0	1	NA
b1501	138.59	-0.022666	0.198105	-0.114414	0.908909	0.963767
b1502	6.9461	-0.133542	0.918951	-0.14532	0.884458	NA
b1503	1.41963	0.143015	2.22199	0.0643633	0.948681	NA
b1504	2.66603	-0.698951	1.4344	-0.487277	0.626062	NA
b1505	16.0607	0.423218	0.578185	0.731977	0.464182	NA
b1507	318.67	-0.0106713	0.141563	-0.0753821	0.939911	0.975855
b1508	19.4044	-0.0338019	0.561	-0.060253	0.951954	NA
b1511	108.255	-0.177085	0.22205	-0.7975	0.42516	0.651744
b1512	85.5853	-0.0459591	0.261195	-0.175957	0.860328	0.944565
b1513	15.932	-0.518761	0.608876	-0.851997	0.394215	NA
b1514	9.93549	0.24844	0.757028	0.328178	0.742777	NA
b1515	9.14078	-0.612574	0.813883	-0.752657	0.451656	NA
b1516	33.9373	-0.384545	0.405559	-0.948186	0.343035	0.572341
b1517	49.2157	-0.244323	0.342588	-0.713169	0.475741	0.694865
b1518	5.2451	0.0198003	0.98209	0.0201614	0.983915	NA
b1519	193.378	-0.644989	0.181478	-3.55409	0.000379284	0.00247104
b1520	167.247	-0.0920328	0.187412	-0.491073	0.623375	0.801593
b1521	52.5441	-0.166646	0.333164	-0.50019	0.616941	0.799166
b1522	39.3566	0.143624	0.380488	0.377473	0.705822	0.860386
b1523	24.864	0.0428764	0.48322	0.0887307	0.929296	NA
b1524	290.037	-0.129697	0.146397	-0.885928	0.375657	0.601891
b1525	407	-0.113267	0.125057	-0.905721	0.365083	0.593141
b1526	121.025	0.170437	0.212824	0.800835	0.423227	0.650069
b1527	17.2447	-0.700785	0.592496	-1.18277	0.236901	NA
b1528	309.947	-0.372894	0.137459	-2.71276	0.00667259	0.0297575
b1529	179.144	-0.450972	0.182815	-2.46682	0.0136319	0.0536097
b1530	38.1368	0.341393	0.371758	0.918322	0.358451	0.588231
b1531	61.4477	-0.216017	0.323875	-0.666976	0.504787	0.720007
b1532	5.20258	0.848944	1.22479	0.693132	0.488226	NA
b1533	426.211	-0.227054	0.119135	-1.90586	0.0566687	0.162098
b1534	52.58	-0.394912	0.343917	-1.14828	0.250854	0.471399
b1535	66.1343	0.0609772	0.285785	0.213368	0.83104	0.930468
b1536	28.1317	-0.895323	0.491329	-1.82225	0.0684173	0.185345
b1537	18.5187	-0.520938	0.576467	-0.903673	0.366169	NA
b1538	2380.17	-0.125024	0.0739409	-1.69087	0.0908618	0.230162
b1539	1926.03	0.168179	0.0697928	2.40969	0.0159663	0.061007
b1540	356.388	0.349299	0.136079	2.56688	0.0102617	0.0421222
b1541	5.62668	1.71601	1.30407	1.31589	0.188212	NA
b1542	80.8652	-0.0144809	0.281782	-0.0513902	0.959015	0.983935
b1544	0.0493032	-1.30362	5.76982	-0.225938	0.82125	NA
b1545	0.27546	0	5.7703	0	1	NA
b1546	38.8569	-0.0732927	0.393541	-0.186239	0.852257	0.940749
b1547	11.2275	0.280121	0.68186	0.410819	0.681205	NA
b1548	12.886	0.389893	0.683532	0.57041	0.568399	NA
b1549	9.88692	0.131904	0.705561	0.186949	0.8517	NA
b1550	133.723	0.81726	0.78637	1.03928	0.298673	0.525523
b1551	0.0834722	0	5.7703	0	1	NA
b1552	0.623183	-1.29914	4.21437	-0.308266	0.75788	NA
b1553	3.12412	0.097248	1.37382	0.0707863	0.943568	NA
b1554	2.7156	-0.50143	1.38636	-0.361689	0.717585	NA
b1555	2.17359	0.504267	1.59875	0.315414	0.752447	NA
b1556	0.304353	0	5.7703	0	1	NA
b1557	2.6347	1.59677	2.11034	0.756639	0.449266	NA
b1558	2.31778	1.85156	1.62871	1.13683	0.25561	NA
b1559	42.0224	-0.466021	0.353663	-1.3177	0.187604	0.39019
b1560	6.32905	-0.301461	0.95719	-0.314943	0.752805	NA
b1561	4.06913	0.754573	1.39371	0.541413	0.588223	NA
b1562	5.79458	0.310685	1.15007	0.270145	0.787049	NA
b1563	85.7675	-0.0168079	0.28432	-0.0591162	0.95286	0.982051
b1564	41.3729	0.51884	0.423429	1.22533	0.220451	0.43156
b1565	0.551097	-1.3028	3.80281	-0.34259	0.731907	NA
b1566	8.41709	-0.646314	0.85766	-0.753578	0.451102	NA
b1567	0.388998	0.0784916	4.55105	0.0172469	0.98624	NA
b1568	2.69842	0.980869	1.44292	0.679779	0.496644	NA
b1569	0.512512	-3.30431	4.29908	-0.768607	0.442127	NA
b1570	750.092	0.00806757	0.100279	0.0804515	0.935878	0.97426
b1571	0.0851347	0	5.7703	0	1	NA
b1572	0.118988	0	5.7703	0	1	NA
b1573	1.89574	0.802195	1.92589	0.416533	0.67702	NA
b1575	0.0493032	-1.30362	5.76982	-0.225938	0.82125	NA
b1576	0.334362	0.322382	5.1703	0.0623528	0.950282	NA
b1577	24.8048	-0.0867723	0.485778	-0.178625	0.858232	NA
b1579	33.3721	-0.733421	0.394195	-1.86055	0.0628071	0.173516
b1580	44.8624	-0.0179159	0.363441	-0.0492953	0.960684	0.985194
b1581	23.2923	0.527327	0.500213	1.0542	0.29179	NA
b1582	34.9698	0.591877	0.398289	1.48605	0.137266	0.313071
b1583	267.115	-0.147395	0.162116	-0.909195	0.363247	0.591711
b1584	552.04	-0.178317	0.102249	-1.74395	0.0811687	0.211507
b1585	311.787	-0.3192	0.136527	-2.33799	0.0193876	0.0711798
b1586	37.521	0.0218237	0.454483	0.0480187	0.961701	0.985585
b1587	63.6642	-0.284697	0.321288	-0.886112	0.375557	0.601891
b1588	95.7869	0.170151	0.257218	0.661504	0.508289	0.721501
b1589	13.3124	-0.284759	0.653062	-0.436037	0.66281	NA
b1590	52.4349	-0.243929	0.342005	-0.713233	0.475702	0.694865
b1591	126.952	0.0088859	0.201033	0.0442011	0.964744	0.985691
b1592	51.0035	0.0794684	0.323078	0.245973	0.805703	0.915773
b1593	161.952	0.470474	0.25226	1.86504	0.0621761	0.172697
b1594	470.118	0.237926	0.12082	1.96926	0.0489236	0.144208
b1595	41.1321	-0.0674604	0.385659	-0.174922	0.861141	0.944565
b1596	213.21	-0.0696578	0.169971	-0.409822	0.681936	0.843235
b1597	5.45626	-0.490017	0.988639	-0.495648	0.620143	NA
b1598	368.681	-0.189716	0.139412	-1.36083	0.173568	0.372614
b1599	3.11673	0.823476	1.33024	0.619045	0.535887	NA
b1600	8.41268	0.234834	0.774856	0.303068	0.761838	NA
b1601	50.7778	0.473176	0.331298	1.42825	0.153221	0.34141
b1602	17175.8	0.385791	0.0416671	9.25888	2.06596e-20	1.08375e-18
b1603	24153.9	0.171478	0.0512479	3.34604	0.000819737	0.00487901
b1604	2162.27	0.189015	0.065545	2.88374	0.00392986	0.0191572
b1605	51.5093	0.170309	0.350752	0.485554	0.627283	0.804576
b1606	98.6671	-0.056269	0.234995	-0.239448	0.810758	0.920306
b1607	47.2605	0.488057	0.372805	1.30915	0.190484	0.393509
b1608	437.245	0.00327005	0.118303	0.0276414	0.977948	0.989562
b1609	311.554	-0.142127	0.131718	-1.07902	0.280578	0.506654
b1610	157.728	-0.16749	0.18675	-0.896866	0.36979	0.597651
b1611	397.243	0.364688	0.124482	2.92963	0.00339362	0.0168321
b1612	1012.23	0.423162	0.0903381	4.68421	2.81047e-06	2.85194e-05
b1613	908.771	-0.133096	0.089017	-1.49517	0.134869	0.309201
b1614	2786.5	-0.64035	0.0759984	-8.42583	3.58191e-17	1.38575e-15
b1615	15.0136	-0.344391	0.640321	-0.537841	0.590687	NA
b1616	5.78913	-0.19531	1.05682	-0.184809	0.853379	NA
b1617	19.7941	-0.0553624	0.565321	-0.0979309	0.921987	NA
b1618	199.936	0.246254	0.168642	1.46022	0.14423	0.326356
b1619	1098.15	-0.949826	0.101369	-9.36997	7.25525e-21	4.15833e-19
b1620	79.1632	-0.030836	0.272221	-0.113276	0.909812	0.96412
b1621	42.7073	1.04464	0.372917	2.80127	0.00509022	0.0238575
b1622	328.805	0.323159	0.135218	2.38992	0.0168523	0.0638406
b1623	279.432	0.145429	0.144233	1.00829	0.313316	0.541636
b1624	822.406	-0.0902066	0.0930052	-0.96991	0.332092	0.561345
b1625	2.23305	-1.31441	1.58877	-0.827313	0.40806	NA
b1626	120.288	0.0724692	0.21932	0.330427	0.741077	0.88115
b1627	266.078	0.174588	0.148068	1.17911	0.238354	0.454016
b1628	176.923	-0.0232637	0.200157	-0.116228	0.907472	0.963508
b1629	1279.03	-0.0952924	0.0873175	-1.09133	0.275127	0.500873
b1630	312.639	0.0309075	0.142218	0.217325	0.827955	0.92946
b1631	153.55	0.0166268	0.192065	0.0865686	0.931014	0.972454
b1632	139.893	0.293887	0.213039	1.3795	0.167742	0.364836
b1633	188.3	0.325216	0.184409	1.76356	0.0778056	0.204248
b1634	81.7256	-0.0600868	0.27423	-0.219111	0.826564	0.928334
b1635	744.922	-0.441359	0.106413	-4.14761	3.35971e-05	0.000284885
b1636	480.049	0.0601626	0.119381	0.503956	0.614293	0.797164
b1637	4140.62	-0.0762906	0.0558985	-1.36481	0.172314	0.370871
b1638	518.634	0.132682	0.125755	1.05508	0.291387	0.517706
b1639	20.8185	0.491519	0.530499	0.926522	0.354175	NA
b1640	332.987	-0.221252	0.135422	-1.6338	0.102301	0.253258
b1641	2547.31	0.0841388	0.079968	1.05216	0.292728	0.5186
b1642	749.562	-0.192346	0.118848	-1.61842	0.105571	0.258499
b1643	3.15829	1.30074	1.45274	0.895366	0.370591	NA
b1644	60.8376	0.0494339	0.320528	0.154227	0.877431	0.950192
b1645	54.6812	0.323647	0.351657	0.920349	0.35739	0.588005
b1646	173.438	-0.548224	0.198079	-2.7677	0.00564538	0.0258468
b1647	478.261	-0.387208	0.118535	-3.26661	0.00108842	0.0062731
b1648	19.3176	0.392696	0.679723	0.577729	0.563447	NA
b1649	46.7292	-0.189663	0.385635	-0.49182	0.622846	0.801593
b1650	203.902	0.116593	0.191306	0.609461	0.542219	0.746001
b1651	731.541	0.308835	0.109364	2.82393	0.00474386	0.0225534
b1652	189.828	0.0418691	0.181629	0.23052	0.817687	0.922744
b1653	559.104	0.0413778	0.115143	0.35936	0.719326	0.869559
b1654	925.546	0.38213	0.0895796	4.26581	1.99174e-05	0.000175625
b1655	444.578	0.315117	0.123661	2.54824	0.0108268	0.0441489
b1656	158.657	0.871516	0.189618	4.59616	4.30357e-06	4.18853e-05
b1657	196.601	0.0206001	0.167998	0.122622	0.902407	0.961294
b1658	1679.92	0.230834	0.0785989	2.93686	0.00331557	0.0165511
b1659	116.735	0.280833	0.216352	1.29804	0.194275	0.398992
b1660	103.689	0.298655	0.240004	1.24438	0.21336	0.42303
b1661	4025.48	-0.342898	0.0619592	-5.53425	3.12562e-08	4.47861e-07
b1662	1205.38	0.0829715	0.0817191	1.01533	0.309951	0.538025
b1663	439.393	-0.0307262	0.12679	-0.242339	0.808518	0.918635
b1664	1489.73	-0.369627	0.079913	-4.62538	3.73921e-06	3.69805e-05
b1667	1032.07	-0.144918	0.10941	-1.32453	0.185326	0.387558
b1668	536.722	-0.790816	0.114554	-6.90343	5.07606e-12	1.14675e-10
b1669	20.1529	-0.230481	0.593836	-0.388123	0.697925	NA
b1670	25.7094	0.21928	0.467538	0.469011	0.639062	NA
b1671	13.6714	-0.522816	0.658639	-0.793782	0.427323	NA
b1672	24.9801	-0.311451	0.490217	-0.635333	0.525211	NA
b1673	34.2971	-0.268551	0.42125	-0.63751	0.523792	0.732953
b1674	2.83658	-0.169106	1.49456	-0.113147	0.909914	NA
b1675	125.238	0.994721	0.451009	2.20555	0.0274158	0.0920395
b1676	9564.92	0.185117	0.0630192	2.93748	0.00330896	0.0165448
b1677	18328.3	1.2843	0.50494	2.54348	0.0109755	0.0444624
b1678	724.718	-0.778666	0.102015	-7.63286	2.29609e-14	6.70414e-13
b1679	243.145	-0.47906	0.172352	-2.77954	0.00544362	0.0251838
b1680	2617.23	-0.447258	0.0659237	-6.78448	1.16508e-11	2.52162e-10
b1681	3666.5	-0.598967	0.0738244	-8.1134	4.92209e-16	1.69265e-14
b1682	1741.67	-0.314687	0.0748717	-4.20302	2.63373e-05	0.000227692
b1683	4874.96	-0.18008	0.049357	-3.64851	0.000263763	0.00178172
b1684	431.878	-1.15547	0.134751	-8.57481	9.92482e-18	4.09564e-16
b1685	42.3799	0.196322	0.580193	0.338373	0.735082	0.878081
b1686	233.029	0.166983	0.162912	1.02499	0.305367	0.532957
b1687	2781.96	-0.0429704	0.0706144	-0.608521	0.542842	0.746046
b1688	531.258	0.135348	0.123573	1.09529	0.273388	0.499491
b1689	4.75964	0.183587	1.15885	0.158422	0.874125	NA
b1690	4.37057	1.15001	1.14671	1.00288	0.315917	NA
b1691	3.24403	-0.0163463	1.36882	-0.0119418	0.990472	NA
b1692	12.1722	-0.519534	0.689934	-0.753019	0.451438	NA
b1693	365.269	-0.298444	0.132978	-2.24432	0.0248118	0.0856103
b1694	29.9811	0.0999497	0.436721	0.228864	0.818975	0.923734
b1695	27.4111	-0.0699533	0.435456	-0.160644	0.872374	NA
b1696	82.3744	-0.104305	0.253253	-0.411862	0.68044	0.842722
b1697	8.30676	-0.100866	0.858818	-0.117447	0.906506	NA
b1698	22.8417	-0.128269	0.537666	-0.238567	0.811442	NA
b1699	30.8598	-0.43571	0.431837	-1.00897	0.31299	0.541636
b1700	0.990281	2.59307	2.82034	0.919416	0.357878	NA
b1701	28.8761	-0.086326	0.44919	-0.192181	0.8476	0.939585
b1702	7588.38	-0.0117189	0.0526863	-0.222428	0.82398	0.927352
b1703	407.88	-0.383372	0.130854	-2.92978	0.00339205	0.0168321
b1704	1326.39	0.207444	0.0719369	2.88369	0.00393047	0.0191572
b1705	22.0781	0.881039	0.616865	1.42825	0.153219	NA
b1706	1217.6	-0.0796724	0.089693	-0.888279	0.374391	0.601432
b1707	139.691	-0.401123	0.213629	-1.87766	0.0604277	0.169427
b1708	595.725	0.209522	0.132036	1.58685	0.112546	0.269813
b1709	283.61	-0.146109	0.154303	-0.9469	0.34369	0.572816
b1710	393.405	-0.540822	0.132942	-4.06812	4.73943e-05	0.000388304
b1711	127.954	0.584513	0.212789	2.74691	0.006016	0.0273414
b1712	1627.43	0.372553	0.105061	3.54607	0.000391028	0.00253718
b1713	7731.9	-0.17906	0.0614761	-2.91268	0.00358339	0.0176041
b1714	1902.13	-0.0816629	0.0651271	-1.2539	0.209878	0.419621
b1716	6064.76	0.383845	0.150362	2.55281	0.0106859	0.0436318
b1717	133.912	0.985373	0.789445	1.24818	0.211964	0.42134
b1718	9988	0.197205	0.0676922	2.91326	0.00357679	0.0175996
b1719	11624.1	-0.0515732	0.0552524	-0.93341	0.350609	0.581357
b1722	185.931	-0.00597583	0.180333	-0.0331378	0.973565	0.988588
b1723	1451.16	-0.341941	0.0858419	-3.98338	6.79424e-05	0.000539184
b1724	185.626	-1.95011	0.188294	-10.3567	3.90029e-25	2.87414e-23
b1725	440.058	-0.673615	0.125242	-5.37852	7.5102e-08	9.976e-07
b1726	260.789	-0.191812	0.145782	-1.31574	0.188262	0.390791
b1727	444.137	-0.142932	0.11852	-1.20597	0.227828	0.441128
b1728	10.1628	1.65201	0.790781	2.08908	0.0367002	NA
b1729	7371.86	0.505363	0.0637111	7.93209	2.15484e-15	6.87549e-14
b1730	20.4326	0.223293	0.491	0.454771	0.649274	NA
b1731	15.5522	-0.400446	0.65988	-0.606847	0.543953	NA
b1732	2597.88	-0.902615	0.0702468	-12.8492	8.69065e-38	1.22262e-35
b1733	84.7014	0.0392486	0.2575	0.152422	0.878854	0.950736
b1734	35.4769	0.152064	0.417839	0.363931	0.71591	0.868502
b1735	73.186	-0.175276	0.280203	-0.625532	0.531622	0.738165
b1736	11.1533	-0.488551	0.728627	-0.67051	0.502533	NA
b1737	20.245	-0.0516543	0.562042	-0.0919048	0.926774	NA
b1738	19.298	0.00440327	0.564029	0.00780682	0.993771	NA
b1739	857.068	0.0527038	0.302506	0.174224	0.86169	0.944565
b1740	2538.39	-0.367009	0.0692357	-5.30086	1.15256e-07	1.46798e-06
b1741	137.672	0.233847	0.195596	1.19556	0.231868	0.446844
b1742	6.61042	-0.638201	1.07731	-0.592404	0.55358	NA
b1743	47.2855	-0.307866	0.351714	-0.875329	0.381395	0.60765
b1744	24.8468	-0.225073	0.475733	-0.473108	0.636136	NA
b1745	63.4571	-0.335497	0.302944	-1.10746	0.268097	0.491856
b1746	68.4376	-0.157537	0.295459	-0.533194	0.593899	0.783883
b1747	46.7477	-0.495944	0.391544	-1.26664	0.205285	0.414453
b1748	86.6428	-0.291835	0.256676	-1.13698	0.255548	0.477321
b1749	707.813	0.452921	0.0969427	4.67205	2.98202e-06	3.0063e-05
b1750	11.4089	0.606103	0.73488	0.824764	0.409505	NA
b1751	15.4696	1.1583	0.606328	1.91035	0.0560879	NA
b1752	18.2555	0.153105	0.556445	0.275148	0.783202	NA
b1753	30.2125	-0.2771	0.42598	-0.650499	0.51537	0.726339
b1754	149.164	-0.258042	0.204165	-1.26389	0.206271	0.415631
b1755	45.197	0.12733	0.358641	0.355034	0.722564	0.870508
b1756	35.9892	0.102911	0.396793	0.259358	0.795359	0.911043
b1757	104.706	0.163298	0.230088	0.709719	0.477878	0.696413
b1758	65.5259	-0.110459	0.285842	-0.386432	0.699176	0.854693
b1759	27.122	0.254029	0.468869	0.541792	0.587962	NA
b1760	3.44027	0.0362694	1.38327	0.02622	0.979082	NA
b1761	7389.28	0.271151	0.0532344	5.09353	3.51466e-07	4.16777e-06
b1762	37.6391	0.372993	0.412953	0.903232	0.366403	0.594037
b1763	1356.6	0.144304	0.090463	1.59517	0.110674	0.267188
b1764	2174.52	0.070097	0.0669576	1.04689	0.295152	0.521507
b1765	508.208	0.157623	0.122349	1.2883	0.19764	0.402962
b1766	1146.04	-0.0059292	0.0895077	-0.0662423	0.947185	0.979845
b1767	638.203	-0.193172	0.104343	-1.85132	0.0641229	0.176409
b1768	327.663	-0.137443	0.144896	-0.948561	0.342844	0.572332
b1769	15.9213	0.54108	0.628058	0.861512	0.388956	NA
b1770	183.516	0.185833	0.199262	0.932605	0.351024	0.581595
b1771	43.039	-0.01103	0.386866	-0.0285111	0.977255	0.989402
b1772	16.5398	0.105606	0.577508	0.182865	0.854904	NA
b1773	19.1908	-0.422692	0.53952	-0.783461	0.433357	NA
b1774	13.9392	0.592162	0.638379	0.927602	0.353614	NA
b1775	8.34259	-0.463189	0.767473	-0.603525	0.54616	NA
b1776	10.6495	0.640204	0.797145	0.803121	0.421905	NA
b1777	132.688	0.923149	0.284483	3.24501	0.00117448	0.00670666
b1778	246.531	0.152792	0.162981	0.937484	0.348509	0.579289
b1779	51487.9	0.162392	0.0557743	2.91159	0.00359598	0.0176379
b1780	1192.73	0.357129	0.0902119	3.95878	7.53343e-05	0.000587304
b1781	149.48	-0.1873	0.193035	-0.970291	0.331902	0.561331
b1782	2517.61	0.0793758	0.0673216	1.17905	0.238377	0.454016
b1783	2734.93	-1.04081	0.0690667	-15.0696	2.56625e-51	5.29502e-49
b1784	653.287	-0.888404	0.106843	-8.31504	9.17247e-17	3.33986e-15
b1785	12.0422	-1.08838	0.669764	-1.62502	0.104158	NA
b1786	131.865	0.18053	0.213751	0.844582	0.398344	0.624349
b1787	254.923	-0.0406378	0.15934	-0.255038	0.798694	0.912835
b1789	38.163	0.488117	0.404597	1.20643	0.227653	0.441128
b1790	86.1721	-0.0101346	0.259215	-0.0390971	0.968813	0.985768
b1791	28.1757	0.229438	0.447005	0.51328	0.607756	0.792002
b1792	92.948	-0.204508	0.268891	-0.76056	0.44692	0.670488
b1793	13.238	0.328596	0.714088	0.460162	0.6454	NA
b1794	712.128	-0.189781	0.118907	-1.59605	0.110478	0.266924
b1795	1009.84	-0.152381	0.286227	-0.532378	0.594464	0.783883
b1796	0.343593	0	5.53383	0	1	NA
b1797	3.26623	-1.47645	1.32695	-1.11267	0.265851	NA
b1798	34.1876	0.247653	0.400254	0.61874	0.536088	0.740402
b1799	157.99	-0.236399	0.192368	-1.22889	0.219113	0.430776
b1800	99.8731	-0.21445	0.232662	-0.921722	0.356674	0.587501
b1801	4.18941	1.24708	1.19417	1.04431	0.296342	NA
b1802	13.351	0.448341	0.67277	0.666411	0.505148	NA
b1803	25.8654	0.0952525	0.470119	0.202614	0.839437	NA
b1804	312.661	0.120097	0.133341	0.900678	0.36776	0.595613
b1805	301.777	0.570862	0.144153	3.96012	7.49121e-05	0.000585487
b1806	241.453	0.0985155	0.157152	0.626879	0.530739	0.737601
b1807	312.924	0.016104	0.139333	0.115579	0.907986	0.963723
b1808	395.526	0.125637	0.120941	1.03883	0.298883	0.525592
b1809	451.961	-0.156666	0.117881	-1.32902	0.183841	0.386184
b1810	46.5579	-0.081917	0.388149	-0.211045	0.832852	0.931103
b1811	13.1359	0.488098	0.774055	0.630573	0.52832	NA
b1812	385.258	-0.169511	0.132038	-1.28381	0.199209	0.405093
b1813	180.707	-0.0313783	0.193888	-0.161837	0.871434	0.947677
b1814	394.882	-0.0201526	0.124295	-0.162135	0.871199	0.947677
b1815	63.6868	-0.216631	0.30315	-0.714603	0.474855	0.694865
b1816	588.791	0.211723	0.106042	1.99659	0.0458696	0.137698
b1817	3054.08	0.618055	0.0648926	9.52427	1.66209e-21	9.89265e-20
b1818	2005	0.404941	0.0779502	5.19487	2.0486e-07	2.53617e-06
b1819	3213.95	0.485928	0.0656821	7.39818	1.3806e-13	3.78137e-12
b1820	72.5033	0.288109	0.281925	1.02193	0.306812	0.534579
b1821	4.17836	0.130321	1.20808	0.107874	0.914096	NA
b1822	198.34	0.158495	0.192364	0.823934	0.409977	0.636349
b1823	753.913	0.712662	0.651155	1.09446	0.273754	0.499864
b1824	152.187	0.732044	0.771532	0.948819	0.342713	0.572332
b1825	458.716	1.20882	0.286015	4.22643	2.37432e-05	0.000207001
b1826	6.92741	1.72631	1.23462	1.39825	0.162039	NA
b1827	791.679	0.0335984	0.0936044	0.358941	0.71964	0.869559
b1828	18.8084	-0.318204	0.556939	-0.571345	0.567766	NA
b1829	1418.12	0.349148	0.0750787	4.65043	3.31239e-06	3.29641e-05
b1830	4780.03	-0.0591542	0.0609254	-0.970929	0.331584	0.561194
b1831	2013.4	-0.221892	0.0706918	-3.13887	0.00169603	0.00922535
b1832	841.504	-0.0162273	0.0923169	-0.175779	0.860468	0.944565
b1833	202.229	0.0104239	0.173127	0.0602094	0.951989	0.981956
b1834	874.17	-0.101585	0.0878595	-1.15622	0.247589	0.466396
b1835	273.162	-0.110506	0.153414	-0.72031	0.471334	0.691926
b1836	259.645	-0.532885	0.499497	-1.06684	0.286043	0.51267
b1837	8.89976	0.12609	0.894541	0.140954	0.887906	NA
b1838	30.0246	-0.745945	0.438074	-1.70278	0.0886088	0.226088
b1839	122.173	0.334263	0.254126	1.31534	0.188395	0.390805
b1840	428.063	-0.0883767	0.122539	-0.721213	0.470778	0.691861
b1841	271.863	-0.357543	0.152523	-2.3442	0.0190679	0.0703398
b1842	43.2277	-0.340504	0.390937	-0.870994	0.383757	0.610344
b1843	141.937	0.167935	0.203437	0.82549	0.409093	0.635614
b1844	240.572	0.0532361	0.158715	0.33542	0.737308	0.879657
b1845	510.807	-0.345586	0.113355	-3.04871	0.00229824	0.0119547
b1846	78.4499	0.0344967	0.2795	0.123423	0.901772	0.961294
b1847	869.645	-0.49259	0.102573	-4.80233	1.5683e-06	1.69125e-05
b1848	111.076	0.304386	0.241106	1.26246	0.206783	0.41612
b1849	1880.61	0.294469	0.0711023	4.14149	3.45063e-05	0.000291
b1850	1091.72	0.417418	0.0890742	4.68618	2.78351e-06	2.84323e-05
b1851	385.394	-0.0268773	0.124275	-0.216273	0.828775	0.930043
b1852	4048.73	-0.369403	0.0686112	-5.384	7.28489e-08	9.76049e-07
b1853	218.185	0.286491	0.168146	1.70382	0.0884148	0.225779
b1854	2812.5	0.0857642	0.0678208	1.26457	0.206025	0.415631
b1855	640.693	-0.0827837	0.0991443	-0.834982	0.403728	0.630761
b1856	427.287	-0.0167051	0.133062	-0.125544	0.900093	0.960948
b1857	400.7	0.151317	0.130729	1.15748	0.247074	0.465709
b1858	220.707	0.00814734	0.156567	0.0520374	0.958499	0.983935
b1859	113.95	0.0769943	0.225174	0.341933	0.732401	0.877917
b1860	403.905	0.0867483	0.12764	0.67963	0.496739	0.713625
b1861	267.065	0.175188	0.154306	1.13533	0.256238	0.47822
b1862	4.83037	-0.82423	1.26113	-0.653567	0.513391	NA
b1863	489.735	0.209031	0.112096	1.86476	0.0622157	0.172697
b1864	1269.23	-0.234985	0.0865402	-2.71533	0.00662105	0.0296793
b1865	233.711	-0.00937955	0.165466	-0.0566857	0.954796	0.982876
b1866	4535.9	-0.134408	0.0632451	-2.1252	0.0335702	0.107668
b1867	184.256	-0.494595	0.199885	-2.4744	0.0133459	0.0526858
b1868	89.6426	-0.24233	0.254243	-0.953143	0.340518	0.570602
b1869	143.148	0.00904043	0.216489	0.0417592	0.966691	0.985691
b1870	442.163	-0.329485	0.130954	-2.51603	0.0118684	0.0475197
b1871	490.951	-0.100641	0.129543	-0.776891	0.437223	0.662077
b1872	141.977	-0.204661	0.200317	-1.02169	0.30693	0.534579
b1873	7.84079	-0.212667	0.864202	-0.246085	0.805616	NA
b1874	272.939	-0.173785	0.147179	-1.18077	0.237693	0.453822
b1875	151.722	-0.507537	0.194619	-2.60784	0.00911143	0.0382631
b1876	2249.22	0.257687	0.0689533	3.73713	0.000186134	0.0013213
b1877	18.3336	0.0195287	0.549193	0.035559	0.971634	NA
b1878	3.15028	-0.479277	1.31716	-0.363872	0.715953	NA
b1879	84.6014	0.0778328	0.259847	0.299533	0.764534	0.89535
b1880	11.0461	0.408083	0.684513	0.596165	0.551065	NA
b1881	37.426	-0.0498199	0.433082	-0.115036	0.908417	0.963767
b1882	13.3058	-0.464908	0.645521	-0.720206	0.471398	NA
b1883	12.3819	-0.486566	0.669599	-0.726652	0.467439	NA
b1884	12.9589	-0.320301	0.649186	-0.493389	0.621738	NA
b1885	23.2343	0.160801	0.479523	0.335335	0.737372	NA
b1886	25.3772	0.165001	0.489294	0.337221	0.73595	NA
b1887	19.344	-0.046912	0.546906	-0.085777	0.931644	NA
b1888	56.3409	0.0979938	0.309716	0.316399	0.751699	0.890673
b1889	11.8375	-0.176194	0.735519	-0.23955	0.810679	NA
b1890	9.02834	0.673387	0.806821	0.834617	0.403933	NA
b1891	81.8828	0.198645	0.256963	0.773046	0.439495	0.664498
b1892	38.3984	0.361679	0.413431	0.874822	0.381671	0.60765
b1893	8.55596	0.452871	0.832281	0.544132	0.58635	NA
b1894	9.56082	0.956178	0.863419	1.10743	0.268107	NA
b1895	101.413	0.560387	0.250553	2.2366	0.0253123	0.0866926
b1896	1174.12	-0.776823	0.0849652	-9.14284	6.08324e-20	2.98851e-18
b1897	521.375	-1.20325	0.131343	-9.16116	5.13416e-20	2.60496e-18
b1900	32.7706	-0.100752	0.407758	-0.247089	0.804839	0.915743
b1901	27.834	-0.582764	0.466807	-1.2484	0.211883	0.42134
b1902	181.209	0.0672199	0.19268	0.348869	0.727188	0.873698
b1904	3.44919	0.503996	1.28128	0.393355	0.694058	NA
b1905	281.787	-0.573918	0.140498	-4.0849	4.40962e-05	0.000366875
b1906	17.0517	0.381432	0.792563	0.481264	0.630329	NA
b1907	162.896	0.223517	0.18267	1.22361	0.221099	0.432448
b1908	562.63	-0.324443	0.109939	-2.95111	0.00316635	0.0159347
b1912	340.232	0.42166	0.129918	3.24558	0.00117211	0.00670552
b1913	1576.64	-0.0848441	0.0846118	-1.00275	0.315983	0.543618
b1914	1034.54	-0.166128	0.0813822	-2.04134	0.0412173	0.12808
b1915	37.8064	1.80517	0.489523	3.6876	0.000226376	0.00155789
b1916	87.9027	-0.175275	0.247642	-0.707775	0.479085	0.697371
b1917	503.144	-0.041345	0.120225	-0.343898	0.730923	0.876836
b1918	285.148	0.0287826	0.146998	0.195802	0.844765	0.938015
b1919	1038.81	-0.0516709	0.0803848	-0.642795	0.520357	0.730719
b1920	5949.06	-0.0733335	0.0567245	-1.2928	0.196079	0.401167
b1921	18.8189	-0.603787	0.554521	-1.08884	0.276222	NA
b1922	29.211	0.791561	0.429285	1.8439	0.0651971	0.178571
b1923	404.129	0.259609	0.132124	1.96489	0.0494273	0.14514
b1924	28.286	-0.484409	0.444475	-1.08984	0.275781	0.5012
b1925	6.0917	0.223816	0.992845	0.225429	0.821646	NA
b1926	3.09288	0.0791958	1.27864	0.0619374	0.950613	NA
b1927	1463.51	-0.909796	0.079998	-11.3727	5.71695e-30	5.52936e-28
b1928	399.504	0.156579	0.145652	1.07502	0.282364	0.509147
b1929	534.926	0.626472	0.107769	5.81311	6.13245e-09	9.58582e-08
b1930	17.5359	0.718092	0.621887	1.1547	0.248214	NA
b1931	52.5032	-0.386502	0.35234	-1.09696	0.272661	0.498455
b1932	25.5013	0.694109	0.471954	1.47071	0.141369	NA
b1937	4.20693	3.7412	1.45335	2.57419	0.0100474	NA
b1938	30.146	0.604575	0.41215	1.46688	0.142408	0.32337
b1939	24.2004	0.793417	0.464561	1.70789	0.0876573	NA
b1940	10.9234	-0.670211	0.74081	-0.9047	0.365624	NA
b1941	18.247	0.707402	0.533192	1.32673	0.184598	NA
b1942	3.15712	-1.36957	1.31049	-1.04508	0.295985	NA
b1943	21.4117	0.528765	0.484831	1.09062	0.275441	NA
b1944	8.03459	0.24845	0.841475	0.295255	0.767799	NA
b1945	26.3807	0.421434	0.463435	0.909371	0.363154	NA
b1946	6.45073	0.302053	0.908303	0.332547	0.739476	NA
b1947	1.09376	-2.90759	2.61724	-1.11094	0.266595	NA
b1948	5.7588	1.12292	1.01758	1.10353	0.269798	NA
b1949	0.249136	-0.667823	5.65485	-0.118097	0.905991	NA
b1950	4.37713	0.624988	1.16813	0.535034	0.592627	NA
b1951	64.6405	0.145394	0.28758	0.505577	0.613154	0.796534
b1952	57.8084	0.672156	0.470973	1.42717	0.153532	0.341857
b1953	34.5889	-0.817728	0.561436	-1.45649	0.145256	0.328152
b1955	230.507	-0.775119	0.169671	-4.56836	4.91562e-06	4.73952e-05
b1956	282.275	-0.288844	0.144538	-1.9984	0.0456737	0.137384
b1957	10.1771	-0.0701997	0.951721	-0.0737608	0.941201	NA
b1958	393.801	-0.361282	0.130196	-2.77491	0.00552173	0.0254691
b1959	9.18304	-0.507127	0.761197	-0.666223	0.505269	NA
b1960	36.4715	0.501995	0.388967	1.29058	0.196848	0.401877
b1961	785.983	-0.206002	0.105679	-1.94932	0.0512576	0.149522
b1962	316.126	-0.27118	0.141471	-1.91686	0.0552557	0.159502
b1963	112.161	-0.338657	0.245771	-1.37794	0.168223	0.365113
b1967	916.366	-1.16038	0.101171	-11.4696	1.87584e-30	1.93524e-28
b1968	322.548	0.134911	0.138743	0.972381	0.330861	0.561104
b1969	301.71	-0.0300112	0.144719	-0.207375	0.835717	0.933309
b1970	19.389	-0.0836801	0.567462	-0.147464	0.882766	NA
b1971	179.752	-0.0135093	0.186899	-0.0722813	0.942378	0.976925
b1972	29.3976	-0.591297	0.457542	-1.29233	0.196241	0.401167
b1973	50.2325	-0.283558	0.330549	-0.857838	0.390982	0.616429
b1974	13.5239	0.30404	0.644256	0.471924	0.636981	NA
b1976	394.851	0.0749082	0.123468	0.606699	0.544051	0.746051
b1978	572.303	-0.0571225	0.107609	-0.530833	0.595535	0.784666
b1981	2170.18	-0.179635	0.0779321	-2.30502	0.0211657	0.0758193
b1982	2327.53	-0.28872	0.078298	-3.68745	0.000226511	0.00155789
b1983	2182.57	-0.0820655	0.088089	-0.931621	0.351532	0.582126
b1985	129.84	-0.0131348	0.219183	-0.0599263	0.952214	0.981956
b1987	317.466	0.185279	0.134046	1.38221	0.166909	0.363791
b1988	53.5239	0.481133	0.34895	1.3788	0.167955	0.365044
b1990	356.315	-0.161022	0.141282	-1.13972	0.254403	0.475757
b1991	531.872	-0.22149	0.111253	-1.99088	0.0464945	0.139301
b1992	160.097	0.0645565	0.193824	0.333067	0.739084	0.880132
b1993	160.62	-0.527326	0.199611	-2.64178	0.00824727	0.0351588
b1994	757.324	0.0984538	0.11409	0.862949	0.388166	0.613571
b1996	223.133	-0.085285	0.156926	-0.543472	0.586805	0.778924
b1997	91.723	0.0331167	0.26144	0.12667	0.899201	0.960948
b1999	17.1285	0.211003	0.603717	0.349506	0.72671	NA
b2000	869.379	0.174604	0.0937222	1.86299	0.0624631	0.172919
b2001	66.1991	-0.0870883	0.287668	-0.302739	0.762089	0.894543
b2002	3.12578	-2.27757	1.62771	-1.39925	0.161738	NA
b2004	0.14765	1.77861	5.74634	0.30952	0.756926	NA
b2005	0.958046	1.15832	2.3445	0.494059	0.621264	NA
b2006	0.158026	0	5.7703	0	1	NA
b2007	1782.74	0.0386954	0.0873307	0.443091	0.6577	0.825794
b2008	84.539	0.10114	0.266661	0.379283	0.704478	0.859424
b2009	50.2283	-0.290657	0.359756	-0.807927	0.419132	0.645614
b2010	111.021	0.065395	0.234836	0.278471	0.780651	0.901803
b2011	559.772	-0.0304009	0.106529	-0.285376	0.775356	0.898438
b2012	140.298	1.14379	0.267674	4.27309	1.92785e-05	0.000170477
b2013	534.965	0.295558	0.108859	2.71506	0.00662629	0.0296793
b2014	1893.84	0.664634	0.0790707	8.40557	4.25787e-17	1.60709e-15
b2015	70.0043	-0.19968	0.30177	-0.661695	0.508167	0.721501
b2016	632.871	-0.0119528	0.0983026	-0.121592	0.903222	0.961436
b2017	58.378	-0.554001	0.367097	-1.50914	0.131263	0.302725
b2019	1631.66	-0.0606135	0.0859381	-0.705316	0.480614	0.698486
b2020	2602.84	0.0571733	0.0640127	0.893156	0.371774	0.598979
b2021	1704.59	-0.140633	0.0753437	-1.86655	0.0619642	0.172308
b2022	2296.25	-0.137122	0.082886	-1.65434	0.098058	0.245542
b2023	590.88	-0.169165	0.108077	-1.56523	0.11753	0.279168
b2024	855.982	0.0447811	0.0928909	0.482083	0.629747	0.806066
b2025	1081.1	-0.0437252	0.0847353	-0.51602	0.60584	0.791169
b2026	756.861	-0.0760003	0.0950088	-0.799929	0.423752	0.650552
b2027	3894.95	0.26337	0.0590197	4.4624	8.10466e-06	7.51016e-05
b2028	235.484	-0.0147662	0.152593	-0.0967681	0.922911	0.970035
b2029	16349.6	0.0736011	0.0642312	1.14588	0.251846	0.472688
b2030	926.909	0.161581	0.0866947	1.8638	0.0623505	0.172886
b2032	1926.86	-0.13517	0.325344	-0.415468	0.677799	0.840423
b2033	1008.78	-0.176943	0.0974238	-1.81621	0.0693374	0.187096
b2034	2457.25	0.176173	0.0984443	1.78958	0.0735223	0.195491
b2035	1993.3	-0.159978	0.208371	-0.767753	0.442634	0.666643
b2036	5413.45	0.0563589	0.133981	0.420649	0.674012	0.837963
b2037	1698.2	0.108455	0.193717	0.559866	0.575571	0.770165
b2038	769.249	-0.00619907	0.103958	-0.0596305	0.95245	0.981956
b2039	2111.28	-0.0049651	0.0891087	-0.0557196	0.955565	0.982876
b2040	1553.52	0.180824	0.0733679	2.46462	0.013716	0.0538718
b2041	1708.84	0.201715	0.0846023	2.38428	0.0171127	0.0646689
b2042	3351.63	0.239914	0.0604144	3.97115	7.15272e-05	0.00056283
b2043	113.927	-0.260554	0.218345	-1.19331	0.232747	0.447553
b2044	38.6393	0.123818	0.386651	0.320231	0.748793	0.887826
b2045	25.0708	-0.187041	0.473624	-0.394915	0.692906	NA
b2046	10.0257	-0.382774	0.775587	-0.493529	0.621639	NA
b2047	12.5135	-0.224633	0.684018	-0.328402	0.742608	NA
b2048	19.9966	0.0750326	0.524855	0.142959	0.886323	NA
b2049	25.7607	-0.327995	0.466612	-0.702929	0.4821	NA
b2050	9.2638	-0.723361	0.793252	-0.911894	0.361825	NA
b2051	1.77691	0.477507	1.89077	0.252546	0.800619	NA
b2052	8.83606	-0.539656	0.824855	-0.654244	0.512954	NA
b2053	16.6218	-0.875325	0.598956	-1.46142	0.143901	NA
b2054	0.439082	0	4.37639	0	1	NA
b2055	2.61509	-0.896609	1.42728	-0.628196	0.529876	NA
b2056	6.23674	-0.379375	0.943918	-0.401916	0.687746	NA
b2057	8.41058	-0.603775	0.797496	-0.757089	0.448997	NA
b2058	1.23434	0.144656	2.35088	0.0615326	0.950935	NA
b2059	6.85194	-0.108171	0.95243	-0.113574	0.909576	NA
b2060	15.7658	0.177818	0.608239	0.292349	0.77002	NA
b2061	0.348589	-0.928628	4.98857	-0.186151	0.852326	NA
b2062	3.58393	-0.738168	1.21086	-0.609622	0.542112	NA
b2063	350.673	0.0981478	0.136056	0.721379	0.470676	0.691861
b2064	783.553	0.159139	0.099282	1.6029	0.108957	0.264487
b2065	344.208	0.287608	0.141074	2.0387	0.0414797	0.128637
b2066	310.416	0.137399	0.140226	0.97984	0.327165	0.556972
b2067	449.53	0.0210981	0.117623	0.179371	0.857646	0.94396
b2068	100.238	-0.459324	0.242783	-1.89191	0.0585028	0.16566
b2069	161.805	-0.0833503	0.196819	-0.423486	0.67194	0.83722
b2070	63.4297	0.226054	0.295976	0.763757	0.445012	0.668661
b2071	7.62713	0.516769	0.860548	0.600512	0.548165	NA
b2072	5.91259	0.46645	0.898315	0.51925	0.603587	NA
b2073	5.71132	-1.4442	1.08312	-1.33336	0.182412	NA
b2074	156.394	-0.239421	0.194315	-1.23213	0.217902	0.429558
b2075	254.164	-0.292373	0.164682	-1.77538	0.0758349	0.200093
b2076	172.851	-0.133649	0.186831	-0.715348	0.474394	0.694865
b2077	51.9274	-0.0474698	0.325329	-0.145913	0.88399	0.95429
b2078	85.0805	-0.168305	0.258045	-0.652232	0.514252	0.726339
b2079	168.728	-0.416875	0.185362	-2.24898	0.024514	0.0850569
b2080	355.686	-0.710044	0.148364	-4.78581	1.70295e-06	1.82375e-05
b2081	721.214	-0.127129	0.10281	-1.23654	0.216259	0.427409
b2082	13.6571	0.269123	0.739713	0.363821	0.715992	NA
b2083	0.757282	-1.30273	3.70952	-0.351186	0.725449	NA
b2085	17.9474	0.31782	0.550293	0.577547	0.56357	NA
b2086	279.772	-0.935578	0.151102	-6.19169	5.95235e-10	1.04082e-08
b2091	2173.84	0.75678	0.0699012	10.8264	2.58031e-27	2.15839e-25
b2092	7027.26	1.00359	0.0482703	20.791	5.21945e-96	4.03855e-93
b2093	356.885	0.525557	0.156391	3.36053	0.000777932	0.00465706
b2094	1189.5	0.605821	0.0843964	7.17828	7.05932e-13	1.85158e-11
b2095	10083.2	0.45275	0.0493911	9.16664	4.8798e-20	2.51717e-18
b2096	8417.85	0.364901	0.0557915	6.54044	6.134e-11	1.22482e-09
b2097	2088.37	-0.77853	0.0698328	-11.1485	7.28271e-29	6.62941e-27
b2098	28.7586	-0.392065	0.490969	-0.798554	0.424549	0.65113
b2099	72.033	-0.110947	0.297631	-0.372766	0.709322	0.862953
b2100	38.7831	0.0250231	0.384571	0.0650674	0.94812	0.980429
b2101	105.432	0.277479	0.226133	1.22706	0.2198	0.430957
b2102	92.5611	-0.148338	0.268219	-0.553046	0.580232	0.774394
b2103	868.286	-0.27972	0.100824	-2.77434	0.00553136	0.0254755
b2104	799.869	-0.486495	0.105271	-4.62135	3.81246e-06	3.75267e-05
b2105	205.16	-0.183216	0.251716	-0.727867	0.466695	0.689461
b2106	1082.52	-0.0818843	0.0799066	-1.02475	0.305481	0.532957
b2107	111.681	0.266572	0.247053	1.07901	0.280583	0.506654
b2108	9.82251	-0.353918	0.726094	-0.487427	0.625956	NA
b2109	35.7491	-0.230564	0.387659	-0.594759	0.552005	0.753874
b2110	0.746305	-2.88649	3.12853	-0.922634	0.356198	NA
b2111	3.61952	-0.713287	1.25893	-0.566581	0.570999	NA
b2112	53.1398	0.403628	0.403565	1.00016	0.317234	0.545164
b2113	1185.02	0.456226	0.0768916	5.93337	2.96772e-09	4.83425e-08
b2114	4007.3	0.091848	0.0604227	1.52009	0.128488	0.299
b2118	111.628	0.043484	0.234036	0.1858	0.852601	0.940749
b2119	7.68309	-0.0342054	1.00519	-0.0340289	0.972854	NA
b2120	20.3147	0.284829	0.528657	0.538779	0.590039	NA
b2121	7.198	0.161968	0.937795	0.172711	0.862878	NA
b2122	29.5841	0.0848743	0.430106	0.197333	0.843567	0.937774
b2123	11.1704	0.431008	0.718612	0.599779	0.548654	NA
b2124	201.409	0.105355	0.169844	0.620305	0.535057	0.739947
b2125	126.893	0.242658	0.206577	1.17466	0.240131	0.456515
b2126	162.742	0.557839	0.185921	3.00041	0.00269615	0.0137927
b2127	217.649	-0.55324	0.179239	-3.08661	0.00202455	0.0108221
b2128	71.1122	-0.996923	0.311019	-3.20535	0.00134899	0.00754997
b2129	106.291	-1.00703	0.272129	-3.70055	0.000215135	0.00149948
b2130	107.083	-0.56156	0.247957	-2.26475	0.0235279	0.0823942
b2131	304.548	-0.652312	0.149997	-4.34884	1.36862e-05	0.000122424
b2132	1373.54	0.0317901	0.0804552	0.395129	0.692748	0.850141
b2133	2650.89	-0.281804	0.0742651	-3.79457	0.000147898	0.00107451
b2134	378.103	-0.0643152	0.143007	-0.449735	0.652902	0.823342
b2135	55.4917	-0.69343	0.384315	-1.80432	0.0711804	0.190739
b2136	107.575	-0.320218	0.240713	-1.33029	0.183423	0.385924
b2137	98.0313	-1.1168	0.25101	-4.44923	8.61777e-06	7.9381e-05
b2139_2	12.0709	0.226562	0.642679	0.352527	0.724443	NA
b2140	121.014	0.0530857	0.224627	0.236328	0.813178	0.920877
b2141	19.8352	-0.647918	0.571719	-1.13328	0.257096	NA
b2142	73.2955	-0.318527	0.289963	-1.09851	0.271982	0.497803
b2143	342.473	-0.286823	0.14237	-2.01463	0.0439439	0.134129
b2144	119.938	0.422125	0.213259	1.9794	0.0477714	0.141757
b2145	7.47196	0.595154	0.873127	0.681635	0.49547	NA
b2146	17.1525	0.231665	0.556577	0.416232	0.677241	NA
b2147	35.4785	-0.329668	0.41691	-0.790741	0.429095	0.654971
b2148	86.8765	0.809508	0.249845	3.24005	0.0011951	0.00678685
b2149	209.796	0.850916	0.163423	5.20681	1.9211e-07	2.38787e-06
b2150	311.552	0.95648	0.133645	7.15686	8.25446e-13	2.12896e-11
b2151	34.8362	0.450782	0.397179	1.13496	0.256392	0.47822
b2152	386.19	0.356486	0.142902	2.49462	0.0126094	0.0503561
[truncated: 2,249 more rows]

## Sheet: FC_yfeC
	baseMean	log2FoldChange	lfcSE	stat	pvalue	padj
b0001	0.265232	0	5.63066	0	1	NA
b0002	31817	-0.00561708	0.0465959	-0.120549	0.904048	0.951637
b0003	6120.73	0.378393	0.0499986	7.56808	3.78788e-14	1.19461e-12
b0004	9917.27	0.181872	0.0650403	2.79629	0.00516923	0.0236587
b0005	43.2523	0.479807	0.386161	1.24251	0.21405	0.42617
b0006	423.814	0.122992	0.129169	0.952176	0.341008	0.572362
b0007	59.2102	0.216374	0.327214	0.661262	0.508444	0.726778
b0008	9539.98	0.84918	0.0676012	12.5616	3.43242e-36	1.07349e-33
b0009	131.299	0.173761	0.240458	0.722626	0.46991	0.69214
b0010	46.4699	1.21311	0.357735	3.39108	0.000696172	0.00418707
b0011	17.7441	-0.88554	0.597198	-1.48282	0.138121	0.313213
b0013	0.587278	-2.12104	3.35868	-0.631509	0.527708	NA
b0014	14209	0.601123	0.0628249	9.56823	1.08748e-21	8.00261e-20
b0015	1352.03	0.534258	0.0795858	6.71298	1.90693e-11	4.16088e-10
b0016	297.56	0.029932	0.148885	0.201041	0.840666	0.922019
b0018	2.64148	3.88345	1.9853	1.9561	0.050453	NA
b0019	469.413	0.568412	0.118237	4.8074	1.52903e-06	1.62563e-05
b0020	198.627	0.496968	0.197687	2.51391	0.0119399	0.0465806
b0021	9.00908	0.287145	0.846594	0.339177	0.734477	0.868311
b0022	6.59965	1.11262	1.08998	1.02078	0.307361	0.53903
b0023	2535.48	1.33983	0.296988	4.51141	6.4397e-06	5.99707e-05
b0024	1.25744	3.82415	2.80653	1.36259	0.173012	NA
b0025	1300.01	0.0350368	0.0827338	0.423489	0.671939	0.835859
b0026	10755	0.0821935	0.0535876	1.53381	0.125075	0.290655
b0027	313.978	0.752387	0.179435	4.19308	2.75192e-05	0.000222106
b0028	196.608	0.33213	0.181566	1.82926	0.0673611	0.184261
b0029	794.277	0.147416	0.0957156	1.54015	0.123523	0.288478
b0030	71.8703	-0.169679	0.295224	-0.574748	0.565462	0.77367
b0031	1787.49	-0.142083	0.0765413	-1.85629	0.0634116	0.176677
b0032	6631.47	-0.350567	0.0639267	-5.48388	4.16085e-08	5.74106e-07
b0033	21231.6	-0.122889	0.0511747	-2.40136	0.0163345	0.0602193
b0034	64.6773	-0.168826	0.310784	-0.543224	0.586975	0.785674
b0035	7.11519	-0.594127	0.937413	-0.633794	0.526215	0.740489
b0036	8.78259	-0.202111	0.802365	-0.251894	0.801123	0.904676
b0037	78.6575	-0.721883	0.288046	-2.50614	0.0122058	0.0473715
b0038	43.3924	-0.459638	0.388088	-1.18436	0.236269	0.45707
b0039	79.2323	0.252569	0.284604	0.88744	0.374842	0.605665
b0040	8.29375	-0.0604922	0.862322	-0.0701504	0.944074	0.97137
b0041	4.72622	0.348088	1.12048	0.310659	0.75606	NA
b0042	6.52705	0.736509	1.02314	0.719854	0.471615	0.692684
b0043	10.2138	0.728988	0.789429	0.923438	0.355779	0.58737
b0044	0.633014	-0.533716	3.92206	-0.13608	0.891758	NA
b0045	9.54257	-0.152169	0.774974	-0.196354	0.844333	0.924383
b0046	48.2737	-0.196919	0.367455	-0.535899	0.592028	0.789021
b0047	299.475	0.103564	0.148466	0.697565	0.485449	0.705066
b0048	201.23	0.256956	0.172619	1.48857	0.1366	0.310782
b0049	277.529	0.0346111	0.170213	0.203339	0.83887	0.922019
b0050	107.913	0.674256	0.27557	2.44677	0.0144142	0.0546983
b0051	701.395	0.129697	0.0995459	1.30289	0.192612	0.39706
b0052	500.697	-0.708263	0.123245	-5.74676	9.09676e-09	1.39919e-07
b0053	2936.99	0.14232	0.0601878	2.3646	0.0180493	0.0652592
b0054	6407.06	-0.173321	0.0588731	-2.94397	0.00324032	0.0158759
b0055	222.846	-0.242945	0.186329	-1.30385	0.192285	0.396945
b0058	120.379	0.257456	0.229295	1.12281	0.261516	0.486117
b0059	875.511	0.281701	0.0990668	2.84354	0.0044615	0.02093
b0060	308.719	-0.284563	0.1524	-1.86722	0.0618715	0.173416
b0061	7.33352	0.213988	0.860357	0.24872	0.803577	0.906742
b0062	36.2274	-0.588228	0.422479	-1.39233	0.163824	0.354846
b0063	23.2404	-0.189705	0.545742	-0.34761	0.728133	0.863953
b0064	225.688	0.164745	0.167115	0.985819	0.324222	0.555692
b0065	130.471	0.0106395	0.220994	0.048144	0.961601	0.978019
b0066	187.32	-0.409557	0.1939	-2.11221	0.0346683	0.109705
b0067	479.476	-0.215894	0.116961	-1.84587	0.0649114	0.179391
b0068	1344.62	-0.143025	0.0853329	-1.67608	0.0937228	0.235752
b0069	243.604	-0.0935199	0.162972	-0.573842	0.566075	0.773945
b0070	200.475	-0.872628	0.182423	-4.78355	1.72225e-06	1.80547e-05
b0071	2307.95	0.324161	0.0690287	4.69603	2.65262e-06	2.69888e-05
b0072	7745.65	0.276138	0.0502028	5.50044	3.78835e-08	5.24637e-07
b0073	4776.57	0.0300749	0.0708233	0.424648	0.671094	0.835859
b0074	8903.09	-0.107345	0.0587112	-1.82835	0.0674967	0.184498
b0075	0.0851347	0	5.7703	0	1	NA
b0076	32.2583	-0.216142	0.495966	-0.435801	0.662981	0.830497
b0077	4741.2	-0.0318116	0.0558556	-0.569532	0.568995	0.776545
b0078	734.779	-0.347974	0.111735	-3.11428	0.00184395	0.00980216
b0080	645.293	0.31928	0.101629	3.14163	0.0016801	0.0090465
b0081	427.356	-0.19679	0.12653	-1.55529	0.119878	0.282424
b0082	859.882	0.0152362	0.0891387	0.170927	0.864281	0.935577
b0083	75.4418	-0.245608	0.300415	-0.817563	0.413607	0.639582
b0084	1172.33	0.0799301	0.0948193	0.842973	0.399244	0.625099
b0085	1932.14	-0.0352343	0.0716387	-0.491833	0.622837	0.808143
b0086	1432.51	-0.165095	0.0789557	-2.09099	0.0365293	0.114446
b0087	586.868	0.212831	0.121311	1.75443	0.0793575	0.208126
b0088	1197.68	0.0998782	0.0862573	1.15791	0.246901	0.46896
b0089	763.016	-0.146767	0.102097	-1.43753	0.150569	0.333383
b0090	719.853	-0.00169113	0.100451	-0.0168354	0.986568	0.992385
b0091	1557.92	-0.000425644	0.0760057	-0.00560016	0.995532	0.997392
b0092	991.942	-0.0225894	0.0872931	-0.258777	0.795808	0.901699
b0093	790.151	-0.0970131	0.104122	-0.931726	0.351478	0.581613
b0094	2205.17	-0.453854	0.067255	-6.74827	1.49623e-11	3.40324e-10
b0095	4973.17	0.135877	0.0529797	2.5647	0.0103264	0.0416289
b0096	5226.46	0.28488	0.0587184	4.85163	1.22452e-06	1.32439e-05
b0097	272.419	0.0629866	0.160487	0.392471	0.69471	0.849261
b0098	5059.91	-0.0459364	0.0588932	-0.779994	0.435394	0.660216
b0099	40.9113	0.533245	0.410478	1.29908	0.193915	0.398599
b0101	15.8154	1.44307	0.626338	2.30398	0.0212238	0.074303
b0102	312.018	-0.282993	0.148272	-1.90861	0.0563128	0.16133
b0103	178.137	0.021242	0.190425	0.111551	0.91118	0.954772
b0104	2997.98	-0.019963	0.0679592	-0.29375	0.768949	0.885893
b0106	40.1257	-0.969606	0.40003	-2.42383	0.0153576	0.0577526
b0107	61.0813	-0.0417097	0.335371	-0.124369	0.901023	0.951637
b0108	0.696244	-0.711561	3.06255	-0.232343	0.816272	NA
b0109	438.248	-1.12712	0.136973	-8.22883	1.89046e-16	7.71186e-15
b0110	126.437	-1.42469	0.239245	-5.95492	2.60194e-09	4.35942e-08
b0111	162.499	-0.542822	0.201234	-2.69747	0.00698688	0.0300364
b0112	4469.95	-0.136207	0.0548976	-2.4811	0.0130977	0.0504162
b0113	722.964	0.188745	0.108656	1.73709	0.0823706	0.215276
b0114	27618	-0.139494	0.0535069	-2.60703	0.00913323	0.0376206
b0115	16795.9	0.089063	0.0614868	1.44849	0.147481	0.3279
b0116	18080.8	-0.197182	0.0521635	-3.78008	0.00015678	0.00108962
b0117	21.7392	-0.569702	0.542736	-1.04969	0.293862	0.523171
b0118	17221.8	0.132072	0.0524081	2.52007	0.0117332	0.0458694
b0119	131.544	0.136341	0.236247	0.577113	0.563863	0.772328
b0120	2173.18	-0.389912	0.0762029	-5.11676	3.10823e-07	3.71503e-06
b0121	1661.22	-0.568442	0.0718347	-7.91319	2.50866e-15	8.79907e-14
b0122	125.602	0.21801	0.23624	0.922834	0.356094	0.58737
b0123	592.943	0.00846348	0.119731	0.0706872	0.943647	0.97137
b0124	3888.32	0.0528646	0.0610363	0.866117	0.386426	0.615708
b0125	410.289	-0.170737	0.143325	-1.19125	0.233554	0.452986
b0126	5829.69	-0.51862	0.0518496	-10.0024	1.48759e-23	1.32927e-21
b0127	385.37	-0.0761166	0.130984	-0.581114	0.561164	0.770036
b0128	226.507	-0.125677	0.190123	-0.661032	0.508592	0.726778
b0129	33.1786	0.899516	0.436274	2.06181	0.0392256	0.121564
b0130	93.7483	-0.639043	0.264626	-2.41489	0.0157398	0.0587776
b0131	533.791	-1.34418	0.295271	-4.55237	5.30452e-06	5.05275e-05
b0132	47.327	-0.080869	0.385182	-0.20995	0.833707	0.919925
b0133	1875.45	0.327939	0.0731929	4.48048	7.44761e-06	6.81729e-05
b0134	1406.47	0.317406	0.0807939	3.92859	8.54444e-05	0.000641346
b0135	40.5702	-0.983871	0.413401	-2.37995	0.0173152	0.0632717
b0136	5.96029	0.602666	0.963446	0.625532	0.531622	NA
b0137	10.6115	0.342647	0.722071	0.474534	0.635119	0.816876
b0138	13.7716	-0.641752	0.634058	-1.01213	0.311474	0.542946
b0139	61.6583	0.119261	0.32416	0.367909	0.712941	0.857212
b0140	3.04902	-0.593462	1.28745	-0.46096	0.644827	NA
b0141	2.35214	-1.11606	1.56722	-0.71213	0.476384	NA
b0142	89.1256	-0.251664	0.259961	-0.968081	0.333004	0.563719
b0143	2684.64	0.115782	0.0634257	1.82548	0.0679284	0.185307
b0144	93.3171	0.380862	0.251157	1.51643	0.129411	0.29888
b0145	1645.74	0.622277	0.0853185	7.29357	3.01845e-13	8.91987e-12
b0146	499.002	0.0557629	0.125666	0.443738	0.657232	0.827308
b0147	76.0938	-0.275033	0.300155	-0.916303	0.359508	0.589958
b0148	551.322	0.109142	0.123384	0.884571	0.376388	0.60678
b0149	1207.69	0.11471	0.0831152	1.38014	0.167544	0.360341
b0150	6029.7	-0.0693371	0.0508237	-1.36427	0.172483	0.36849
b0151	373.31	0.116658	0.146624	0.795625	0.42625	0.650578
b0152	360.918	-0.54717	0.1468	-3.72733	0.00019352	0.00132291
b0153	436.863	-0.199232	0.136196	-1.46284	0.143512	0.322459
b0154	1656.57	0.121317	0.0787413	1.54071	0.123388	0.288469
b0155	294.736	0.0332753	0.147997	0.224837	0.822106	0.915538
b0156	466.275	0.547332	0.138156	3.9617	7.44179e-05	0.000563085
b0157	76.5643	0.267983	0.304952	0.878772	0.379525	0.609481
b0158	119.341	-0.0564918	0.257216	-0.219628	0.826161	0.917875
b0159	1739.63	-0.0286161	0.0758469	-0.377288	0.70596	0.85384
b0160	428.052	-0.0485242	0.132451	-0.366356	0.7141	0.857212
b0161	1837.17	0.356098	0.0808507	4.40438	1.06085e-05	9.41226e-05
b0162	95.8591	0.00902408	0.254182	0.0355025	0.971679	0.983004
b0163	600.678	0.0866404	0.154368	0.56126	0.57462	0.778899
b0164	30.8962	-0.425099	0.472376	-0.899918	0.368164	0.597888
b0166	6140.92	0.122236	0.0539482	2.26581	0.0234631	0.0807861
b0167	1143.98	-0.194095	0.0795175	-2.44091	0.0146504	0.0554262
b0168	2700.3	-0.16256	0.0654729	-2.48286	0.0130331	0.0503223
b0169	11689.1	-0.134985	0.0651019	-2.07344	0.0381309	0.118465
b0170	7514.83	0.330567	0.0622393	5.31122	1.08894e-07	1.44409e-06
b0171	1436.22	0.0618273	0.0816393	0.757322	0.448857	0.673129
b0172	2752.62	0.245392	0.0637694	3.84812	0.000119027	0.000859056
b0173	341.312	0.0155552	0.137985	0.112731	0.910244	0.954772
b0174	977.032	-0.0348452	0.0949707	-0.366905	0.71369	0.857212
b0175	628.411	0.100867	0.10999	0.917053	0.359115	0.589829
b0176	2694.3	-0.203771	0.0637236	-3.19773	0.00138514	0.00758896
b0177	8783.46	0.135154	0.0570394	2.36949	0.0178129	0.0647788
b0178	1734.7	0.0523073	0.0767727	0.681327	0.495665	0.713987
b0179	4232.91	-0.125372	0.057135	-2.19431	0.0282134	0.093811
b0180	1275.59	-0.167689	0.0924735	-1.81338	0.0697736	0.189069
b0181	1933.43	0.772491	0.0827909	9.33063	1.05239e-20	6.80969e-19
b0182	750.665	-0.0702554	0.0994874	-0.706174	0.48008	0.700521
b0183	133.941	0.0718943	0.233736	0.307588	0.758396	0.881468
b0184	2014.97	-0.0414649	0.0747531	-0.554691	0.579106	0.7809
b0185	1859.26	0.537099	0.0796995	6.73905	1.5943e-11	3.56156e-10
b0186	518.588	-0.119451	0.126223	-0.946349	0.343971	0.575013
b0187	73.1206	0.766957	0.317594	2.4149	0.0157397	0.0587776
b0188	559.667	-0.455162	0.121613	-3.7427	0.000182054	0.00125137
b0189	69.052	2.12818	0.376113	5.65835	1.52836e-08	2.32225e-07
b0190	115.889	0.114485	0.225346	0.508043	0.611423	0.802614
b0191	38.6319	0.651718	0.41302	1.57793	0.114581	0.274249
b0192	220.605	-0.273557	0.179312	-1.52559	0.127111	0.294474
b0193	14.6969	0.152584	0.667102	0.228727	0.819081	0.914059
b0194	6390.58	0.0403459	0.0630257	0.64015	0.522075	0.736617
b0195	214.705	0.37815	0.178667	2.11651	0.0343011	0.109003
b0196	324.058	0.33932	0.165613	2.04887	0.0404748	0.124012
b0197	6147.22	0.0336332	0.0558656	0.602038	0.547149	0.75857
b0198	558.854	0.763223	0.110333	6.91746	4.59802e-12	1.12787e-10
b0199	1327.84	0.404038	0.0825862	4.89232	9.96538e-07	1.10979e-05
b0200	408.797	-0.0879337	0.147959	-0.594311	0.552304	0.763742
b0207	264.755	-0.0725171	0.160412	-0.452069	0.651219	0.824848
b0208	166.262	-0.140645	0.197872	-0.710787	0.477216	0.697699
b0209	596.814	0.0141473	0.11354	0.124602	0.900839	0.951637
b0210	66.1013	-0.13889	0.302886	-0.458554	0.646554	0.822827
b0211	3573.79	-0.0295553	0.066167	-0.446677	0.655108	0.827073
b0212	305.182	-0.164349	0.164408	-0.999641	0.317484	0.550101
b0213	166.471	-0.219826	0.203841	-1.07842	0.280848	0.510176
b0214	133.508	-0.241257	0.22744	-1.06075	0.288803	0.518355
b0215	521.881	0.0497178	0.121559	0.409002	0.682538	0.842813
b0217	18.3583	0.00435924	0.583055	0.00747656	0.994035	0.99669
b0218	1.22234	-0.0453468	2.71393	-0.0167089	0.986669	NA
b0219	191.415	0.25184	0.199093	1.26493	0.205895	0.415485
b0220	1110.11	0.520843	0.0954201	5.45842	4.80395e-08	6.55608e-07
b0221	506.131	0.133139	0.114364	1.16416	0.244357	0.465756
b0222	843.826	0.188629	0.103056	1.83035	0.067197	0.183946
b0223	448.507	-0.01313	0.122975	-0.106769	0.914972	0.955193
b0224	855.542	-0.198542	0.0917532	-2.16387	0.0304744	0.0994526
b0225	37.6377	-0.0859933	0.425961	-0.201881	0.84001	0.922019
b0226	123.6	1.13639	0.269479	4.217	2.47577e-05	0.000203763
b0227	27.9183	0.373472	0.497293	0.75101	0.452647	0.675998
b0228	76.281	-0.252351	0.29608	-0.852306	0.394044	0.620322
b0229	20.1122	0.669417	0.629531	1.06336	0.28762	0.51722
b0230	11.4843	0.4308	0.704476	0.611519	0.540856	0.752708
b0231	152.198	0.217327	0.20872	1.04123	0.297767	0.52738
b0232	16.1871	-0.545978	0.66868	-0.8165	0.414214	0.639731
b0233	16.8872	-0.388815	0.618089	-0.62906	0.52931	0.742436
b0234	10.6477	0.378387	0.743462	0.508953	0.610785	0.802337
b0235	0.169014	2.46403	5.75539	0.428126	0.668559	NA
b0236	2.73611	0.58789	1.57838	0.372465	0.709547	NA
b0237	3667.45	-0.0282506	0.0611359	-0.462095	0.644013	0.821544
b0238	382.394	-0.872592	0.146684	-5.94879	2.70136e-09	4.50587e-08
b0239	675.608	0.156	0.110728	1.40885	0.158879	0.347276
b0240	1268.32	-1.79235	0.112759	-15.8955	6.81164e-57	6.39102e-54
b0241	29.9739	-0.306698	0.461569	-0.664468	0.506391	0.725099
b0242	1435.44	-0.107465	0.0808213	-1.32966	0.18363	0.384929
b0243	1582.01	-0.0733097	0.073453	-0.998049	0.318255	0.550814
b0245	0.552309	2.31474	3.6118	0.640883	0.521599	NA
b0246	0.185365	3.35653	5.67942	0.590999	0.554521	NA
b0247	0.979044	2.32126	2.90367	0.799423	0.424045	NA
b0248	0.193031	0	5.7703	0	1	NA
b0249	0.188245	2.46403	5.75539	0.428126	0.668559	NA
b0250	54.1906	0.115621	0.342316	0.337761	0.735543	0.869173
b0251	7.16607	-0.164608	0.902956	-0.182299	0.855348	0.931145
b0252	5.43783	-0.244927	1.13275	-0.216223	0.828814	NA
b0253	54.6338	-0.1198	0.337838	-0.354608	0.722884	0.861977
b0254	27.1022	0.256351	0.453867	0.564816	0.572199	0.778451
b0256	1.3029	-1.70461	2.37358	-0.718162	0.472657	NA
b0258	146.154	0.497316	0.215534	2.30737	0.0210344	0.0738468
b0259	887.812	-0.188864	0.0950755	-1.98647	0.0469815	0.14016
b0260	193.643	0.714191	0.179155	3.98644	6.70735e-05	0.000512682
b0261	223.556	0.0799672	0.178644	0.447636	0.654416	0.826666
b0262	12.1401	0.352463	0.707078	0.498478	0.618147	0.805803
b0263	1.10362	-0.770578	2.3738	-0.324618	0.74547	NA
b0264	19.6198	0.178067	0.554774	0.320973	0.748231	0.877456
b0265	8.46733	0.737664	0.913362	0.807636	0.4193	0.644932
b0266	13.6967	1.0208	0.714471	1.42875	0.153075	0.337538
b0267	7.96686	0.537073	0.817662	0.65684	0.511284	0.728606
b0268	13.5687	-0.133647	0.713365	-0.187348	0.851388	0.929175
b0269	59.2268	0.411681	0.318679	1.29184	0.196414	0.402743
b0270	34.4548	0.161331	0.418272	0.385707	0.699713	0.850562
b0271	87.4761	0.231792	0.280758	0.825592	0.409036	0.634606
b0272	233.009	0.427396	0.162501	2.63012	0.00853545	0.0355139
b0273	1751.97	0.425491	0.0753353	5.64796	1.62359e-08	2.43733e-07
b0274	17.0444	-0.771562	0.625564	-1.23338	0.217432	0.431074
b0275	9.75169	0.934919	0.84262	1.10954	0.267198	0.493318
b0276	76.2921	0.15442	0.308562	0.500451	0.616757	0.804477
b0277	62.7041	0.16673	0.320152	0.520783	0.602518	0.79493
b0278	34.122	-1.51173	0.454971	-3.3227	0.000891521	0.00521165
b0279	7.65986	-1.84876	0.929287	-1.98944	0.0466522	0.139399
b0280	662.523	-0.550794	0.104834	-5.25397	1.48852e-07	1.91973e-06
b0281	1028.55	-0.36328	0.106422	-3.41356	0.000641196	0.0038813
b0283	27.3594	0.339554	0.463885	0.731979	0.464181	0.685855
b0284	94.2638	0.1751	0.270057	0.648381	0.516738	0.732917
b0285	23.4156	0.161862	0.543516	0.297805	0.765852	0.884481
b0286	15.8951	0.805473	0.611215	1.31782	0.187563	0.390853
b0287	2127.48	0.155098	0.0732979	2.11599	0.0343453	0.109051
b0288	7.6424	1.57332	1.00364	1.5676	0.116974	0.277731
b0289	47.7711	0.0657992	0.365987	0.179785	0.857321	0.932206
b0290	83.2333	-0.426881	0.286434	-1.49033	0.136137	0.310214
b0291	67.2906	0.0967825	0.293851	0.32936	0.741884	0.873366
b0292	5.58868	-0.593063	0.981815	-0.604047	0.545812	NA
b0293	55.0395	-0.409353	0.369238	-1.10864	0.267584	0.493728
b0294	6.00005	-1.70615	1.10832	-1.5394	0.123706	NA
b0295	8.57173	2.12598	1.00774	2.10965	0.0348881	0.110308
b0296	9.32448	-1.53504	0.929994	-1.65059	0.0988218	0.24446
b0297	0.660832	0.32548	2.91738	0.111566	0.911168	NA
b0300	35.4187	-0.216625	0.406504	-0.532897	0.594105	0.790492
b0301	13.4611	-0.843445	0.695944	-1.21194	0.225534	0.442926
b0303	0.684805	-0.537043	3.46813	-0.154851	0.876939	NA
b0304	135.912	0.152364	0.225413	0.67593	0.499085	0.71765
b0305	22.0495	0.596863	0.528696	1.12893	0.258926	0.483046
b0306	10.1262	0.0548236	0.771834	0.0710303	0.943374	0.97137
b0307	107.767	-0.0245275	0.250154	-0.0980496	0.921893	0.959395
b0308	41.3453	-1.1182	0.450564	-2.48178	0.0130728	0.0504162
b0310	6.87332	-1.2957	0.965707	-1.34171	0.17969	0.379077
b0311	380.832	-0.388669	0.141594	-2.74497	0.00605172	0.026942
b0312	661.565	-0.125123	0.10203	-1.22633	0.220074	0.435162
b0313	182.763	0.16709	0.185485	0.900831	0.367678	0.597617
b0314	479.508	0.0854525	0.116006	0.736624	0.461351	0.683558
b0315	225.709	0.0970206	0.165618	0.58581	0.558004	0.76908
b0316	76.0164	-0.208654	0.284971	-0.732193	0.464051	0.685855
b0317	5.62202	-1.57587	1.06796	-1.47558	0.140056	NA
b0318	13.1449	0.61452	0.666838	0.921543	0.356767	0.588031
b0319	1.7621	-0.0878783	1.71619	-0.0512055	0.959162	NA
b0320	19.3284	-0.542472	0.578883	-0.937102	0.348706	0.578812
b0321	25.3238	-0.587357	0.510279	-1.15105	0.249712	0.470591
b0323	7.7896	-0.438035	0.83389	-0.525291	0.599381	0.792069
b0324	257.119	-0.141094	0.158593	-0.889663	0.373647	0.604438
b0325	1068.52	0.244397	0.0898123	2.72119	0.00650467	0.0284191
b0326	7.35299	-0.485783	0.891268	-0.545047	0.585721	0.78517
b0327	0.365663	1.91045	4.5072	0.423867	0.671663	NA
b0328	9.42788	-0.284404	0.900237	-0.315922	0.752062	0.879984
b0329	505.13	0.419185	0.255554	1.6403	0.100943	0.24777
b0330	75.1503	0.141822	0.282332	0.502323	0.615441	0.80423
b0331	1.7835	-2.23457	2.09222	-1.06804	0.285504	NA
b0333	7.17132	-0.286491	0.94201	-0.304127	0.761031	0.882706
b0334	5.61258	0.860863	1.0984	0.783743	0.433191	NA
b0335	37.4021	0.446641	0.417405	1.07004	0.284601	0.514254
b0336	2521.2	-0.429598	0.0829211	-5.1808	2.20938e-07	2.74563e-06
b0337	3296.84	-0.318286	0.0627866	-5.06933	3.99224e-07	4.74141e-06
b0338	81.1347	-0.100783	0.283168	-0.355913	0.721906	0.86196
b0339	8.04771	-0.269129	0.876199	-0.307154	0.758726	0.881578
b0340	13.8744	0.360256	0.638188	0.564499	0.572415	0.778451
b0341	19.9635	0.26772	0.602077	0.444661	0.656564	0.827073
b0342	17.3576	-0.655553	0.608427	-1.07746	0.281277	0.510293
b0343	11.5561	0.075307	0.72027	0.104554	0.91673	0.956488
b0344	44.44	0.194184	0.366858	0.529315	0.596587	0.790828
b0345	294.449	-0.00808143	0.155459	-0.0519844	0.958541	0.977886
b0346	239.948	-0.075543	0.171447	-0.44062	0.659488	0.828056
b0347	24.1868	-0.629851	0.52836	-1.19209	0.233227	0.452736
b0348	8.66487	0.172798	0.840161	0.205672	0.837047	0.921243
b0349	14.4548	0.0210061	0.647562	0.0324387	0.974122	0.984086
b0350	16.4322	-0.331833	0.618038	-0.536914	0.591327	0.788451
b0351	30.0649	-0.241317	0.476045	-0.506921	0.612211	0.802927
b0352	34.6024	0.0974354	0.428085	0.227608	0.819951	0.914495
b0353	34.0112	-0.113419	0.421769	-0.268914	0.787996	0.896401
b0354	186.764	-0.331131	0.182929	-1.81016	0.0702709	0.190005
b0355	108.696	-0.112959	0.238621	-0.473383	0.63594	0.81696
b0356	786.923	0.489267	0.100937	4.84723	1.25196e-06	1.35017e-05
b0357	41.0321	1.66951	0.427838	3.90221	9.53183e-05	0.000706975
b0358	25.5878	0.842301	0.469737	1.79313	0.0729516	0.195283
b0363	19.6046	-0.296368	0.562653	-0.526733	0.598379	0.791604
b0364	1.50097	-1.37573	2.32077	-0.592793	0.55332	NA
b0365	34.2574	-0.273649	0.455464	-0.600814	0.547964	0.759245
b0366	16.4046	-0.0653403	0.603415	-0.108284	0.91377	0.955193
b0367	9.93432	0.413539	0.766962	0.539191	0.589755	0.787329
b0368	27.5664	-0.480732	0.479387	-1.00281	0.315954	0.547956
b0369	1081.91	-0.0151757	0.0950085	-0.159729	0.873094	0.939866
b0372	118.301	0.377063	0.224191	1.68188	0.0925921	0.234479
b0373	52.53	-0.348016	0.332208	-1.04759	0.29483	0.524032
b0375	3.50595	0.964295	1.44811	0.665897	0.505477	NA
b0376	358.458	-0.335763	0.146872	-2.28609	0.0222488	0.0773863
b0377	114.142	-0.501903	0.273744	-1.83348	0.0667316	0.182939
b0378	302.963	0.00724623	0.145091	0.0499428	0.960168	0.977886
b0379	2.0433	0.861874	1.71565	0.50236	0.615414	NA
b0380	9.19346	1.28602	0.903689	1.42308	0.154714	0.340552
b0381	683.798	0.195059	0.102088	1.9107	0.0560435	0.160927
b0382	71.0689	1.38733	0.660034	2.1019	0.0355622	0.112061
b0383	205.099	0.351234	0.18438	1.90494	0.0567873	0.16207
b0384	54.4924	0.114324	0.374048	0.305641	0.759878	0.882098
b0385	26.6279	0.0256601	0.506201	0.0506915	0.959571	0.977886
b0386	517.206	0.145761	0.124387	1.17183	0.241265	0.462681
b0387	102.454	-0.183493	0.242389	-0.757019	0.449039	0.673129
b0388	398.825	-0.317662	0.12834	-2.47515	0.0133179	0.0511588
b0389	36.3174	1.36869	0.463861	2.95065	0.00317102	0.015577
b0390	115.385	0.292133	0.243738	1.19855	0.230702	0.449778
b0391	250.527	0.47696	0.220363	2.16443	0.0304315	0.099399
b0392	26.4827	0.883517	0.470832	1.8765	0.0605861	0.170705
b0393	753.097	-0.166561	0.104177	-1.59883	0.109859	0.264976
b0394	335.186	-0.0806021	0.145415	-0.554291	0.57938	0.7809
b0396	85.1948	-0.103925	0.283806	-0.366183	0.714229	0.857212
b0397	660.414	-0.186843	0.106073	-1.76145	0.0781621	0.205422
b0398	206.55	-0.165293	0.173412	-0.953184	0.340497	0.571761
b0399	149.253	0.37599	0.208328	1.8048	0.0711063	0.192125
b0400	140.914	0.197622	0.209477	0.94341	0.345471	0.576502
b0401	320.516	-0.0532835	0.151953	-0.350659	0.725844	0.862922
b0402	327.199	0.279942	0.143214	1.95471	0.0506174	0.148739
b0403	300.181	-0.098035	0.151186	-0.648438	0.516702	0.732917
b0404	70.8394	0.065054	0.29369	0.221505	0.824699	0.917065
b0405	349.609	-0.441147	0.143168	-3.08133	0.00206079	0.0106825
b0406	1029.79	0.327428	0.0910179	3.5974	0.000321413	0.00209058
b0407	628.234	-0.100214	0.110277	-0.90874	0.363488	0.592859
b0408	3560.45	0.0647451	0.0681897	0.949485	0.342374	0.573374
b0409	1406.08	-0.232729	0.0783319	-2.97106	0.0029677	0.014752
b0410	130.711	-0.0632082	0.244242	-0.258794	0.795794	0.901699
b0411	1916.01	-0.0560283	0.0805695	-0.695403	0.486803	0.705919
b0412	33.6361	-0.335546	0.443955	-0.755812	0.449762	0.673298
b0413	381.262	0.0568162	0.139929	0.406037	0.684716	0.842813
b0414	854.871	0.148624	0.0965457	1.53941	0.123703	0.288539
b0415	451.208	0.140788	0.122527	1.14904	0.25054	0.471316
b0416	900.034	0.0236053	0.0889261	0.265449	0.790664	0.898112
b0417	485.512	-0.379476	0.116137	-3.2675	0.00108503	0.00615126
b0418	473.975	-0.254498	0.121872	-2.08824	0.0367758	0.114921
b0419	572.039	0.169356	0.124294	1.36254	0.173027	0.368796
b0420	1294.01	-0.214647	0.0775459	-2.76799	0.00564027	0.0253508
b0421	626.439	-0.119365	0.119618	-0.997883	0.318336	0.550814
b0422	46.3829	0.277465	0.381773	0.726779	0.467361	0.689739
b0423	879.187	-0.0264023	0.113209	-0.233217	0.815593	0.912618
b0424	264.411	0.127099	0.16067	0.791059	0.428909	0.653551
b0425	436.372	-0.342779	0.131915	-2.59849	0.0093635	0.0383638
b0426	1433.21	0.195925	0.0870327	2.25116	0.0243754	0.0828067
b0427	198.977	0.252271	0.193661	1.30264	0.192697	0.39706
b0428	4409.25	0.484582	0.0671889	7.21222	5.50458e-13	1.51902e-11
b0429	409.68	1.04847	0.312336	3.35687	0.000788307	0.0046738
b0430	2556.51	0.331215	0.0662952	4.99606	5.8514e-07	6.73629e-06
b0431	16022.9	-0.088595	0.0601583	-1.4727	0.140833	0.317636
b0432	9632.95	0.02261	0.0597988	0.378102	0.705355	0.853659
b0433	410.519	-0.264614	0.14124	-1.8735	0.0609988	0.171354
b0434	793.479	-0.322189	0.0951546	-3.38595	0.000709321	0.00423899
b0435	366.225	0.475851	0.173916	2.73611	0.00621709	0.0274613
b0436	13576.7	0.210901	0.064162	3.287	0.00101261	0.00578437
b0437	1518.44	0.213474	0.07599	2.80924	0.00496592	0.0229239
b0438	5642.32	0.370984	0.0611893	6.06288	1.33702e-09	2.3669e-08
b0439	5972.3	0.345075	0.0557582	6.18878	6.06323e-10	1.1265e-08
b0440	935.323	1.27134	0.341845	3.71906	0.000199965	0.00136449
b0441	3532.85	-0.25899	0.0612799	-4.22635	2.37517e-05	0.000195913
b0442	21.1572	0.535198	0.521979	1.02533	0.30521	0.535759
b0443	17.6496	-0.188827	0.593277	-0.318278	0.750274	0.878846
b0444	284.978	-0.437697	0.165235	-2.64894	0.00807439	0.0338205
b0445	53.0724	-0.175915	0.35103	-0.501139	0.616273	0.804477
b0446	74.6192	0.000758035	0.3014	0.00251505	0.997993	0.998525
b0447	58.0121	0.0503359	0.32547	0.154656	0.877093	0.941032
b0448	174.648	0.205541	0.19346	1.06244	0.288034	0.517469
b0449	148.662	-0.0424793	0.204075	-0.208156	0.835107	0.92023
b0450	5.99931	1.74857	1.23434	1.41661	0.156597	NA
b0451	150.676	0.0891735	0.226016	0.394546	0.693178	0.847778
b0452	278.065	0.254293	0.150671	1.68774	0.0914617	0.232401
b0453	470.16	0.939337	0.11761	7.98691	1.38365e-15	5.09103e-14
b0454	125.013	-0.587315	0.268593	-2.18664	0.028769	0.0949604
b0456	10.118	2.11127	0.782366	2.69858	0.00696368	0.029971
b0457	169.636	0.0639735	0.213128	0.300165	0.764051	0.884306
b0458	167.677	0.193203	0.19606	0.98543	0.324413	0.555692
b0459	71.3715	-0.221226	0.314843	-0.702656	0.48227	0.702352
b0460	114.362	1.76396	0.57337	3.07648	0.00209463	0.0108167
b0461	161.885	0.170692	0.230566	0.740317	0.459108	0.6828
b0462	5339.87	0.271814	0.0613787	4.42847	9.49061e-06	8.48054e-05
b0463	2440.23	0.0129732	0.0692808	0.187256	0.85146	0.929175
b0464	145.393	-0.200091	0.207002	-0.966617	0.333735	0.564193
b0465	1238.32	-0.0470118	0.0892467	-0.526762	0.598359	0.791604
b0466	1.79569	1.39528	2.14187	0.651432	0.514768	NA
b0467	94.59	0.360691	0.262115	1.37608	0.168798	0.362621
b0468	110.632	0.425155	0.259269	1.63982	0.101042	0.24785
b0469	652.494	0.424656	0.103908	4.08686	4.3726e-05	0.000341883
b0470	1167.92	-0.0342806	0.0841051	-0.407592	0.683573	0.842813
b0471	359.772	0.510087	0.167259	3.04968	0.00229085	0.0116815
b0472	724.798	0.515156	0.109117	4.72116	2.34509e-06	2.41126e-05
b0473	4583.81	0.540692	0.0691693	7.81694	5.41215e-15	1.86347e-13
b0474	2649.47	-0.404951	0.0730435	-5.54397	2.9569e-08	4.18764e-07
b0475	235.969	0.155594	0.193267	0.805072	0.420778	0.64641
b0476	23.9334	0.315153	0.514187	0.612915	0.539933	0.752457
b0477	550.86	-0.356114	0.118321	-3.00973	0.00261484	0.0131725
b0478	851.283	-0.106768	0.116194	-0.918875	0.358161	0.589293
b0479	173.765	-0.126925	0.195503	-0.649222	0.516195	0.732708
b0480	1489.44	0.0206525	0.0854598	0.241663	0.809041	0.909415
b0481	308.033	-0.425468	0.155968	-2.72792	0.00637348	0.0280056
b0482	175.261	-1.05727	0.200961	-5.26107	1.43219e-07	1.85345e-06
b0483	138.781	-5.16407	0.621722	-8.30607	9.89202e-17	4.17132e-15
b0484	2025.67	-0.413028	0.0786219	-5.25334	1.49365e-07	1.91975e-06
b0485	699.834	0.0638552	0.101239	0.630738	0.528212	0.742184
b0486	416.839	0.726292	0.136968	5.30263	1.14146e-07	1.50313e-06
b0487	100.007	0.49775	0.256474	1.94074	0.0522897	0.1526
b0488	50.6796	0.88308	0.348747	2.53215	0.0113364	0.0445972
b0489	358.741	0.0892597	0.147615	0.604679	0.545392	0.757254
b0490	154.394	-0.5064	0.215421	-2.35075	0.0187357	0.0673142
b0491	122.143	-0.265006	0.22471	-1.17933	0.238269	0.459159
b0492	1043.72	0.0875829	0.0930154	0.941596	0.3464	0.576769
b0493	338.115	-0.276745	0.137458	-2.0133	0.0440828	0.132354
b0494	147.619	-0.110428	0.206494	-0.534772	0.592807	0.789618
b0495	117.825	-0.484851	0.249311	-1.94476	0.0518034	0.151771
b0496	290.824	0.166592	0.159506	1.04443	0.296289	0.525258
b0497	291.539	-0.440282	0.161396	-2.72796	0.00637274	0.0280056
b0498	24.4261	-1.68497	0.547712	-3.07638	0.00209533	0.0108167
b0499	21.4787	-0.587142	0.542568	-1.08216	0.279184	0.508182
b0501	7.63125	-2.06421	1.13083	-1.8254	0.0679408	0.185307
b0502_1	35.4628	0.270902	0.43525	0.622406	0.533675	0.745953
b0503	112.735	-0.104349	0.239191	-0.436258	0.66265	0.830359
b0504	5.91342	0.11139	1.01067	0.110214	0.91224	NA
b0505	20.3945	0.909262	0.592528	1.53455	0.124895	0.290415
b0506	1238.77	-0.150506	0.087232	-1.72536	0.0844631	0.218463
b0507	40.5203	0.649741	0.396879	1.63713	0.101604	0.249065
b0508	6.81161	-0.0258866	0.929298	-0.027856	0.977777	0.986716
b0509	10.3802	0.129681	0.807582	0.160579	0.872425	0.939785
b0511	3.75094	0.531305	1.33331	0.398486	0.690272	NA
b0512	18.0389	-0.113384	0.602681	-0.188133	0.850772	0.928993
b0513	17.5238	0.0978199	0.623948	0.156776	0.875422	0.940853
b0514	68.0406	-0.0341659	0.298534	-0.114446	0.908885	0.954672
b0515	142.611	-0.550424	0.221588	-2.48399	0.0129918	0.0502146
b0516	82.9923	-0.14686	0.268764	-0.546427	0.584772	0.784364
b0517	3.46974	0.263256	1.3729	0.191751	0.847937	NA
b0518	7.12453	0.916644	0.882739	1.03841	0.29908	0.528708
b0520	8.83143	1.38975	0.837036	1.66032	0.0968498	0.241674
b0521	13.4147	-0.191599	0.763962	-0.250797	0.801971	0.905203
b0522	1391.76	-0.407788	0.0814352	-5.00751	5.51382e-07	6.38685e-06
b0523	597.871	0.0743056	0.110604	0.671819	0.501699	0.719946
b0524	261.105	-0.0305052	0.157449	-0.193747	0.846374	0.925537
b0525	2860.5	0.338304	0.0950638	3.5587	0.000372695	0.00238283
b0526	1244.94	-0.404928	0.0837913	-4.83258	1.34775e-06	1.44518e-05
b0527	6.21057	-0.178128	0.983448	-0.181126	0.856269	NA
b0528	16.7651	3.30339	0.760301	4.34484	1.39379e-05	0.000121085
b0529	1147.68	-0.103227	0.0860438	-1.19971	0.230254	0.449372
b0530	3.39743	-0.551105	1.41835	-0.388554	0.697606	NA
b0531	0.430668	-2.12106	4.5822	-0.462891	0.643442	NA
b0532	34.347	-0.385417	0.419212	-0.919385	0.357894	0.589113
b0533	4.95293	-0.521507	1.06702	-0.488752	0.625017	NA
b0534	2.84187	-1.55434	1.56975	-0.990183	0.322085	NA
b0535	5.88475	-0.645519	1.10116	-0.586218	0.557729	NA
b0537	564.901	-0.699507	0.125676	-5.56597	2.60701e-08	3.7487e-07
b0539	0.898178	2.32026	2.9813	0.778273	0.436408	NA
b0542_2	5.08062	1.15329	1.13964	1.01198	0.311549	NA
b0543	49.2347	-0.688143	0.3818	-1.80236	0.071488	0.193018
b0544	25.447	-1.26193	0.522262	-2.41628	0.0156798	0.0586702
b0545	35.7063	-0.460756	0.405017	-1.13762	0.255279	0.478791
b0546	197.783	-0.768806	0.19592	-3.92408	8.70618e-05	0.000650834
b0547	0.939127	1.37656	3.03023	0.454275	0.649631	NA
b0549	0.460046	0	5.01257	0	1	NA
b0550	1.05004	0	3.25481	0	1	NA
b0551	5.42205	-2.74963	1.43857	-1.91137	0.0559574	NA
b0552	917.972	-0.199779	0.103326	-1.93349	0.0531754	0.154344
b0553_1	6225.8	-0.102115	0.064003	-1.59547	0.110607	0.266266
b0554	0.377174	-1.5348	4.43793	-0.345837	0.729465	NA
b0555	23.8253	-0.188418	0.530004	-0.355504	0.722212	0.86196
b0556	5.54278	-0.690794	1.13056	-0.611022	0.541185	NA
b0557	213.854	1.42416	0.254416	5.59776	2.17138e-08	3.1586e-07
b0558	1.81133	-3.99601	2.22911	-1.79265	0.0730289	NA
b0559	4.00202	0.619058	1.37709	0.449539	0.653043	NA
b0560	0.523091	-0.011831	3.75091	-0.00315418	0.997483	NA
b0561	2.54529	-0.741124	1.75087	-0.423289	0.672085	NA
b0562_2	41.6803	-0.138781	0.38386	-0.361542	0.717694	0.859447
b0563	0.27967	2.46401	5.75539	0.428122	0.668562	NA
b0564	504.846	-1.29695	0.175949	-7.37116	1.69144e-13	5.11932e-12
b0565	46293.8	-0.705787	0.0681688	-10.3535	4.03381e-25	4.58754e-23
b0566	16.5672	-0.563868	0.667841	-0.844314	0.398494	0.624446
b0567	59.8431	-0.186933	0.323612	-0.577647	0.563502	0.772116
b0568	297.611	0.0772329	0.152661	0.505913	0.612918	0.802927
b0569	65.754	-0.163046	0.299774	-0.543897	0.586512	0.785674
b0570	159.024	-0.726547	0.233987	-3.10508	0.00190229	0.0100838
b0571	246.882	-0.186146	0.184154	-1.01082	0.312105	0.543793
b0572	518.661	-3.8166	0.300547	-12.6988	6.00058e-37	2.04729e-34
b0573	50.3393	-2.48592	0.509299	-4.88106	1.05517e-06	1.16882e-05
b0574	137.051	-1.44428	0.290523	-4.9713	6.65044e-07	7.58635e-06
b0575	232.664	-1.04782	0.204743	-5.11774	3.0922e-07	3.70768e-06
b0576	304.745	0.216571	0.144133	1.50258	0.132948	0.30482
b0577	387.692	0.0547727	0.133608	0.40995	0.681843	0.842813
b0578	1109.29	0.494962	0.0870816	5.68389	1.31666e-08	2.00871e-07
b0579	49.4376	0.0743651	0.358329	0.207533	0.835594	0.92023
b0580	9.84645	1.28218	0.882444	1.45298	0.146228	0.326275
b0581	233.976	0.197345	0.170106	1.16013	0.245997	0.467931
b0582	288.337	0.0607965	0.150059	0.405151	0.685367	0.843062
b0583	443.85	-0.837895	0.130832	-6.40438	1.50983e-10	2.9981e-09
b0584	26815.3	-0.500657	0.0555154	-9.01834	1.90961e-19	1.03866e-17
b0585	2428.38	-0.46986	0.0667441	-7.03972	1.92628e-12	4.98575e-11
b0586	19230.6	-0.48638	0.047785	-10.1785	2.47278e-24	2.5082e-22
b0587	58.7959	-1.04826	0.327469	-3.2011	0.00136904	0.00751169
b0588	488.853	-0.474973	0.128631	-3.69253	0.00022203	0.00149422
b0589	216.47	-0.0187878	0.174595	-0.107608	0.914307	0.955193
b0590	374.907	-0.184217	0.159141	-1.15757	0.247038	0.46896
b0591	827.696	-0.436815	0.0933462	-4.67951	2.87556e-06	2.90107e-05
b0592	992.11	-0.556007	0.0990076	-5.6158	1.9565e-08	2.87951e-07
b0593	9370.72	-0.246783	0.0598101	-4.12611	3.68951e-05	0.000292125
b0594	10250.3	-0.354168	0.0567971	-6.23566	4.49879e-10	8.48441e-09
b0595	5594.3	-0.868448	0.062643	-13.8634	1.05484e-43	6.59805e-41
b0596	3257.5	-0.0654974	0.0582838	-1.12377	0.261111	0.485605
b0597	949.683	-0.0777789	0.0945031	-0.823031	0.410491	0.635811
b0598	1452.98	0.00900828	0.0793098	0.113583	0.909568	0.954772
b0599	301.712	0.331527	0.15535	2.13407	0.0328371	0.105602
b0600	240.829	0.347351	0.166379	2.08771	0.0368241	0.114976
b0601	52.9398	0.00875691	0.331839	0.0263891	0.978947	0.987586
b0602	17.2646	0.270601	0.608033	0.445043	0.656289	0.827073
b0603	20.4227	-0.8922	0.560008	-1.59319	0.111117	0.267151
b0604	224.261	-0.535098	0.173046	-3.09223	0.00198657	0.0103757
b0605	10199.3	0.417482	0.057325	7.28272	3.27165e-13	9.51822e-12
b0606	2245.71	0.0796938	0.0664519	1.19927	0.230423	0.449468
b0607	157.953	1.16203	0.219049	5.3049	1.12735e-07	1.48977e-06
b0608	97.0689	-0.0942636	0.248068	-0.379991	0.703952	0.852752
b0610	91.901	0.413697	0.258453	1.60067	0.109451	0.264178
b0611	582.327	-0.0867281	0.11996	-0.722976	0.469695	0.692094
b0612	19.6089	-0.239718	0.599446	-0.3999	0.68923	0.845597
b0613	0.631891	1.02068	3.01894	0.338091	0.735294	NA
b0614	0.57961	-2.53285	3.33605	-0.759236	0.447711	NA
b0615	6.49195	0.589145	1.00843	0.584221	0.559072	0.76908
b0616	1.22681	0.874478	2.31468	0.377797	0.705581	NA
b0617	0.0834722	2.30833	5.76413	0.400464	0.688815	NA
b0618	0.835889	-2.11618	3.05381	-0.692965	0.488332	NA
b0619	173.154	-0.169875	0.197791	-0.858858	0.390419	0.617763
b0620	69.2819	-0.665725	0.319222	-2.08546	0.0370274	0.115514
b0621	14.7902	0.604529	0.660955	0.914629	0.360386	0.59074
b0622	18.3084	-0.166647	0.569899	-0.292415	0.769969	0.886138
b0623	3136.02	-0.0127857	0.594325	-0.021513	0.982836	0.989427
b0624	71.7	-0.145828	0.293984	-0.496041	0.619865	0.806164
b0627	16.1994	2.35758	0.729522	3.23168	0.00123063	0.00690369
b0628	882.552	0.178986	0.0974188	1.83729	0.0661671	0.181524
b0629	17.2043	-0.193878	0.610396	-0.317627	0.750768	0.879012
b0630	336.858	-0.302294	0.138746	-2.17876	0.0293494	0.0961994
b0631	143.098	0.33932	0.258044	1.31497	0.188521	0.392413
b0632	1668.1	0.347771	0.0782568	4.44397	8.83133e-06	7.94819e-05
b0633	1234.65	0.0207563	0.0851576	0.243739	0.807433	0.908789
b0634	305.438	-0.322904	0.150705	-2.14262	0.0321436	0.103727
b0635	885.408	-0.140224	0.0991428	-1.41437	0.157254	0.343925
b0636	120.005	0.378642	0.250353	1.51244	0.130423	0.30053
b0637	104.463	-0.257549	0.272407	-0.945457	0.344425	0.575013
b0638	53.9745	-0.296305	0.355967	-0.832395	0.405186	0.631243
b0639	227.485	-0.28379	0.172877	-1.64157	0.100679	0.247283
b0640	518.256	-0.497124	0.115585	-4.30095	1.70071e-05	0.000146059
b0641	848.208	0.135767	0.105444	1.28758	0.197893	0.404781
b0642	7333.93	-0.146429	0.0543013	-2.6966	0.00700504	0.03008
b0643	306.628	0.310372	0.156629	1.98157	0.047527	0.141563
b0644	19.4981	-0.704004	0.599406	-1.1745	0.240193	0.461097
b0645	1.45057	0.375334	1.83783	0.204226	0.838177	NA
b0646	13.7393	-0.599687	0.699542	-0.857256	0.391303	0.618077
b0647	1.82939	-0.598451	1.93314	-0.309574	0.756885	NA
b0648	5.82176	-0.179111	0.985599	-0.181728	0.855796	NA
b0649	93.9504	-0.0218389	0.254164	-0.0859246	0.931526	0.965713
b0650	39.6773	-0.419305	0.415738	-1.00858	0.313175	0.545152
b0651	190.9	-0.468481	0.19841	-2.36118	0.018217	0.0657388
b0652	312.719	-0.14269	0.143436	-0.994798	0.319835	0.552897
b0653	130.819	-0.133904	0.216096	-0.619654	0.535486	0.747648
b0654	160.269	-0.308261	0.195438	-1.57728	0.114731	0.274324
b0655	1757.41	0.0951259	0.0782019	1.21641	0.223827	0.440263
b0656	908.863	-0.254752	0.100756	-2.52841	0.0114582	0.0449818
b0657	630.271	-0.243424	0.10503	-2.31766	0.0204681	0.072264
b0658	1609.88	0.128994	0.084419	1.52803	0.126506	0.293435
b0659	429.655	0.0944974	0.122949	0.768589	0.442137	0.666402
b0660	1521.6	-0.349196	0.0818852	-4.26446	2.00383e-05	0.000168997
b0661	1377.42	0.267118	0.0781777	3.41681	0.000633602	0.00384775
b0662	683.787	-0.0448448	0.104614	-0.42867	0.668164	0.833372
b0674	2552.17	0.012806	0.0626793	0.204309	0.838112	0.921604
b0675	542.974	-0.375879	0.110956	-3.38762	0.000705012	0.00423306
b0676	729.728	-0.163686	0.101127	-1.61863	0.105528	0.257339
b0677	564.123	0.127287	0.1145	1.11168	0.266274	0.492312
b0678	474.173	0.153572	0.121655	1.26235	0.206822	0.416055
b0679	1120.13	0.283423	0.089866	3.15384	0.00161138	0.00872655
b0680	4148.89	-0.127419	0.0652549	-1.95264	0.0508621	0.149246
b0681	19.5904	0.996561	0.575285	1.73229	0.0832219	0.216147
b0682	12.8439	2.13615	0.780023	2.73858	0.00617058	0.0273738
b0683	1213.19	-0.52958	0.0808616	-6.54922	5.78385e-11	1.1976e-09
b0684	1338.53	0.0972075	0.0864792	1.12406	0.260989	0.485605
b0685	50.3119	-0.143179	0.351955	-0.406809	0.684148	0.842813
b0686	264.79	0.0265913	0.157999	0.1683	0.866347	0.936733
b0687	651.185	-0.263483	0.106814	-2.46674	0.0136348	0.0521094
b0688	3795.38	0.267308	0.0629058	4.24935	2.14396e-05	0.000179605
b0689	19.7738	-0.457008	0.566918	-0.806128	0.420169	0.646003
b0691	5.8726	-1.29868	1.24383	-1.0441	0.296439	NA
b0692	93.2422	-0.130084	0.266849	-0.48748	0.625918	0.810304
b0693	21.2686	-0.741774	0.553241	-1.34078	0.179992	0.379286
b0694	63.0378	-0.204621	0.317741	-0.643986	0.519584	0.735426
b0695	531.541	0.471761	0.118618	3.97715	6.97461e-05	0.000530948
b0696	31.3955	0.352012	0.430772	0.817166	0.413834	0.639638
b0697	54.5	0.251933	0.350595	0.718585	0.472397	0.692893
b0698	13.3849	-0.13176	0.733889	-0.179536	0.857516	0.932206
b0699	33.8374	0.238573	0.513066	0.464994	0.641936	0.820846
b0700	167.502	0.354806	0.19482	1.8212	0.0685764	0.186633
b0702	2.63484	-0.63299	1.50202	-0.421425	0.673445	NA
b0703	22.6396	0.0829302	0.508932	0.162949	0.870558	0.938445
b0704	35.88	-0.862839	0.418861	-2.05996	0.039402	0.12188
b0705	10.2653	-0.719397	0.783497	-0.918186	0.358521	0.58937
b0706	10.0374	-0.273963	0.818775	-0.334601	0.737926	0.870892
b0707	137.948	-0.213531	0.231442	-0.922612	0.35621	0.58737
b0708	262.994	-0.188813	0.162147	-1.16446	0.244239	0.465756
b0709	194.21	0.0868132	0.179677	0.483164	0.628979	0.813448
b0710	1266.28	-0.0463499	0.0866933	-0.534642	0.592897	0.789618
b0711	657.738	-0.236206	0.101878	-2.31852	0.0204208	0.0721652
b0712	1008.03	-0.181676	0.0985989	-1.84257	0.0653916	0.180035
b0713	379.064	0.351452	0.134181	2.61924	0.00881267	0.0365055
b0714	144.716	-0.00974122	0.226777	-0.042955	0.965737	0.979797
b0715	29.7037	-0.133147	0.484574	-0.274771	0.783492	0.892933
b0716	16.3491	0.416274	0.698858	0.595649	0.55141	0.763068
b0717	7.07882	-0.776043	0.969293	-0.800628	0.423347	0.648499
b0718	9.40025	0.862676	0.76379	1.12947	0.258701	0.483037
b0719	3.13315	-1.03802	1.50578	-0.689359	0.490598	NA
b0720	13521.4	-0.196114	0.0530165	-3.69912	0.000216345	0.00146033
b0721	231.513	-0.0814283	0.168658	-0.482801	0.629237	0.813448
b0722	119.15	-0.0899962	0.231117	-0.389396	0.696983	0.849261
b0723	3937.84	-0.156674	0.0559979	-2.79786	0.00514432	0.0235734
b0724	947.874	-0.305772	0.094223	-3.24519	0.0011737	0.00661916
b0726	12611	-0.20161	0.0519869	-3.87809	0.00010528	0.000770203
b0727	7199.77	0.00576252	0.0587154	0.0981433	0.921818	0.959395
b0728	6212.14	-0.360957	0.0553567	-6.52058	7.00376e-11	1.41318e-09
b0729	5151.15	-0.130069	0.0537251	-2.42101	0.0154776	0.0581456
b0730	163.507	-0.108189	0.190666	-0.567427	0.570424	0.777625
b0731	9.41147	0.569021	0.865501	0.657447	0.510893	0.728489
b0732	194.306	-0.222464	0.193876	-1.14746	0.251193	0.472072
b0733	2336.88	0.667079	0.071285	9.35791	8.13276e-21	5.4504e-19
b0734	1218.19	0.569031	0.0791918	7.18547	6.69746e-13	1.83471e-11
b0735	52.9166	0.976873	0.345203	2.82985	0.00465694	0.0216038
b0736	389.898	-0.390154	0.13603	-2.86816	0.00412873	0.0195646
b0737	723.004	-0.264923	0.110266	-2.40257	0.0162804	0.0601335
b0738	202.21	-0.0393453	0.176617	-0.222772	0.823713	0.91636
b0739	945.76	-0.401442	0.0944335	-4.25105	2.12771e-05	0.000178642
b0740	4852.86	0.103688	0.0548223	1.89134	0.0585788	0.166298
b0741	5085.95	-0.0202641	0.0545249	-0.371648	0.710155	0.855659
b0742	2420.25	-0.166293	0.0656089	-2.53461	0.0112573	0.0443788
b0750	2494.22	-0.405712	0.0791439	-5.12626	2.95549e-07	3.58963e-06
b0751	1383.19	-0.086484	0.0738328	-1.17135	0.241459	0.462817
b0752	187.186	-0.0384902	0.196594	-0.195785	0.844779	0.9246
b0753	59.182	0.975846	0.311178	3.13598	0.00171283	0.00919634
b0754	6959.06	-0.518678	0.0655116	-7.91734	2.42637e-15	8.59072e-14
b0755	13076.1	-0.607157	0.0617033	-9.83994	7.57528e-23	6.31778e-21
b0756	2434.48	0.350982	0.0624046	5.6243	1.86262e-08	2.77033e-07
b0757	360.339	-0.0193277	0.13554	-0.142597	0.886608	0.94505
b0758	297.324	-0.367899	0.162868	-2.25887	0.0238913	0.0815972
b0759	600.417	-0.0557429	0.110258	-0.505568	0.61316	0.802927
b0760	1742.4	-0.224539	0.0692026	-3.24466	0.00117591	0.00661916
b0761	238.327	-0.238556	0.183485	-1.30014	0.193553	0.398467
b0762	30.9991	2.901	0.93476	3.10347	0.00191267	0.0101191
b0763	269.014	-0.285628	0.159898	-1.78631	0.0740484	0.197297
b0764	104.879	-0.109916	0.249322	-0.440858	0.659316	0.828056
b0765	219.53	-0.231935	0.178076	-1.30245	0.192764	0.39706
b0766	253.682	-0.0532717	0.164115	-0.324599	0.745484	0.875956
b0767	1576.48	0.134145	0.075983	1.76546	0.0774864	0.204505
b0768	10.3558	0.10691	0.806995	0.132479	0.894605	0.949506
b0769	2.35198	0.609031	1.81364	0.335807	0.737016	NA
b0770	7.03339	0.290547	0.979419	0.296652	0.766732	0.884716
b0771	44.2703	0.397853	0.361245	1.10134	0.27075	0.4981
b0772	2015.1	0.0846112	0.0800749	1.05665	0.290671	0.51947
b0773	509.533	-0.135835	0.116361	-1.16736	0.243067	0.463767
b0774	1509.6	0.00377633	0.0727721	0.0518926	0.958614	0.977886
b0775	1705.52	-0.15138	0.0720581	-2.1008	0.0356581	0.112242
b0776	936.594	0.344813	0.0878813	3.92362	8.72287e-05	0.000650834
b0777	374.004	0.215997	0.131352	1.64442	0.10009	0.246481
b0778	389.054	-0.419047	0.126862	-3.30318	0.000955959	0.00551956
b0779	1379.58	-0.0247807	0.0871838	-0.284235	0.776231	0.889688
b0780	252.139	-0.013443	0.164624	-0.0816589	0.934918	0.96713
b0781	746.482	-0.139919	0.10434	-1.34099	0.179924	0.379286
b0782	623.151	-0.0743235	0.119699	-0.620919	0.534653	0.747041
b0783	458.569	-0.161847	0.1212	-1.33538	0.181753	0.382355
b0784	25.8929	0.433183	0.485634	0.891996	0.372395	0.602933
b0785	223.359	2.70129	0.384487	7.02568	2.13027e-12	5.47596e-11
b0786	953.959	-0.194325	0.0889629	-2.18434	0.0289373	0.0952647
b0787	25.0204	0.038805	0.502208	0.0772687	0.93841	0.968873
b0788	62.0556	0.230071	0.30193	0.762003	0.446058	0.670964
b0789	184.608	0.0406213	0.180105	0.225542	0.821558	0.915471
b0790	195.942	0.334298	0.173349	1.92847	0.0537962	0.155545
b0791	46.1345	0.53641	0.403573	1.32915	0.183798	0.384929
b0792	91.3239	0.520377	0.253012	2.05673	0.0397121	0.122465
b0793	87.0289	0.127759	0.264167	0.483631	0.628648	0.813448
b0794	362.188	0.200711	0.132715	1.51235	0.130446	0.30053
b0795	316.248	0.268802	0.15044	1.78677	0.0739743	0.197297
b0796	116.368	0.407262	0.229494	1.77461	0.0759627	0.201072
b0797	230.766	-0.284601	0.175938	-1.61762	0.105744	0.257699
b0798	10.9585	0.236248	0.761976	0.310047	0.756525	0.880655
b0799	179.424	-0.125357	0.19064	-0.657557	0.510823	0.728489
b0800	808.358	-0.00698386	0.103181	-0.0676853	0.946036	0.971934
b0801	2410.46	0.132749	0.0628125	2.11342	0.0345647	0.10947
b0802	52.425	0.481375	0.385237	1.24956	0.211462	0.422586
b0803	96.1674	0.410647	0.283094	1.45057	0.1469	0.326995
b0804	1139.02	-0.766468	0.0862769	-8.88382	6.46042e-19	3.23279e-17
b0805	28900.8	-0.961085	0.0537442	-17.8826	1.61157e-71	2.01607e-68
b0806	19.4407	0.330551	0.566819	0.583169	0.55978	0.76908
b0807	311.449	-0.398507	0.145942	-2.73059	0.00632204	0.0278482
b0808	155.122	0.237587	0.210225	1.13016	0.25841	0.482975
b0809	742.432	0.268418	0.0986568	2.72072	0.00651393	0.0284265
b0810	671.209	0.210958	0.110629	1.90689	0.0565347	0.161596
b0811	2828.83	0.0108733	0.0883667	0.123047	0.90207	0.951637
b0812	2612.93	0.593558	0.0615684	9.64062	5.38611e-22	4.04281e-20
b0813	53.5382	0.00141171	0.325523	0.00433675	0.99654	0.997809
b0814	8576.59	0.853845	0.0713309	11.9702	5.09127e-33	1.27384e-30
b0815	136.538	-0.234314	0.222457	-1.0533	0.292202	0.521158
b0817	165.319	-0.48175	0.222921	-2.16108	0.0306893	0.0997202
b0818	162.667	0.0627841	0.216012	0.290651	0.771318	0.886603
b0819	1859.76	-0.146779	0.0724817	-2.02504	0.0428628	0.129939
b0820	1459.38	-0.127505	0.0845578	-1.50791	0.131578	0.302581
b0821	6488.58	-0.028162	0.0965459	-0.291695	0.77052	0.88614
b0822	831.529	-0.773148	0.105028	-7.36137	1.82034e-13	5.46539e-12
b0823	142.441	0.0957229	0.276204	0.346566	0.728917	0.86461
b0824	23.5585	3.22742	1.20876	2.67003	0.00758438	0.0321334
b0825	86.7496	-0.405698	0.30221	-1.34244	0.179454	0.378934
b0826	220.908	0.0213101	0.177575	0.120006	0.904478	0.951637
b0827	767.201	0.0143662	0.0961671	0.149388	0.881248	0.942794
b0828	1846.21	-0.561524	0.0811357	-6.9208	4.49109e-12	1.10889e-10
b0829	1823.93	-0.207619	0.0723098	-2.87124	0.00408859	0.0194083
b0830	1355.72	-0.0300617	0.0796429	-0.377456	0.705834	0.85384
b0831	335.552	-0.179337	0.141993	-1.263	0.206589	0.41595
b0832	193.239	-0.680525	0.193211	-3.52218	0.000428016	0.00269521
b0833	1331.68	-1.23585	0.0941015	-13.1331	2.12681e-39	8.8688e-37
b0834	458.064	-1.05836	0.133217	-7.94464	1.94755e-15	6.9611e-14
b0835	724.042	0.0404363	0.108064	0.374188	0.708265	0.855525
b0836	101.663	0.585989	0.272983	2.14661	0.0318243	0.103051
b0837	114.439	0.117204	0.238208	0.492023	0.622703	0.808143
b0838	1060.29	0.272268	0.0847606	3.2122	0.00131724	0.00731303
b0839	1114.68	0.208619	0.0898806	2.32107	0.020283	0.0718135
b0840	308.325	-0.0271506	0.143651	-0.189003	0.85009	0.928789
b0841	171.932	0.0649925	0.202239	0.321365	0.747934	0.877456
b0842	212.238	-0.0762023	0.179849	-0.423702	0.671783	0.835859
b0843	13.1555	1.61523	0.736135	2.1942	0.0282208	0.093811
b0844	274.652	-0.624506	0.158491	-3.94032	8.13736e-05	0.000612014
b0845	193.954	0.0372823	0.18391	0.202721	0.839353	0.922019
b0846	33.1233	-0.119765	0.424552	-0.282098	0.777868	0.890044
b0847	644.883	-0.0179928	0.104496	-0.172186	0.863291	0.935443
b0848	13.7885	-1.41434	0.764403	-1.85026	0.0642762	0.178057
b0849	32.1504	0.931813	0.458865	2.03069	0.0422864	0.128388
b0850	28.7232	-0.00759869	0.482856	-0.015737	0.987444	0.992466
b0851	349.427	-0.0756611	0.134095	-0.564235	0.572594	0.778451
b0852	243.612	-0.100568	0.164218	-0.612407	0.540269	0.752646
b0853	411.278	-0.567986	0.149363	-3.80272	0.000143115	0.0010096
b0854	1117.13	-0.0538708	0.0916812	-0.587588	0.556809	0.768839
b0855	430.911	0.161234	0.123212	1.30859	0.190674	0.395101
b0856	148.71	-0.243995	0.208551	-1.16995	0.242021	0.463205
b0857	122.804	-0.0791717	0.226963	-0.34883	0.727217	0.863589
b0858	41.8135	0.55922	0.387127	1.44454	0.148587	0.330164
b0859	180.248	-0.196615	0.194028	-1.01333	0.310901	0.542606
b0860	2755.5	-0.307019	0.0677415	-4.53221	5.83691e-06	5.47648e-05
b0861	193.18	0.129435	0.180083	0.718754	0.472293	0.692893
b0862	252.057	0.426664	0.158082	2.699	0.00695484	0.0299673
b0863	1008.08	0.289791	0.097952	2.95851	0.00309135	0.0152055
b0864	490.159	-0.197406	0.120224	-1.64198	0.100594	0.247235
b0865	311.608	0.304541	0.140631	2.16553	0.0303471	0.0992097
b0866	118.132	0.573085	0.246564	2.32429	0.0201101	0.0713358
b0867	372.271	0.0739732	0.136598	0.54154	0.588136	0.786122
b0868	302.41	-0.344746	0.15553	-2.21659	0.0266512	0.0895451
b0869	509.28	-0.198421	0.117095	-1.69453	0.0901639	0.229936
b0870	784.646	0.134988	0.10012	1.34827	0.17757	0.376024
b0871	1736.59	0.217015	0.0755228	2.87351	0.00405943	0.0193338
b0872	27.1063	-0.273054	0.483732	-0.564475	0.572431	0.778451
b0873	17.1442	-0.66606	0.641718	-1.03793	0.299301	0.52885
b0874	374.426	-0.525918	0.134865	-3.89958	9.63591e-05	0.000713285
b0875	78.0486	0.236147	0.28366	0.832501	0.405126	0.631243
b0876	363.101	0.155822	0.142338	1.09473	0.273634	0.501194
b0877	848.826	-0.190421	0.0934742	-2.03715	0.0416348	0.126706
b0878	449.346	-0.207003	0.122565	-1.68892	0.0912339	0.231979
b0879	516.321	-0.124344	0.111559	-1.1146	0.26502	0.491051
b0880	114.448	1.68643	0.620018	2.71997	0.00652872	0.0284579
b0881	125.931	-0.417347	0.224026	-1.86294	0.0624704	0.174573
b0882	9644.58	0.350412	0.0501167	6.99193	2.71125e-12	6.81996e-11
b0884	395.98	2.34309	0.567064	4.13197	3.59671e-05	0.000285984
b0885	198.112	0.169076	0.180657	0.935894	0.349328	0.57884
b0886	758.043	-0.419444	0.0987442	-4.24779	2.15892e-05	0.000180455
b0887	678.101	-0.0904855	0.108772	-0.831884	0.405474	0.63143
b0888	3000.72	0.0636836	0.0590052	1.07929	0.28046	0.50982
b0889	2118.4	0.0984836	0.0786261	1.25256	0.210367	0.421295
b0890	3774.76	-0.284864	0.0563804	-5.05253	4.35992e-07	5.11337e-06
b0891	369.326	0.330652	0.136699	2.41883	0.0155707	0.0584047
b0892	541.966	-0.245392	0.132193	-1.85632	0.063408	0.176677
b0893	3699.5	0.0324489	0.0553313	0.586448	0.557575	0.769047
b0894	78.9368	-0.164735	0.303335	-0.543079	0.587076	0.785674
b0895	11.0533	0.131168	0.726421	0.180567	0.856708	0.932206
b0896	33.037	0.0576093	0.450408	0.127905	0.898224	0.951464
b0897	1012.24	0.346961	0.0945591	3.66925	0.000243266	0.00162452
b0898	397.385	-0.0537745	0.128705	-0.417812	0.676085	0.839347
b0899	18.0984	-0.541336	0.614606	-0.880785	0.378434	0.609033
b0900	65.4229	0.276725	0.316649	0.873915	0.382164	0.611365
b0901	73.8942	-0.67558	0.306912	-2.20122	0.0277206	0.092687
b0902	233.862	-0.0123997	0.178492	-0.069469	0.944616	0.97137
b0903	19142.4	0.148727	0.0643246	2.31213	0.0207703	0.0731078
b0904	726.653	-0.0565064	0.123124	-0.458938	0.646279	0.822756
b0905	905.898	-0.250255	0.0922451	-2.71293	0.00666903	0.0289017
b0906	123.236	-0.630645	0.257297	-2.45104	0.0142445	0.0541088
b0907	13563.7	-0.128391	0.0534227	-2.4033	0.0162477	0.0601335
b0908	3587.66	-0.721952	0.0628697	-11.4833	1.60023e-30	3.00284e-28
b0909	52.0757	-0.163322	0.328394	-0.497335	0.618953	0.805864
b0910	364.025	0.371816	0.13936	2.66803	0.0076298	0.0322462
b0911	47970.5	0.00167189	0.0591346	0.0282726	0.977445	0.986646
b0912	1399.68	1.20144	0.202687	5.92755	3.07491e-09	5.08376e-08
b0913	98.3568	-0.0145552	0.266608	-0.0545941	0.956462	0.977228
b0914	1512.54	-0.235449	0.0742293	-3.17191	0.00151441	0.00823705
b0915	270.26	0.508274	0.159868	3.17933	0.00147615	0.00806405
b0916	98.6469	-0.177756	0.262494	-0.677181	0.498291	0.716783
b0917	18.7286	3.75096	0.76849	4.88095	1.05577e-06	1.16882e-05
b0918	1268.82	0.0713911	0.0781827	0.913131	0.361174	0.591398
b0919	79.4884	0.298549	0.292045	1.02227	0.306653	0.53804
b0920	76.401	-0.34922	0.294556	-1.18558	0.235788	0.456375
b0921	422.889	-0.240053	0.127638	-1.88073	0.0600088	0.169588
b0922	762.871	-0.760873	0.100977	-7.53511	4.87911e-14	1.51333e-12
b0923	529.708	-0.53512	0.120692	-4.43376	9.26049e-06	8.3145e-05
b0924	4788.64	-0.0643351	0.0613988	-1.04782	0.29472	0.524032
b0925	1025.52	0.29072	0.0851385	3.41468	0.00063858	0.00387171
b0926	624.801	-0.0811855	0.112711	-0.720295	0.471344	0.692684
b0927	916.34	-0.266214	0.095722	-2.78112	0.00541717	0.0246134
b0928	9699.94	-0.160116	0.0565375	-2.83203	0.00462536	0.0215372
b0929	64737.8	-0.279859	0.0602725	-4.64323	3.43006e-06	3.41459e-05
b0930	6092.38	0.0162119	0.0607891	0.266691	0.789707	0.897569
b0931	3112.49	-0.333491	0.0713946	-4.6711	2.99592e-06	3.0144e-05
b0932	4220.86	-0.247698	0.0582517	-4.25221	2.1167e-05	0.000178116
b0933	53.469	-0.3876	0.363013	-1.06773	0.285642	0.515145
b0934	8.7372	0.185416	0.858644	0.21594	0.829034	0.918052
b0935	26.1055	-0.405466	0.487757	-0.831287	0.405812	0.631431
b0936	12.8312	-0.419706	0.716497	-0.585775	0.558027	0.76908
b0937	4.03578	0.662279	1.35266	0.489613	0.624408	NA
b0938	20.3993	-0.553063	0.553474	-0.999258	0.31767	0.550168
b0939	3.01	0.261665	1.41381	0.185079	0.853167	NA
b0940	69.0693	-0.13322	0.291531	-0.456968	0.647694	0.822936
b0941	70.4393	-0.364246	0.304727	-1.19532	0.231962	0.451065
b0942	15.8588	-0.793791	0.619561	-1.28122	0.200118	0.40729
b0943	13.8178	0.543322	0.629255	0.863437	0.387897	0.616441
b0944	30.3348	-0.0692492	0.441556	-0.15683	0.875379	0.940853
b0945	1635	-0.486365	0.0828882	-5.86773	4.41812e-09	7.14708e-08
b0946	322.068	-0.647514	0.153652	-4.21416	2.5071e-05	0.00020544
b0947	547.403	-0.366615	0.121559	-3.01595	0.00256177	0.0129225
b0948	1233.76	0.0250467	0.0776229	0.322671	0.746944	0.876959
b0949	1272.76	-0.151469	0.0806262	-1.87866	0.0602908	0.170257
b0950	156.386	-0.203158	0.204159	-0.995101	0.319687	0.552897
b0951	489.772	0.00850378	0.12226	0.0695551	0.944548	0.97137
b0952	167.526	-0.0953493	0.206854	-0.460951	0.644834	0.822192
b0953	1277.68	1.49379	0.847858	1.76184	0.0780963	0.205422
b0954	2203.04	0.52374	0.0674783	7.76161	8.38599e-15	2.81006e-13
b0955	847.602	-0.182988	0.0968254	-1.88987	0.0587748	0.166729
b0956	203.356	0.312957	0.195094	1.60413	0.108686	0.26296
b0957	76316.7	0.329902	0.0572288	5.76461	8.18472e-09	1.26408e-07
b0958	191.585	0.197148	0.193506	1.01882	0.308288	0.539899
b0959	91.5581	-0.242443	0.278924	-0.869206	0.384735	0.613907
b0960	391.029	-0.20923	0.139456	-1.50033	0.13353	0.305759
b0961	67.6118	0.390234	0.309161	1.26224	0.206863	0.416055
b0962	1056.5	0.0218511	0.0888523	0.245926	0.80574	0.908129
b0963	873.061	0.32005	0.0964229	3.31923	0.000902654	0.00525114
b0964	60.9018	0.538439	0.345092	1.56027	0.118695	0.280872
b0965	305.155	1.48385	0.161323	9.19799	3.6471e-20	2.24387e-18
b0966	120.217	-0.259783	0.244414	-1.06288	0.287835	0.517359
b0967	692.912	-0.171309	0.108124	-1.58437	0.113109	0.271246
b0968	22.2387	1.74588	0.588778	2.96527	0.0030242	0.0149536
b0969	56.731	0.431305	0.353788	1.21911	0.222804	0.438711
b0970	1777.17	-0.286789	0.0809213	-3.54405	0.000394035	0.00249799
b0972	14.2738	-0.00250671	0.654554	-0.00382965	0.996944	0.997809
b0973	31.097	-0.00740327	0.458913	-0.0161322	0.987129	0.992466
b0974	12.3083	-0.601961	0.747581	-0.805212	0.420698	0.64641
b0975	21.5164	-0.399369	0.542555	-0.73609	0.461676	0.683769
b0976	3.77112	1.78964	1.27946	1.39875	0.161888	NA
b0977	20.1754	0.37376	0.540418	0.691613	0.48918	0.707245
b0978	268.925	0.395784	0.155161	2.5508	0.0107477	0.0426823
b0979	104.217	0.476405	0.231144	2.06108	0.0392958	0.121681
b0980	213.735	0.257511	0.175831	1.46454	0.143046	0.321661
b0981	248.612	0.392735	0.176955	2.21941	0.0264589	0.0891386
b0982	17.3759	0.252526	0.608875	0.414742	0.678331	0.841011
b0983	48.8721	-0.531933	0.34894	-1.52442	0.127403	0.294968
b0984	50.1924	-0.316061	0.347362	-0.90989	0.36288	0.59224
b0985	15.1038	0.805818	0.63241	1.2742	0.202592	0.410766
b0986	10.5266	0.168739	0.738706	0.228425	0.819316	0.914059
b0987	1.96572	2.90943	2.19303	1.32667	0.184618	NA
b0989	0.560027	3.8982	3.59815	1.08339	0.278636	NA
b0990	1.6137	-1.06287	2.23328	-0.475925	0.634128	NA
b0991	0.0458603	0	5.7703	0	1	NA
b0992	15.9368	-0.361853	0.624528	-0.579402	0.562318	0.770774
b0993	71.3446	-0.196361	0.314593	-0.624173	0.532514	0.745162
b0994	23.7142	-0.223174	0.547165	-0.407873	0.683367	0.842813
b0995	132.054	0.312962	0.216948	1.44257	0.149142	0.330809
b0996	4.73547	-0.276234	1.23262	-0.224103	0.822677	NA
b0997	64.5459	0.296033	0.342903	0.863313	0.387965	0.616441
b0998	15.0201	-0.23644	0.649226	-0.364187	0.715718	0.858269
b0999	95.4855	1.28894	0.283402	4.5481	5.41333e-06	5.13036e-05
b1000	916.565	0.422016	0.0911193	4.63146	3.63095e-06	3.57663e-05
b1001	31.5358	-1.42934	0.466068	-3.0668	0.00216367	0.0111236
b1002	503.59	0.0689984	0.124585	0.553827	0.579698	0.7809
b1003	187.887	1.14468	0.421418	2.71625	0.00660265	0.0287135
b1004	1645.2	0.0642014	0.077207	0.831549	0.405664	0.631431
b1006	64.4008	0.528086	0.316594	1.66802	0.0953108	0.239265
b1007	3.36499	-0.365205	1.6128	-0.226441	0.820859	NA
b1008	2.46731	0.953846	1.64544	0.579691	0.562123	NA
b1009	6.51756	0.662473	0.985031	0.67254	0.50124	0.719921
b1010	1.45082	0.24204	2.10436	0.115018	0.908431	NA
b1011	2.87237	-0.11557	1.53089	-0.0754923	0.939823	NA
b1012	9.4453	0.168059	0.834652	0.201352	0.840424	0.922019
b1013	164.411	-0.440122	0.20782	-2.11781	0.0341911	0.108745
b1014	709.508	0.141664	0.101295	1.39852	0.161957	0.351344
b1015	1043.2	-0.265964	0.0919053	-2.8939	0.00380493	0.0183311
b1018	3589.79	-0.314904	0.0559151	-5.63182	1.78318e-08	2.66625e-07
b1019	1979.17	-0.514832	0.0776751	-6.62802	3.40226e-11	7.21394e-10
b1020	1287.41	-0.272728	0.0883879	-3.08558	0.00203158	0.0105603
b1021	7.94236	-0.350861	0.907554	-0.386601	0.699052	0.85055
b1022	28.9696	0.109231	0.477195	0.228902	0.818945	0.914059
b1023	38.6293	-0.232007	0.384701	-0.603082	0.546454	0.758167
b1024	86.4739	-0.188314	0.305595	-0.616221	0.537749	0.750249
b1025	174.527	-1.13285	0.224665	-5.0424	4.5973e-07	5.34169e-06
b1026	117.805	0.4003	0.249534	1.60419	0.108672	0.26296
b1027	50.6329	-0.557094	0.357202	-1.55961	0.118853	0.281068
b1028	0.545526	0	4.04595	0	1	NA
b1029	5.1715	-0.31004	1.04781	-0.295892	0.767312	NA
b1033	680.579	-1.26312	0.109726	-11.5115	1.15409e-30	2.27964e-28
b1034	668.854	-0.452879	0.100942	-4.48652	7.23959e-06	6.65936e-05
b1035	445.649	-0.480443	0.129262	-3.71682	0.000201749	0.00137417
b1036	129.752	-0.326314	0.21773	-1.49871	0.133949	0.306344
b1037	231.883	0.821263	0.15762	5.21039	1.88446e-07	2.37329e-06
b1038	44.3828	0.191745	0.360277	0.532216	0.594576	0.790492
b1039	58.1811	-0.0797211	0.315856	-0.252397	0.800734	0.904676
b1040	320.113	0.297161	0.150503	1.97445	0.0483306	0.143176
b1041	1.0894	-2.53484	2.55865	-0.990693	0.321836	NA
b1042	38.3979	0.543099	0.396043	1.37131	0.170278	0.365173
b1043	1.71538	2.11543	1.78466	1.18534	0.235882	NA
b1044	4.15658	-1.12961	1.28551	-0.878727	0.379549	NA
b1045	148.438	-0.0835612	0.229705	-0.363776	0.716025	0.858269
b1046	217.973	0.00780934	0.165124	0.0472937	0.962279	0.978116
b1047	91.7135	-0.317215	0.261676	-1.21224	0.225419	0.442926
b1048	3279.01	-0.271529	0.0628928	-4.31733	1.57925e-05	0.000135939
b1049	3199.96	-0.048957	0.0647279	-0.756351	0.449439	0.673298
b1050	1.69472	-0.18251	2.25213	-0.0810389	0.935411	NA
b1051	557.05	0.221531	0.119834	1.84864	0.0645097	0.178544
b1053	36.3872	-0.479806	0.414138	-1.15857	0.246633	0.468903
b1054	292.346	-0.0851759	0.151241	-0.563181	0.573312	0.778451
b1055	1932.68	-0.608141	0.0760779	-7.99367	1.30984e-15	4.86717e-14
b1056	356.831	-0.0819559	0.134985	-0.607148	0.543753	0.755257
b1057	22.8041	-0.280609	0.510489	-0.549686	0.582535	0.783042
b1059	1254.05	-0.160315	0.0840477	-1.90742	0.0564657	0.161596
b1060	26.7492	1.73206	0.546846	3.16737	0.00153823	0.00835452
b1061	34.0784	0.900339	0.43876	2.05201	0.0401688	0.123467
b1062	3942.25	-0.31823	0.0625806	-5.08512	3.67385e-07	4.37713e-06
b1063	328.874	0.389613	0.142845	2.72752	0.00638127	0.0280056
b1064	1335.8	0.598618	0.0800228	7.48059	7.39919e-14	2.27616e-12
b1065	44.8513	-0.133716	0.40534	-0.329886	0.741486	0.873268
b1066	325.755	-0.475399	0.147393	-3.22538	0.00125804	0.00702594
b1067	515.716	-0.279063	0.116119	-2.40326	0.0162497	0.0601335
b1068	409.728	0.224872	0.125692	1.78907	0.073604	0.196655
b1069	256.422	-0.111589	0.167391	-0.666636	0.505005	0.72339
b1070	22.7714	0.712237	0.554106	1.28538	0.198659	0.405641
b1071	10.9687	1.39124	0.794933	1.75013	0.080096	0.20977
b1072	37.0498	-0.405354	0.429901	-0.942902	0.345731	0.576641
b1073	16.1972	-0.979589	0.652073	-1.50227	0.133028	0.30482
b1074	8.60019	-0.268457	0.885681	-0.303109	0.761807	0.882972
b1075	38.0185	0.239421	0.42492	0.56345	0.573128	0.778451
b1076	100.571	-0.118162	0.252432	-0.468092	0.639719	0.819346
b1077	29.2287	0.706447	0.450687	1.56749	0.117	0.277731
b1078	42.693	-0.0433106	0.380318	-0.11388	0.909333	0.954772
b1079	13.6978	0.13609	0.640132	0.212597	0.831642	0.918463
b1080	25.0224	0.0266937	0.479403	0.0556812	0.955596	0.976941
b1081	17.3975	-0.0883669	0.581032	-0.152086	0.879119	0.941847
b1082	72.3747	0.105238	0.297742	0.353453	0.723749	0.861977
b1083	110.775	-0.125835	0.242685	-0.518512	0.604101	0.796623
b1084	6627.61	-0.184794	0.0517654	-3.56984	0.000357202	0.0023034
b1085	0.308849	-0.533594	4.9128	-0.108613	0.913509	NA
b1086	889.258	-0.2325	0.099075	-2.34671	0.0189402	0.0678917
b1087	588.838	-0.175459	0.108042	-1.62398	0.104379	0.255202
b1088	5310.4	0.283964	0.074871	3.79272	0.000149008	0.00104529
b1089	155.117	3.03001	0.839369	3.60987	0.000306352	0.00199955
b1090	1224.19	0.159699	0.0826342	1.9326	0.0532861	0.154494
b1091	1924.73	-0.133183	0.0696866	-1.91118	0.0559819	0.160873
b1092	3195.21	-0.114105	0.0637489	-1.78991	0.0734686	0.196527
b1093	5832.22	-0.164759	0.0611452	-2.69456	0.00704813	0.0302304
b1094	4031.56	1.08802	0.483332	2.25107	0.0243809	0.0828067
b1095	4598.35	0.255883	0.0603226	4.2419	2.21632e-05	0.000184431
b1096	171.702	-1.03769	0.209027	-4.96437	6.89243e-07	7.83857e-06
b1097	196.866	-0.285658	0.194835	-1.46615	0.142607	0.320865
b1098	288.223	-0.236351	0.153186	-1.5429	0.122855	0.287812
b1099	239.328	-0.151156	0.168767	-0.895646	0.370442	0.600808
b1100	389.954	-0.203875	0.143633	-1.41942	0.155777	0.34209
b1101	10473.4	-0.31796	0.054144	-5.87248	4.29318e-09	6.97503e-08
b1102	2601.26	-0.620332	0.0694653	-8.93011	4.25602e-19	2.15849e-17
b1103	369.37	0.240193	0.159742	1.50363	0.132677	0.304548
b1104	183.734	0.497303	0.215137	2.31156	0.0208019	0.0731078
b1105	630.407	0.423012	0.108187	3.91001	9.22936e-05	0.000685897
b1106	236.726	-0.0396998	0.162996	-0.243562	0.80757	0.908789
b1107	634.751	-0.179786	0.103675	-1.73412	0.0828964	0.215761
b1108	625.106	-0.337105	0.105921	-3.1826	0.00145957	0.00798509
b1109	1752.16	-0.0894245	0.0740999	-1.20681	0.227505	0.44563
b1110	21.4475	1.17703	0.579051	2.0327	0.0420831	0.127885
b1111	150.025	-0.449379	0.213349	-2.10631	0.0351778	0.111037
b1112	138.304	0.872128	0.262223	3.3259	0.000881344	0.0051602
b1113	106.517	-0.524434	0.238614	-2.19783	0.0279611	0.0932784
b1114	2479.74	-0.138731	0.062869	-2.20667	0.0273374	0.0915231
b1115	7.4248	-0.941547	1.00145	-0.940183	0.347124	0.576951
b1116	672.909	-0.48118	0.1197	-4.01988	5.82288e-05	0.000450583
b1117	277.403	0.0337751	0.172012	0.196353	0.844334	0.924383
b1118	610.378	0.00737676	0.103424	0.0713254	0.943139	0.97137
b1119	430.411	-0.0123062	0.125356	-0.0981701	0.921797	0.959395
b1120	337.703	0.139147	0.143071	0.972571	0.330767	0.561959
b1121	9.32726	-0.376198	0.787833	-0.47751	0.632999	0.814972
b1122	8.4997	0.582284	0.800287	0.727594	0.466862	0.689273
b1123	4040.23	-0.00265082	0.056441	-0.0469662	0.96254	0.978116
b1124	358.007	-0.589586	0.142994	-4.12316	3.73708e-05	0.000295268
b1125	450.498	0.0445935	0.134343	0.331937	0.739937	0.872168
b1126	1013.64	0.148711	0.0900192	1.65199	0.0985369	0.243937
b1127	767.655	0.283157	0.0965189	2.93369	0.00334953	0.0163469
b1128	1718.49	-0.179071	0.0839835	-2.13222	0.0329889	0.105909
b1129	784.602	-0.119757	0.0944557	-1.26787	0.204845	0.413992
b1130	911.266	-0.112768	0.0934023	-1.20734	0.227301	0.445462
b1131	4292.01	-0.155142	0.0783848	-1.97924	0.0477893	0.142006
b1132	457.836	-0.173086	0.118799	-1.45697	0.145124	0.324969
b1133	1571.92	-0.0144914	0.0743641	-0.194871	0.845494	0.925114
b1134	81.9205	-0.0174265	0.263263	-0.0661945	0.947223	0.972354
b1135	224.848	-0.0512982	0.190951	-0.268646	0.788202	0.896401
b1136	43479.1	-0.0185494	0.0401361	-0.462163	0.643965	0.821544
b1137	115.304	-1.74197	0.32335	-5.38724	7.15468e-08	9.6242e-07
b1138	61.1387	-1.61729	0.360747	-4.48317	7.35435e-06	6.74838e-05
b1139	225.537	-1.47342	0.210533	-6.99855	2.58629e-12	6.55835e-11
b1140	105.363	-0.359013	0.241201	-1.48844	0.136635	0.310782
b1141	5.46928	0.299447	1.1463	0.261229	0.793916	NA
b1143	301.301	-0.66635	0.213835	-3.11618	0.00183209	0.00975296
b1144	4.1585	0.550866	1.37528	0.40055	0.688752	NA
b1145	681.07	-0.158797	0.124912	-1.27127	0.203632	0.412428
b1146	0.484079	-0.537419	3.93293	-0.136646	0.891311	NA
b1147	12.0941	-0.533334	0.756446	-0.705053	0.480777	0.701266
b1148	8.45968	-0.847886	0.873851	-0.970287	0.331903	0.562363
b1150	0.0747557	0	5.7703	0	1	NA
b1151	2.47103	-1.90024	1.62917	-1.16638	0.243459	NA
b1152	9.89216	-0.168006	0.790638	-0.212494	0.831722	0.918463
b1153	2.33143	-1.43616	2.11623	-0.678641	0.497365	NA
b1154	2.61961	-0.0916094	1.79752	-0.0509642	0.959354	NA
b1155	9.3329	-0.809417	0.861536	-0.939505	0.347471	0.577104
b1156	16.5965	-0.36388	0.622683	-0.584374	0.558969	0.76908
b1157	1.81196	-1.97386e-05	1.88318	-1.04816e-05	0.999992	NA
b1158	5.13524	-1.09371	1.1498	-0.951216	0.341495	NA
b1159	110.751	-0.721062	0.254044	-2.83834	0.00453488	0.0212099
b1160	2.60386	0.101385	1.53054	0.0662411	0.947186	NA
b1161	30.6851	-1.67276	0.556177	-3.00759	0.00263325	0.0132474
b1162	393.29	-0.0671445	0.133401	-0.503328	0.614734	0.803866
b1163	207.613	-0.563948	0.193051	-2.92124	0.00348645	0.0169931
b1164	18.4585	0.255433	0.56426	0.452687	0.650774	0.824563
b1165	12.0965	-0.181523	0.776677	-0.233718	0.815204	0.912455
b1166	2.60943	1.86498	1.44609	1.28967	0.197166	NA
b1167	10.6583	-1.6157	0.816481	-1.97886	0.0478316	0.142019
b1168	23.1839	0.221282	0.549375	0.402788	0.687104	0.844369
b1171	47.6522	0.743578	0.396774	1.87406	0.0609222	0.171267
b1172	25.0714	-0.0426071	0.509156	-0.0836818	0.933309	0.966265
b1174	163.172	-0.0856468	0.241013	-0.355361	0.722319	0.86196
b1175	2785.51	0.18173	0.0655621	2.77188	0.00557334	0.0252009
b1176	920.326	-0.0267515	0.104469	-0.25607	0.797896	0.902775
b1177	172.078	-0.43368	0.187539	-2.31248	0.0207514	0.0731078
b1178	213.351	-0.266215	0.195236	-1.36355	0.172708	0.36849
b1179	149.769	-0.0450889	0.209893	-0.214819	0.829909	0.918052
b1180	474.441	-0.0549956	0.135273	-0.406553	0.684336	0.842813
b1181	191.618	-0.517683	0.194084	-2.66731	0.00764603	0.0322784
b1182	21.9986	-0.75408	0.530062	-1.42263	0.154845	0.34064
b1183	23.5377	-0.234112	0.516673	-0.453114	0.650467	0.824451
b1184	75.4955	-0.354427	0.296249	-1.19638	0.231547	0.450724
b1185	275.154	-0.0398131	0.178138	-0.223496	0.82315	0.91636
b1186	1034.44	-0.0197648	0.0931293	-0.21223	0.831927	0.918463
b1187	332.994	-0.0372787	0.152585	-0.244315	0.806987	0.908789
b1188	976.094	0.312348	0.0894553	3.49167	0.000480017	0.00299751
b1189	571.901	0.430003	0.113131	3.80094	0.000144149	0.00101309
b1190	225.957	0.295208	0.177524	1.66292	0.0963279	0.240884
b1191	381.786	-0.294913	0.149152	-1.97727	0.0480111	0.142439
b1192	209.968	0.206706	0.17673	1.16962	0.242155	0.463205
b1193	405.944	-0.0361657	0.128203	-0.282096	0.77787	0.890044
b1194	10.534	-0.350333	0.748465	-0.468068	0.639736	0.819346
b1195	22.1339	1.28882	0.61356	2.10056	0.0356793	0.112242
b1196	9.75011	0.247254	0.834029	0.296458	0.766881	0.884716
b1197	462.702	0.061975	0.125661	0.49319	0.621878	0.807633
b1198	988.498	-0.196143	0.0888066	-2.20865	0.027199	0.091283
b1199	201.688	0.0975018	0.181358	0.537621	0.590839	0.788275
b1200	532.373	-0.344435	0.12485	-2.75879	0.00580158	0.0259825
b1201	191.306	-0.307348	0.180332	-1.70434	0.0883174	0.226713
b1202	182.729	-0.0849183	0.191067	-0.444443	0.656722	0.827073
b1203	1926.11	-0.0702209	0.0832644	-0.843348	0.399034	0.625031
b1204	392.591	-0.0389631	0.131684	-0.295883	0.76732	0.884716
b1205	27.2416	0.601946	0.571612	1.05307	0.292309	0.521158
b1206	227.214	0.0100849	0.171895	0.0586686	0.953216	0.975837
b1207	5048.55	0.297733	0.0694885	4.28463	1.83041e-05	0.000155772
b1208	593.741	0.121348	0.112118	1.08232	0.279112	0.508182
b1209	526.082	0.155575	0.127056	1.22446	0.220779	0.435889
b1210	553.999	0.267507	0.11202	2.38804	0.0169386	0.0622631
b1211	332.299	-0.267078	0.139044	-1.92082	0.0547546	0.157587
b1212	76.0826	-0.392791	0.284965	-1.37838	0.168085	0.361296
b1213	19.0873	0.686807	0.572024	1.20066	0.229882	0.449348
b1214	558.722	0.286263	0.108821	2.63059	0.00852359	0.0355039
b1215	1803.82	-0.0167608	0.0697301	-0.240366	0.810046	0.909508
b1216	506.376	-0.438753	0.131611	-3.3337	0.000856988	0.00504118
b1217	19.9515	1.55343	0.604495	2.56979	0.010176	0.0411979
b1218	259.46	0.112333	0.156344	0.718494	0.472453	0.692893
b1219	297.051	0.197754	0.167933	1.17757	0.238967	0.45987
b1220	196.168	-1.33432	0.194777	-6.85049	7.35966e-12	1.75929e-10
b1221	331.754	0.0288581	0.13927	0.20721	0.835846	0.92023
b1222	350.045	-0.0447452	0.144596	-0.309449	0.75698	0.880655
b1223	11.3826	-0.686735	0.864318	-0.79454	0.426881	0.651254
b1224	112.946	0.196206	0.237072	0.827623	0.407884	0.633342
b1225	68.1972	0.600892	0.301228	1.99481	0.0460637	0.137751
b1226	14.9609	0.869365	0.634298	1.37059	0.170502	0.365445
b1227	17.8673	1.22625	0.609004	2.01354	0.0440578	0.132354
b1232	1785.04	-1.09332	0.0796176	-13.7321	6.51744e-43	3.49428e-40
b1233	168.617	0.484523	0.196217	2.46932	0.013537	0.0517885
b1234	443.647	-0.0666128	0.129704	-0.513575	0.607549	0.799588
b1235	498.904	0.131816	0.123071	1.07106	0.284142	0.513948
b1236	2626.84	0.380588	0.0673506	5.65085	1.59655e-08	2.40636e-07
b1237	9397	0.171495	0.062512	2.74339	0.00608091	0.0270399
b1238	407.199	-0.719731	0.138865	-5.18297	2.18384e-07	2.72291e-06
b1241	14855	0.0504708	0.0553734	0.911464	0.362051	0.59224
b1242	50.61	-0.979343	0.353646	-2.76928	0.00561811	0.0252815
b1243	9743.91	-0.288983	0.0620186	-4.65962	3.16797e-06	3.17051e-05
b1244	503.937	0.0224423	0.120436	0.186342	0.852177	0.929175
b1245	437.06	-0.337475	0.130728	-2.58151	0.00983681	0.0399541
b1246	578.097	-0.0200513	0.112701	-0.177916	0.858789	0.932214
b1247	912.033	-0.0607156	0.0933338	-0.650521	0.515356	0.732347
b1248	274.996	-0.321756	0.164452	-1.95653	0.0504022	0.14836
b1249	1063.78	0.155249	0.0824593	1.88273	0.0597366	0.169026
b1250	309.679	-0.36576	0.1459	-2.50693	0.0121785	0.0473147
b1251	471.069	0.857772	0.16585	5.17198	2.31629e-07	2.85955e-06
b1252	2385.68	-0.0127506	0.0811126	-0.157196	0.875091	0.940853
b1253	266.21	-0.352651	0.165824	-2.12666	0.0334479	0.106834
b1254	243.092	-0.528329	0.170826	-3.09279	0.00198284	0.0103757
b1255	378.65	-0.515986	0.134031	-3.84976	0.000118236	0.000854987
b1256	63.3052	0.487174	0.372168	1.30902	0.190528	0.395057
b1257	86.188	-0.311423	0.266195	-1.1699	0.242039	0.463205
b1258	67.7943	0.0562248	0.289705	0.194076	0.846116	0.925524
b1259	9.21934	3.91818	1.08447	3.61298	0.000302703	0.00198262
b1260	2220.86	-0.172503	0.0665907	-2.5905	0.00958375	0.0391152
b1261	3898.27	-0.460861	0.0645481	-7.1398	9.34641e-13	2.48774e-11
b1262	2353.3	-0.550788	0.0674748	-8.16288	3.27126e-16	1.29232e-14
b1263	2613.46	-0.119312	0.0663412	-1.79846	0.0721042	0.193977
b1264	3255.87	-0.457872	0.0662942	-6.90666	4.96184e-12	1.20921e-10
b1266	285.705	-0.309204	0.151685	-2.03846	0.0415041	0.126638
b1267	379.253	0.207831	0.144402	1.43926	0.150078	0.332493
b1268	120.756	-0.0996693	0.229082	-0.435081	0.663503	0.830874
b1269	725.982	0.367687	0.102128	3.60024	0.000317925	0.00207148
b1270	177.468	-0.330349	0.199289	-1.65764	0.0973901	0.242056
b1271	313.915	-0.17633	0.142155	-1.24041	0.214824	0.427416
b1272	1632.77	0.0523502	0.0833607	0.627996	0.530007	0.743039
b1273	105.714	1.03566	0.337085	3.07238	0.00212358	0.0109475
b1274	4389.05	0.171138	0.0617679	2.77066	0.00559426	0.0252607
b1275	943.316	-0.279451	0.0962745	-2.90265	0.00370025	0.0179188
b1276	2302.6	0.22063	0.0745468	2.95961	0.00308026	0.0151908
b1277	605.308	-0.329437	0.122557	-2.68802	0.0071877	0.0307237
b1278	237.604	-0.170583	0.163179	-1.04537	0.295851	0.524978
b1279	78.4204	0.809963	0.317965	2.54733	0.0108549	0.0429279
b1280	552.723	0.192252	0.116528	1.64983	0.0989778	0.24446
b1281	606.502	-0.00121079	0.109557	-0.0110517	0.991182	0.994362
b1282	161.32	0.0282925	0.193625	0.14612	0.883827	0.944273
b1283	31.5886	2.73038	0.559762	4.87775	1.07301e-06	1.18094e-05
b1284	357.73	-0.117709	0.13709	-0.858629	0.390545	0.617763
b1285	592.168	-0.0197968	0.111389	-0.177726	0.858938	0.932214
b1286	5123.08	-0.265307	0.0536744	-4.9429	7.69693e-07	8.64867e-06
b1287	593.421	-0.138088	0.10508	-1.31412	0.188804	0.392566
b1288	5140.4	-0.049039	0.051572	-0.950884	0.341663	0.572905
b1289	3.3028	-0.217324	1.35566	-0.160308	0.872638	NA
b1290	160.198	-0.800087	0.210231	-3.80576	0.000141371	0.000999179
b1291	357.449	-0.207531	0.142222	-1.4592	0.144509	0.324163
b1292	83.658	0.259145	0.294512	0.879913	0.378906	0.609243
b1293	163.84	0.244796	0.219657	1.11445	0.265087	0.491051
b1294	504.836	0.0892751	0.130527	0.68396	0.494	0.713339
b1295	25.3376	1.76576	0.499384	3.53587	0.000406441	0.00256797
b1296	115.513	-0.15656	0.233663	-0.670025	0.502842	0.721118
b1297	841.129	-0.0286653	0.103758	-0.276269	0.782341	0.892933
b1298	199.163	0.38562	0.179155	2.15244	0.0313626	0.101732
b1299	167.151	0.338304	0.224458	1.5072	0.131759	0.302812
b1300	371.39	0.260889	0.157814	1.65314	0.0983019	0.243677
b1301	201.971	0.437706	0.186806	2.3431	0.019124	0.0682897
b1302	217.657	0.672238	0.167598	4.01102	6.04568e-05	0.000466861
b1303	109.467	0.299522	0.258693	1.15783	0.246934	0.46896
b1304	512.141	-0.509424	0.131036	-3.88766	0.000101214	0.000744817
b1305	4.39874	0.76845	1.17842	0.6521	0.514336	NA
b1306	29.2694	0.828188	0.473404	1.74943	0.0802163	0.209938
b1307	2.46205	2.85729	1.68042	1.70034	0.0890668	NA
b1308	101.972	0.843746	0.262728	3.21148	0.00132051	0.00732036
b1309	13.4938	0.603874	0.697456	0.865823	0.386587	0.615708
b1310	5.15509	-0.349902	1.04624	-0.334437	0.73805	NA
b1311	2.94681	0.52893	1.4822	0.356854	0.721201	NA
b1312	4.52463	1.81426	1.19242	1.52149	0.128137	NA
b1313	22.8085	-0.00724501	0.61341	-0.011811	0.990576	0.994243
b1314	17.5917	1.13506	0.586053	1.93679	0.0527707	0.153645
b1315	18.1222	-0.0845816	0.581656	-0.145415	0.884383	0.944505
b1316	48.2508	0.114038	0.358312	0.318263	0.750285	0.878846
b1317	2.4212	1.00328	1.72571	0.581374	0.560989	NA
b1319	3.70199	0.661235	1.26086	0.524431	0.599979	NA
b1320	161.455	-0.0251902	0.196285	-0.128335	0.897884	0.951371
b1321	264.812	0.287991	0.154047	1.8695	0.0615536	0.172654
b1322	176.494	0.223811	0.194019	1.15355	0.248685	0.469946
b1323	1280.22	-0.128797	0.0784291	-1.64221	0.100546	0.247235
b1324	6599.47	0.403976	0.0531197	7.605	2.84898e-14	9.06121e-13
b1325	266.608	-0.186263	0.160968	-1.15714	0.247215	0.469059
b1326	246.206	0.398314	0.1682	2.3681	0.0178796	0.0648425
b1327	55.9423	0.0717926	0.326266	0.220043	0.825838	0.917788
b1328	148.267	-0.47275	0.226895	-2.08356	0.0372	0.11586
b1329	509.377	0.0495916	0.12895	0.38458	0.700548	0.850562
b1330	288.437	-0.202307	0.155738	-1.29902	0.193936	0.398599
b1332	821.326	0.336948	0.328379	1.0261	0.304846	0.535371
b1333	1864.35	0.0719921	0.0741343	0.971104	0.331497	0.562363
b1334	3068.9	-0.0835198	0.0626683	-1.33273	0.182621	0.383965
b1335	65.7697	0.056193	0.302647	0.185672	0.852702	0.929478
b1336	30.9492	-0.194264	0.426455	-0.455533	0.648726	0.823266
b1337	34.2912	-0.121825	0.421699	-0.28889	0.772665	0.887327
b1338	25.097	0.0797328	0.479034	0.166445	0.867807	0.937184
b1339	40.8365	-0.323465	0.40329	-0.802065	0.422516	0.648021
b1340	97.1129	0.904037	0.313487	2.88381	0.00392892	0.0188077
b1341	480.173	0.00775628	0.118188	0.0656265	0.947675	0.972431
b1342	324.09	-0.381575	0.14898	-2.56124	0.01043	0.041731
b1343	214.979	-0.141454	0.172928	-0.817996	0.41336	0.639464
b1344	598.392	-0.180083	0.117166	-1.53699	0.124295	0.28938
b1345	33.222	-0.871058	0.472743	-1.84256	0.0653931	0.180035
b1346	0.43677	3.98593	4.92707	0.808985	0.418524	NA
b1347	0.218317	1.01815	5.7549	0.176919	0.859572	NA
b1348	0.167993	-0.533501	5.77011	-0.0924594	0.926333	NA
b1349	45.0412	0.0595131	0.386254	0.154077	0.877549	0.941252
b1350	81.1426	-0.130085	0.289606	-0.44918	0.653302	0.825957
b1351	0.956041	-0.536504	2.9888	-0.179505	0.857541	NA
b1352	0.487554	2.31206	4.15641	0.556265	0.57803	NA
b1353	30.7372	-0.625521	0.472653	-1.32343	0.185694	0.387995
b1355	0.0747557	0	5.7703	0	1	NA
b1356	992.196	-0.693787	0.09716	-7.14066	9.28809e-13	2.48774e-11
b1357	4.38277	0.872273	1.09744	0.794824	0.426716	NA
b1358	6.83412	0.142405	0.973682	0.146254	0.883721	0.944273
b1359	32.8598	-0.882689	0.442127	-1.99646	0.045884	0.137323
b1360	15.0061	-0.790834	0.615773	-1.28429	0.199039	0.405931
b1361	16.9484	-0.35414	0.607199	-0.583235	0.559735	0.76908
b1362	5.25179	0.0467264	1.16223	0.040204	0.96793	NA
b1363	305.594	-1.24111	0.181354	-6.84357	7.72433e-12	1.82323e-10
b1365	1.46837	-2.86021	2.35972	-1.2121	0.225475	NA
b1366	7.98881	-0.132165	0.848969	-0.155676	0.876288	0.940975
b1368	46.8583	0.154281	0.375776	0.410566	0.68139	0.842813
b1370	127.013	-0.546245	0.232648	-2.34795	0.0188771	0.06773
b1372	89.1484	0.103435	0.267305	0.386954	0.698791	0.85055
b1374	31.3575	-0.174315	0.447552	-0.389484	0.696918	0.849261
b1375	2.91728	0.466499	1.39639	0.334074	0.738324	NA
b1376	433.563	0.128323	0.144735	0.886607	0.375291	0.605665
b1377	13.035	-0.0872843	0.669722	-0.130329	0.896306	0.950055
b1378	1357.43	0.32726	0.0781748	4.18625	2.83597e-05	0.00022791
b1379	62.0899	0.24334	0.32477	0.749268	0.453696	0.676916
b1380	662.585	0.72138	0.123492	5.8415	5.1732e-09	8.29702e-08
b1381	403.148	-0.000938047	0.134295	-0.00698498	0.994427	0.996817
b1382	1.18883	3.90298	2.61467	1.49272	0.13551	NA
b1383	40.1936	-1.06624	0.407735	-2.61502	0.00892214	0.0368775
b1384	61.8426	-0.306609	0.311338	-0.984812	0.324716	0.555875
b1385	206.627	0.0383644	0.178676	0.214715	0.829989	0.918052
b1386	72.4476	0.0164521	0.29737	0.0553251	0.955879	0.976965
b1387	15.1828	0.452465	0.633557	0.714165	0.475125	0.695183
b1388	5.13622	2.01864	1.13756	1.77453	0.0759757	NA
b1389	1.00611	0.804252	2.68614	0.299409	0.764628	NA
b1390	5.7065	0.344354	1.0574	0.32566	0.744681	NA
b1391	2.40829	-1.1975	1.75125	-0.683799	0.494102	NA
b1392	19.5375	-0.464538	0.583884	-0.795599	0.426265	0.650578
b1393	8.59989	0.519945	0.792267	0.656275	0.511647	0.728606
b1394	9.72444	-0.522645	0.816125	-0.640398	0.521914	0.736617
b1395	39.6857	0.0841257	0.385472	0.218241	0.827242	0.918052
b1396	4.43084	0.473122	1.10417	0.428487	0.668296	NA
b1397	90.1579	-0.0297784	0.268614	-0.110859	0.911728	0.954772
b1398	98.3153	-0.18571	0.257967	-0.719901	0.471586	0.692684
b1399	214.254	-0.0208732	0.172896	-0.120727	0.903907	0.951637
b1400	115.019	-0.169213	0.223406	-0.757422	0.448797	0.673129
b1402	221.837	0.0149634	0.174709	0.0856474	0.931747	0.965713
b1403	88.4326	0.628501	0.28348	2.21709	0.0266172	0.0895111
b1406	147.115	0.489053	0.200031	2.44488	0.0144899	0.05493
b1407	34.6864	-0.22155	0.424363	-0.522078	0.601616	0.794464
b1408	0.776331	1.9096	3.14094	0.607971	0.543207	NA
b1409	1.66594	0.698859	2.09019	0.334353	0.738113	NA
b1410	56.852	-0.450443	0.347832	-1.295	0.19532	0.401004
b1411	64.2724	-0.425766	0.312494	-1.36247	0.173048	0.368796
b1412	338.928	0.0182484	0.148296	0.123054	0.902065	0.951637
b1413	2056.21	0.0034999	0.0723776	0.0483562	0.961432	0.978019
b1414	391.864	-0.178427	0.135077	-1.32093	0.186526	0.38934
b1415	1955.47	-0.551714	0.0802784	-6.87251	6.30837e-12	1.51894e-10
b1418	636.532	-0.208794	0.109645	-1.90427	0.0568745	0.162196
b1419	0.68348	2.97509	3.5514	0.837725	0.402185	NA
b1420	2.33135	5.11169	2.22568	2.29669	0.0216365	NA
b1421	77.2299	-0.103584	0.299992	-0.345288	0.729878	0.865202
b1422	702.428	-0.173175	0.103955	-1.66586	0.0957403	0.239862
b1423	78.7947	0.0321673	0.297155	0.108251	0.913797	0.955193
b1424	1058.31	-0.139648	0.08664	-1.61181	0.107003	0.260091
b1426	83.2134	0.674633	0.349194	1.93197	0.0533628	0.15453
b1427	141.777	-0.720555	0.235561	-3.0589	0.00222155	0.0114056
b1428	178.176	-0.563349	0.199557	-2.82299	0.00475776	0.0220171
b1429	138.661	-0.75401	0.216768	-3.47843	0.000504368	0.00312875
b1430	418.926	-0.842835	0.134166	-6.28202	3.34205e-10	6.36687e-09
b1431	766.153	-0.00151916	0.0985877	-0.0154092	0.987706	0.992466
b1432	312.193	0.268772	0.144848	1.85554	0.0635184	0.176843
b1433	39.883	0.358327	0.376934	0.950636	0.341789	0.572905
b1434	36.0137	0.935361	0.436747	2.14166	0.0322212	0.103799
b1435	861.907	-0.181033	0.107664	-1.68146	0.0926746	0.23453
b1436	5.27964	1.53912	1.27354	1.20853	0.226842	NA
b1438	63.1542	-0.149112	0.321706	-0.463502	0.643004	0.821544
b1439	295.81	-0.527818	0.160443	-3.28976	0.00100272	0.00574537
b1440	106.674	0.194289	0.239342	0.811762	0.416928	0.6426
b1441	39.8886	0.262626	0.392494	0.669121	0.503418	0.721393
b1442	28.8707	-0.177033	0.495072	-0.357589	0.720651	0.861891
b1443	22.0929	0.276472	0.520478	0.531188	0.595288	0.790492
b1444	266.291	-0.0824921	0.163055	-0.505916	0.612916	0.802927
b1445	6.29366	0.512601	1.10071	0.4657	0.64143	0.82058
b1446	175.662	2.06288	0.451442	4.56953	4.88809e-06	4.70385e-05
b1447	41.8153	0.416994	0.393682	1.05922	0.289502	0.518615
b1448	292.699	-0.227199	0.149716	-1.51753	0.129133	0.298422
b1449	429.921	0.635183	0.128029	4.96125	7.00407e-07	7.94147e-06
b1450	106.121	0.213841	0.243715	0.877422	0.380257	0.609718
b1451	435.567	-0.379289	0.128679	-2.94755	0.003203	0.0157135
b1452	15712.9	-0.281819	0.0575863	-4.89386	9.88794e-07	1.10445e-05
b1453	70.1452	-0.0806385	0.305845	-0.263658	0.792044	0.899135
b1454	67.7181	0.442518	0.307295	1.44005	0.149855	0.332194
b1455	0.0986064	-1.53876	5.67921	-0.270945	0.786433	NA
b1456	64.1013	-0.138808	0.309321	-0.448753	0.65361	0.825957
b1457	19.3966	-2.09786	0.68753	-3.0513	0.00227855	0.0116663
b1459_1	17.8949	-2.12939	0.70079	-3.03856	0.00237713	0.0120559
b1459_2	1.28125	-0.897757	2.06914	-0.433879	0.664376	NA
b1460	10.8102	-0.823841	0.764186	-1.07806	0.281005	0.510214
b1461	24.1876	2.38333	0.555428	4.29098	1.77887e-05	0.000152075
b1462	50.8378	0.502602	0.354288	1.41863	0.156008	0.342396
b1463	59.2837	0.101999	0.319176	0.31957	0.749295	0.878233
b1464	288.603	-0.21763	0.155214	-1.40213	0.160876	0.350619
b1465	16.7315	0.1744	0.604387	0.288558	0.77292	0.887327
b1466	8.694	0.189627	0.881486	0.215122	0.829672	0.918052
b1467	30.4748	0.216387	0.442711	0.488777	0.624999	0.809673
b1468	86.091	0.325789	0.266064	1.22448	0.220773	0.435889
b1469	3.024	0.697429	1.40448	0.496575	0.619489	NA
b1471_1	0.757145	-0.618986	2.82788	-0.218886	0.826739	NA
b1471_2	0.410821	-2.12377	4.67626	-0.45416	0.649714	NA
b1473	135.988	-0.283407	0.217125	-1.30527	0.191801	0.396182
b1474	52.4367	0.31711	0.364052	0.871057	0.383723	0.61348
b1475	14.351	0.756388	0.653963	1.15662	0.247427	0.469223
b1476	37.5471	0.078497	0.399391	0.196542	0.844186	0.924383
b1477	75.5468	0.728591	0.321943	2.26311	0.0236291	0.0812088
b1478	943.848	0.948604	0.0856411	11.0765	1.63121e-28	2.78269e-26
b1479	2802.1	-0.127789	0.0625015	-2.04458	0.0408965	0.124987
b1480	25.4056	2.06516	0.661074	3.12394	0.00178444	0.00953991
b1481	1.61261	4.94024	2.45245	2.01441	0.0439663	NA
b1482	918.008	1.06659	0.0999691	10.6692	1.41784e-26	2.12846e-24
b1483	22.5662	-0.250788	0.526392	-0.476428	0.63377	0.815685
b1484	27.6261	0.00541642	0.469674	0.0115323	0.990799	0.994243
b1485	16.9316	-0.101784	0.611942	-0.166329	0.867898	0.937184
b1486	12.681	0.306186	0.710504	0.430942	0.66651	0.832221
b1487	69.0391	0.154442	0.289345	0.533764	0.593505	0.790147
b1488	11.9907	-0.519782	0.70254	-0.73986	0.459385	0.6828
b1489	288.153	-0.179481	0.150927	-1.18919	0.234364	0.454322
b1490	434.82	-0.159407	0.128207	-1.24335	0.213737	0.425773
b1491	429.488	0.101375	0.130407	0.777372	0.436939	0.660717
b1492	2368.41	0.519494	0.078887	6.58529	4.53986e-11	9.51849e-10
b1493	3270.95	0.581089	0.0598067	9.71613	2.57369e-22	1.97124e-20
b1494	1046.12	-1.05563	0.100258	-10.5291	6.34052e-26	8.20551e-24
b1495	831.515	-1.06589	0.115426	-9.23437	2.59804e-20	1.62508e-18
b1496	358.107	-1.0139	0.15477	-6.55101	5.71482e-11	1.19154e-09
b1497	9.78185	-0.684373	0.797346	-0.858314	0.390719	0.617763
b1498	63.4065	-0.933658	0.34988	-2.66851	0.00761895	0.0322367
b1499	18.8681	-0.569229	0.561859	-1.01312	0.311004	0.542606
b1500	0.0747557	0	5.7703	0	1	NA
b1501	138.59	-0.0246454	0.208055	-0.118456	0.905706	0.952267
b1502	6.9461	-0.0977651	0.957106	-0.102147	0.91864	0.957417
b1503	1.41963	2.16345	2.08154	1.03935	0.298642	NA
b1504	2.66603	-1.41531	1.65032	-0.857601	0.391113	NA
b1505	16.0607	-0.429553	0.636383	-0.674991	0.499681	0.718232
b1507	318.67	-0.233303	0.149518	-1.56036	0.118674	0.280872
b1508	19.4044	-0.0804615	0.589948	-0.136387	0.891515	0.947539
b1511	108.255	-0.265644	0.236104	-1.12511	0.260542	0.485026
b1512	85.5853	-0.335456	0.280294	-1.1968	0.231386	0.450644
b1513	15.932	-0.237024	0.632699	-0.374623	0.707941	0.85541
b1514	9.93549	-0.0791857	0.814836	-0.0971799	0.922584	0.959395
b1515	9.14078	-0.9684	0.8967	-1.07996	0.28016	0.509666
b1516	33.9373	0.345558	0.406351	0.850393	0.395107	0.621412
b1517	49.2157	-0.0344788	0.354709	-0.097203	0.922565	0.959395
b1518	5.2451	-0.818314	1.11145	-0.736257	0.461574	NA
b1519	193.378	0.28119	0.179437	1.56707	0.117099	0.277731
b1520	167.247	-0.278365	0.197777	-1.40747	0.159289	0.347969
b1521	52.5441	0.385405	0.337682	1.14133	0.253734	0.476371
b1522	39.3566	0.409474	0.391528	1.04584	0.295636	0.524845
b1523	24.864	-0.453893	0.518072	-0.87612	0.380965	0.610216
b1524	290.037	-0.424397	0.155113	-2.73606	0.00621797	0.0274613
b1525	407	-0.139272	0.130792	-1.06484	0.286951	0.516958
b1526	121.025	0.39089	0.219454	1.7812	0.0748802	0.198745
b1527	17.2447	-1.09817	0.640971	-1.71329	0.0866591	0.223373
b1528	309.947	-0.600545	0.146729	-4.09288	4.26053e-05	0.000333816
b1529	179.144	-0.468135	0.193127	-2.42398	0.0153514	0.0577526
b1530	38.1368	-0.0392441	0.395927	-0.0991196	0.921043	0.959388
b1531	61.4477	0.0981408	0.331608	0.295954	0.767265	0.884716
b1532	5.20258	0.655404	1.29263	0.507032	0.612132	NA
b1533	426.211	-0.731377	0.128384	-5.69681	1.22071e-08	1.86993e-07
b1534	52.58	-0.179136	0.355264	-0.504233	0.614097	0.803594
b1535	66.1343	-0.174301	0.305123	-0.571249	0.567831	0.775781
b1536	28.1317	0.696918	0.462592	1.50655	0.131926	0.30301
b1537	18.5187	0.934609	0.550544	1.69761	0.0895815	0.229019
b1538	2380.17	-0.361128	0.076058	-4.74806	2.05375e-06	2.1292e-05
b1539	1926.03	0.319062	0.0713862	4.46952	7.83964e-06	7.12401e-05
b1540	356.388	0.0397637	0.143284	0.277517	0.781383	0.892745
b1541	5.62668	0.923503	1.46704	0.6295	0.529022	NA
b1542	80.8652	0.485095	0.286273	1.69452	0.0901672	0.229936
b1544	0.0493032	-0.538152	5.76982	-0.0932702	0.925689	NA
b1545	0.27546	3.48532	5.6716	0.614521	0.538871	NA
b1546	38.8569	-0.0437271	0.409583	-0.10676	0.914979	0.955193
b1547	11.2275	-0.106818	0.736022	-0.14513	0.884609	0.944505
b1548	12.886	0.98852	0.689367	1.43395	0.151586	0.334952
b1549	9.88692	-1.34168	0.823846	-1.62855	0.103407	0.253156
b1550	133.723	1.71631	0.785898	2.18389	0.0289706	0.0952907
b1551	0.0834722	2.30833	5.76413	0.400464	0.688815	NA
b1552	0.623183	2.62549	4.03925	0.649993	0.515697	NA
b1553	3.12412	0.285918	1.43608	0.199096	0.842188	NA
b1554	2.7156	-1.85214	1.65974	-1.11592	0.264457	NA
b1555	2.17359	0.468753	1.68972	0.277414	0.781462	NA
b1556	0.304353	3.35651	5.67942	0.590994	0.554524	NA
b1557	2.6347	3.96464	1.98615	1.99614	0.0459182	NA
b1558	2.31778	2.20858	1.64954	1.33891	0.1806	NA
b1559	42.0224	-0.397636	0.372024	-1.06885	0.285139	0.514979
b1560	6.32905	-0.381724	1.0239	-0.372813	0.709288	0.855659
b1561	4.06913	-0.166616	1.5631	-0.106593	0.915112	NA
b1562	5.79458	1.34397	1.1271	1.19241	0.233101	NA
b1563	85.7675	0.902818	0.281743	3.2044	0.00135343	0.00745878
b1564	41.3729	1.0219	0.428998	2.38207	0.0172156	0.063096
b1565	0.551097	0.986623	3.78257	0.260834	0.794221	NA
b1566	8.41709	0.351115	0.843244	0.416386	0.677128	0.840364
b1567	0.388998	-0.533631	4.56441	-0.116911	0.90693	NA
b1568	2.69842	0.928459	1.50285	0.6178	0.536707	NA
b1569	0.512512	-0.999767	4.28018	-0.233581	0.81531	NA
b1570	750.092	-0.544277	0.106209	-5.12459	2.98184e-07	3.60995e-06
b1571	0.0851347	0	5.7703	0	1	NA
b1572	0.118988	0	5.7703	0	1	NA
b1573	1.89574	1.11833	1.9564	0.571624	0.567577	NA
b1575	0.0493032	-0.538152	5.76982	-0.0932702	0.925689	NA
b1576	0.334362	1.01198	5.18024	0.195354	0.845116	NA
b1577	24.8048	-0.102295	0.509732	-0.200683	0.840946	0.922019
b1579	33.3721	-0.868693	0.42381	-2.04972	0.0403916	0.123949
b1580	44.8624	-0.364072	0.387149	-0.940391	0.347017	0.576951
b1581	23.2923	-0.10661	0.539323	-0.197674	0.8433	0.92406
b1582	34.9698	0.0583307	0.431276	0.135252	0.892413	0.947715
b1583	267.115	-0.114746	0.168127	-0.682494	0.494926	0.713584
b1584	552.04	-0.456102	0.108937	-4.18684	2.8286e-05	0.000227806
b1585	311.787	-0.199171	0.142296	-1.39969	0.161605	0.351344
b1586	37.521	0.985559	0.449427	2.19293	0.0283127	0.0940334
b1587	63.6642	0.389489	0.323536	1.20385	0.228647	0.447632
b1588	95.7869	0.510704	0.262771	1.94353	0.0519522	0.151969
b1589	13.3124	-0.672197	0.70867	-0.948533	0.342858	0.573928
b1590	52.4349	-0.385707	0.363936	-1.05982	0.289226	0.51837
b1591	126.952	-0.286406	0.215417	-1.32954	0.183669	0.384929
b1592	51.0035	0.0466734	0.338551	0.137862	0.890349	0.947092
b1593	161.952	0.386994	0.273587	1.41452	0.15721	0.343925
b1594	470.118	-0.0987017	0.128165	-0.770115	0.441232	0.665304
b1595	41.1321	-0.0404135	0.400811	-0.100829	0.919686	0.95824
b1596	213.21	-0.481993	0.185526	-2.59798	0.00937741	0.0383789
b1597	5.45626	0.72807	0.963663	0.755523	0.449935	NA
b1598	368.681	0.417638	0.1406	2.9704	0.00297414	0.0147645
b1599	3.11673	-2.24449	1.89471	-1.18461	0.236172	NA
b1600	8.41268	-1.18376	0.911213	-1.29911	0.193908	0.398599
b1601	50.7778	-0.0468343	0.35964	-0.130226	0.896388	0.950055
b1602	17175.8	0.348562	0.0420545	8.28834	1.14838e-16	4.78876e-15
b1603	24153.9	0.111343	0.0514806	2.16282	0.0305549	0.0996287
b1604	2162.27	-0.0513924	0.0678801	-0.757104	0.448987	0.673129
b1605	51.5093	0.400519	0.360497	1.11102	0.26656	0.492565
b1606	98.6671	-0.371726	0.252647	-1.47133	0.141203	0.318279
b1607	47.2605	0.368184	0.389249	0.945881	0.344209	0.575013
b1608	437.245	-0.369483	0.125936	-2.93389	0.00334742	0.0163469
b1609	311.554	-0.388622	0.140148	-2.77295	0.00555503	0.0251484
b1610	157.728	-0.247698	0.197716	-1.2528	0.21028	0.421295
b1611	397.243	-0.22771	0.133821	-1.7016	0.0888296	0.227872
b1612	1012.23	-0.132771	0.0949366	-1.39852	0.161957	0.351344
b1613	908.771	-0.166297	0.0925816	-1.79622	0.0724589	0.194498
b1614	2786.5	-0.121273	0.0764653	-1.58599	0.112743	0.270539
b1615	15.0136	-0.0282786	0.65836	-0.042953	0.965739	0.979797
b1616	5.78913	-0.746329	1.13425	-0.657993	0.510543	NA
b1617	19.7941	0.391121	0.575126	0.680061	0.496466	0.714705
b1618	199.936	0.173177	0.177312	0.976678	0.328729	0.559864
b1619	1098.15	-0.259412	0.101638	-2.55232	0.0107008	0.0425425
b1620	79.1632	0.255893	0.281163	0.910123	0.362757	0.59224
b1621	42.7073	0.337002	0.404606	0.832914	0.404893	0.631243
b1622	328.805	0.317339	0.141123	2.24867	0.0245334	0.0830992
b1623	279.432	0.0711093	0.152585	0.466032	0.641193	0.82058
b1624	822.406	0.0337723	0.0958	0.352529	0.724441	0.862026
b1625	2.23305	-2.11071	1.9498	-1.08253	0.279018	NA
b1626	120.288	-0.235878	0.232807	-1.01319	0.310968	0.542606
b1627	266.078	-0.46182	0.160169	-2.88333	0.00393492	0.0188124
b1628	176.923	-0.270175	0.209842	-1.28752	0.197915	0.404781
b1629	1279.03	-0.538996	0.0912315	-5.908	3.46286e-09	5.70005e-08
b1630	312.639	-0.342565	0.151528	-2.26073	0.0237759	0.0814243
b1631	153.55	0.369957	0.197023	1.87774	0.0604173	0.170447
b1632	139.893	0.0318199	0.224953	0.141451	0.887513	0.945455
b1633	188.3	0.193491	0.193532	0.999785	0.317415	0.550101
b1634	81.7256	0.0150895	0.285326	0.0528849	0.957824	0.977621
b1635	744.922	-0.0137431	0.108095	-0.12714	0.89883	0.951568
b1636	480.049	-0.147194	0.125023	-1.17733	0.239062	0.45987
b1637	4140.62	-0.0343302	0.0569816	-0.602478	0.546856	0.758444
b1638	518.634	0.114929	0.129727	0.88593	0.375655	0.605859
b1639	20.8185	0.518993	0.554858	0.935361	0.349602	0.57884
b1640	332.987	-0.323812	0.142723	-2.26882	0.023279	0.0802999
b1641	2547.31	-0.71367	0.0830974	-8.58836	8.82211e-18	3.94159e-16
b1642	749.562	0.118054	0.12067	0.978323	0.327915	0.559393
b1643	3.15829	1.10668	1.51183	0.732018	0.464157	NA
b1644	60.8376	-0.392901	0.341755	-1.14966	0.250285	0.471073
b1645	54.6812	-0.0776524	0.373455	-0.20793	0.835284	0.92023
b1646	173.438	-1.23685	0.226302	-5.46545	4.61725e-08	6.34745e-07
b1647	478.261	-0.064634	0.12158	-0.531618	0.594991	0.790492
b1648	19.3176	0.551283	0.695762	0.792344	0.42816	0.65294
b1649	46.7292	0.430734	0.388236	1.10946	0.26723	0.493318
b1650	203.902	0.728659	0.192612	3.78303	0.00015493	0.00107876
b1651	731.541	0.564548	0.111502	5.0631	4.12493e-07	4.88355e-06
b1652	189.828	-0.291156	0.192338	-1.51377	0.130084	0.300249
b1653	559.104	-0.142038	0.120304	-1.18066	0.237739	0.458732
b1654	925.546	0.299398	0.0930266	3.21841	0.00128902	0.00717756
b1655	444.578	-0.134022	0.130612	-1.02611	0.304838	0.535371
b1656	158.657	0.319421	0.20374	1.56779	0.116931	0.277731
b1657	196.601	0.0844277	0.174969	0.482528	0.629431	0.813448
b1658	1679.92	0.263372	0.0803442	3.27804	0.00104529	0.00596198
b1659	116.735	0.0497285	0.228586	0.217549	0.827781	0.918052
b1660	103.689	0.0551441	0.253809	0.217266	0.828001	0.918052
b1661	4025.48	0.193342	0.0623205	3.10239	0.00191968	0.0101191
b1662	1205.38	-0.0720868	0.0852329	-0.845762	0.397685	0.623961
b1663	439.393	-0.345061	0.13456	-2.56436	0.0103367	0.0416289
b1664	1489.73	0.159718	0.0806629	1.98007	0.0476961	0.141857
b1667	1032.07	0.150725	0.110983	1.3581	0.174433	0.370879
b1668	536.722	0.112658	0.113565	0.992013	0.321191	0.554124
b1669	20.1529	-0.0849465	0.612402	-0.13871	0.889679	0.946821
b1670	25.7094	-0.48565	0.516013	-0.941158	0.346624	0.576887
b1671	13.6714	-0.0603297	0.670785	-0.0899389	0.928336	0.964189
b1672	24.9801	0.449322	0.490249	0.916518	0.359396	0.589958
b1673	34.2971	0.0201125	0.433553	0.0463899	0.962999	0.978116
b1674	2.83658	0.765207	1.48213	0.516288	0.605653	NA
b1675	125.238	1.09923	0.455282	2.41439	0.0157615	0.0588
b1676	9564.92	0.0866442	0.0635191	1.36407	0.172547	0.36849
b1677	18328.3	1.74144	0.504952	3.44872	0.000563243	0.00345401
b1678	724.718	-0.165665	0.102924	-1.60958	0.107491	0.261108
b1679	243.145	-0.0040586	0.175101	-0.0231786	0.981508	0.988886
b1680	2617.23	-0.465825	0.0677821	-6.87238	6.31375e-12	1.51894e-10
b1681	3666.5	-0.64531	0.0750819	-8.59474	8.34519e-18	3.77343e-16
b1682	1741.67	-0.306176	0.077169	-3.96761	7.25975e-05	0.000550421
b1683	4874.96	-0.541964	0.0512335	-10.5783	3.75636e-26	5.22134e-24
b1684	431.878	-0.909529	0.138889	-6.5486	5.80771e-11	1.1976e-09
b1685	42.3799	3.20006	0.532819	6.0059	1.90275e-09	3.2757e-08
b1686	233.029	-0.0606308	0.172366	-0.351756	0.725021	0.862442
b1687	2781.96	-0.0650983	0.0720439	-0.903592	0.366212	0.596008
b1688	531.258	-0.044252	0.128882	-0.343354	0.731332	0.866653
b1689	4.75964	-0.0461677	1.24213	-0.037168	0.970351	NA
b1690	4.37057	0.508292	1.22649	0.414429	0.67856	NA
b1691	3.24403	0.465804	1.39131	0.334796	0.737779	NA
b1692	12.1722	-0.0436305	0.70093	-0.0622466	0.950366	0.974249
b1693	365.269	-0.421226	0.140123	-3.00611	0.00264612	0.0132766
b1694	29.9811	0.169327	0.455685	0.371588	0.7102	0.855659
b1695	27.4111	0.13993	0.4511	0.310196	0.756412	0.880655
b1696	82.3744	-1.33847	0.294244	-4.54883	5.39458e-06	5.12554e-05
b1697	8.30676	-0.522244	0.928862	-0.56224	0.573952	0.778757
b1698	22.8417	0.0566544	0.554517	0.102169	0.918623	0.957417
b1699	30.8598	0.0951401	0.438646	0.216895	0.82829	0.918052
b1700	0.990281	2.40367	2.97625	0.807617	0.419311	NA
b1701	28.8761	0.0274312	0.466541	0.0587969	0.953114	0.975837
b1702	7588.38	-0.129065	0.0534973	-2.41256	0.0158409	0.0589205
b1703	407.88	-0.0560583	0.13406	-0.418157	0.675832	0.839311
b1704	1326.39	-0.196664	0.0759258	-2.59021	0.00959183	0.0391152
b1705	22.0781	1.13182	0.628632	1.80044	0.0717907	0.193508
b1706	1217.6	-0.434179	0.0935924	-4.63905	3.50021e-06	3.46604e-05
b1707	139.691	-1.14978	0.236147	-4.8689	1.12224e-06	1.22435e-05
b1708	595.725	0.60661	0.133825	4.53288	5.8185e-06	5.47648e-05
b1709	283.61	0.399849	0.155973	2.56357	0.0103601	0.0416289
b1710	393.405	0.172961	0.133307	1.29746	0.194473	0.399483
b1711	127.954	0.232432	0.225948	1.0287	0.303622	0.534221
b1712	1627.43	0.771289	0.105864	7.28562	3.20184e-13	9.38791e-12
b1713	7731.9	-0.196563	0.0620945	-3.16555	0.00154792	0.00839502
b1714	1902.13	0.145644	0.0665844	2.18736	0.0287165	0.0948705
b1716	6064.76	0.619601	0.150553	4.1155	3.86337e-05	0.000304606
b1717	133.912	2.87896	0.785337	3.66589	0.000246477	0.00164303
b1718	9988	0.414235	0.0679672	6.09464	1.09687e-09	1.98866e-08
b1719	11624.1	-0.100315	0.0557234	-1.80023	0.0718245	0.193508
b1722	185.931	-0.745378	0.19563	-3.81015	0.000138883	0.000985308
b1723	1451.16	0.222972	0.0864222	2.58003	0.00987907	0.0400823
b1724	185.626	-0.867081	0.183773	-4.71822	2.3792e-06	2.43965e-05
b1725	440.058	0.438652	0.122577	3.57859	0.000345457	0.0022315
b1726	260.789	-0.507064	0.156593	-3.23811	0.00120324	0.00676013
b1727	444.137	-0.140077	0.12349	-1.13432	0.256659	0.480899
b1728	10.1628	1.31558	0.827597	1.58963	0.111917	0.268903
b1729	7371.86	0.293985	0.0643565	4.56807	4.92241e-06	4.7175e-05
b1730	20.4326	-1.05407	0.561926	-1.87582	0.0606804	0.170843
b1731	15.5522	0.738598	0.643188	1.14834	0.250828	0.471623
b1732	2597.88	0.353352	0.0690409	5.11801	3.08773e-07	3.70768e-06
b1733	84.7014	0.230639	0.266812	0.864427	0.387353	0.616252
b1734	35.4769	0.110797	0.436792	0.253661	0.799758	0.904064
b1735	73.186	-0.337657	0.298099	-1.1327	0.257341	0.481695
b1736	11.1533	0.29704	0.727442	0.408335	0.683028	0.842813
b1737	20.245	0.071426	0.582709	0.122576	0.902443	0.951637
b1738	19.298	0.370594	0.579446	0.639567	0.522454	0.736855
b1739	857.068	1.80869	0.30073	6.01432	1.8064e-09	3.12416e-08
b1740	2538.39	-0.243105	0.0705937	-3.44373	0.000573758	0.00351275
b1741	137.672	-0.163453	0.209949	-0.778538	0.436252	0.660652
b1742	6.61042	0.470933	1.05729	0.445415	0.65602	0.827073
b1743	47.2855	-0.0291079	0.362776	-0.0802367	0.936049	0.968001
b1744	24.8468	-0.559702	0.516272	-1.08412	0.27831	0.507284
b1745	63.4571	0.363748	0.304171	1.19587	0.231749	0.450884
b1746	68.4376	0.178359	0.303897	0.586906	0.557267	0.768906
b1747	46.7477	0.0647831	0.396295	0.163472	0.870147	0.938408
b1748	86.6428	-0.199917	0.270458	-0.739179	0.459798	0.682897
b1749	707.813	-0.148704	0.103715	-1.43378	0.151634	0.334952
b1750	11.4089	0.328696	0.782584	0.420014	0.674476	0.838181
b1751	15.4696	0.328515	0.6646	0.494305	0.621091	0.807117
b1752	18.2555	-0.155512	0.606567	-0.25638	0.797657	0.902775
b1753	30.2125	0.048178	0.43808	0.109975	0.912429	0.954981
b1754	149.164	0.0596565	0.209262	0.285081	0.775582	0.889596
b1755	45.197	0.298183	0.371531	0.802579	0.422218	0.648021
b1756	35.9892	0.264174	0.411636	0.641764	0.521026	0.736224
b1757	104.706	-0.490717	0.252465	-1.9437	0.0519318	0.151969
b1758	65.5259	-0.427742	0.308824	-1.38507	0.166031	0.358112
b1759	27.122	-0.496585	0.518388	-0.95794	0.338093	0.568232
b1760	3.44027	-1.23639	1.56402	-0.790524	0.429222	NA
b1761	7389.28	0.249926	0.0539013	4.63674	3.53941e-06	3.49564e-05
b1762	37.6391	-0.9108	0.464031	-1.9628	0.0496695	0.146548
b1763	1356.6	0.109075	0.0926464	1.17733	0.239064	0.45987
b1764	2174.52	0.21379	0.0685171	3.12025	0.001807	0.00963306
b1765	508.208	0.593119	0.124228	4.77443	1.80214e-06	1.87353e-05
b1766	1146.04	-0.112759	0.0924146	-1.22015	0.222409	0.438393
b1767	638.203	-0.407591	0.109315	-3.72859	0.000192552	0.0013187
b1768	327.663	-0.128581	0.150556	-0.854041	0.393082	0.619328
b1769	15.9213	0.306559	0.660961	0.463808	0.642785	0.821544
b1770	183.516	-0.2792	0.211009	-1.32317	0.185779	0.387995
b1771	43.039	-0.0698139	0.407917	-0.171147	0.864108	0.935577
b1772	16.5398	-0.398344	0.626361	-0.635965	0.5248	0.739607
b1773	19.1908	-0.81493	0.585476	-1.39191	0.163949	0.354846
b1774	13.9392	-0.198807	0.703003	-0.282797	0.777333	0.889972
b1775	8.34259	-1.48579	0.893518	-1.66286	0.0963408	0.240884
b1776	10.6495	1.46519	0.794603	1.84393	0.065193	0.180035
b1777	132.688	1.23868	0.288291	4.29665	1.73398e-05	0.000148576
b1778	246.531	-0.5968	0.175918	-3.39248	0.000692624	0.00417242
b1779	51487.9	0.226831	0.0558604	4.06068	4.8929e-05	0.000380187
b1780	1192.73	-0.178568	0.0943064	-1.89348	0.0582935	0.165865
b1781	149.48	-0.267464	0.203634	-1.31346	0.189029	0.392816
b1782	2517.61	-0.353128	0.0697913	-5.05977	4.19764e-07	4.93848e-06
b1783	2734.93	0.095686	0.068087	1.40535	0.159917	0.348935
b1784	653.287	0.0500789	0.105655	0.473985	0.63551	0.816876
b1785	12.0422	-0.744483	0.697167	-1.06787	0.28558	0.515145
b1786	131.865	-0.0681954	0.225962	-0.3018	0.762805	0.883309
b1787	254.923	-0.263909	0.168128	-1.56969	0.116487	0.277043
b1789	38.163	0.312957	0.426062	0.734534	0.462623	0.684367
b1790	86.1721	-0.102144	0.272614	-0.374682	0.707897	0.85541
b1791	28.1757	0.208327	0.467857	0.44528	0.656117	0.827073
b1792	92.948	0.324716	0.272438	1.19189	0.233305	0.452736
b1793	13.238	1.17242	0.710694	1.64968	0.0990087	0.24446
b1794	712.128	-0.852624	0.125149	-6.81289	9.56542e-12	2.20239e-10
b1795	1009.84	0.310216	0.28668	1.0821	0.279209	0.508182
b1796	0.343593	3.89561	5.4091	0.720196	0.471405	NA
b1797	3.26623	-2.03726	1.48235	-1.37434	0.169337	NA
b1798	34.1876	0.332498	0.417325	0.796735	0.425605	0.650364
b1799	157.99	-0.264783	0.202861	-1.30524	0.19181	0.396182
b1800	99.8731	-0.235749	0.24542	-0.960596	0.336755	0.566836
b1801	4.18941	1.12429	1.24211	0.905148	0.365387	NA
b1802	13.351	-0.178724	0.72687	-0.245881	0.805774	0.908129
b1803	25.8654	0.225131	0.486567	0.462693	0.643584	0.821544
b1804	312.661	-0.0231027	0.140219	-0.164761	0.869132	0.937853
b1805	301.777	0.238221	0.152036	1.56687	0.117146	0.277731
b1806	241.453	0.451469	0.16099	2.80433	0.00504211	0.0231616
b1807	312.924	-0.0115646	0.145234	-0.0796274	0.936534	0.968001
b1808	395.526	0.11364	0.126015	0.901802	0.367162	0.597036
b1809	451.961	-0.054812	0.122153	-0.448718	0.653635	0.825957
b1810	46.5579	-0.919355	0.425584	-2.16022	0.0307556	0.0998494
b1811	13.1359	0.618877	0.795197	0.778269	0.436411	0.660652
b1812	385.258	-0.430833	0.138863	-3.10258	0.00191839	0.0101191
b1813	180.707	0.442733	0.196924	2.24824	0.0245608	0.0831168
b1814	394.882	0.125313	0.12894	0.971873	0.331114	0.562279
b1815	63.6868	0.312346	0.308092	1.01381	0.310675	0.542606
b1816	588.791	0.0199131	0.111287	0.178934	0.857989	0.932214
b1817	3054.08	0.0614561	0.0674637	0.91095	0.362322	0.59224
b1818	2005	-0.121346	0.0811217	-1.49585	0.134692	0.307667
b1819	3213.95	0.0288049	0.0678466	0.42456	0.671158	0.835859
b1820	72.5033	-0.383318	0.306325	-1.25134	0.21081	0.421731
b1821	4.17836	1.20902	1.18879	1.01702	0.309144	NA
b1822	198.34	-0.0570239	0.201161	-0.283473	0.776814	0.889688
b1823	753.913	2.35518	0.650429	3.62097	0.000293501	0.00192572
b1824	152.187	2.40258	0.768846	3.12492	0.00177852	0.00952181
b1825	458.716	1.10472	0.288348	3.83121	0.000127514	0.000915032
b1826	6.92741	3.17392	1.2076	2.62828	0.00858172	0.0356274
b1827	791.679	-0.524143	0.100156	-5.23325	1.66552e-07	2.11888e-06
b1828	18.8084	-0.607151	0.595016	-1.02039	0.307541	0.539095
b1829	1418.12	0.272512	0.0779134	3.49763	0.000469414	0.00293618
b1830	4780.03	-0.254696	0.0621123	-4.10058	4.12123e-05	0.000323577
b1831	2013.4	-0.428146	0.072993	-5.86558	4.47565e-09	7.20906e-08
b1832	841.504	0.36248	0.0940427	3.85442	0.000116003	0.000840465
b1833	202.229	-0.305892	0.184504	-1.65791	0.0973346	0.242056
b1834	874.17	0.0453919	0.0907428	0.500226	0.616916	0.804477
b1835	273.162	-0.377573	0.161842	-2.33297	0.0196496	0.0700997
b1836	259.645	2.56015	0.488985	5.23564	1.64413e-07	2.09879e-06
b1837	8.89976	0.948642	0.891086	1.06459	0.287061	0.516958
b1838	30.0246	-0.121336	0.442233	-0.274371	0.7838	0.892933
b1839	122.173	0.55623	0.259599	2.14265	0.0321409	0.103727
b1840	428.063	-0.390354	0.129882	-3.00545	0.00265192	0.0132879
b1841	271.863	-0.038003	0.156517	-0.242804	0.808158	0.909177
b1842	43.2277	-1.00796	0.419462	-2.40297	0.0162624	0.0601335
b1843	141.937	0.294077	0.212664	1.38282	0.166719	0.359182
b1844	240.572	0.377698	0.16268	2.32172	0.0202479	0.0717567
b1845	510.807	-0.195871	0.117507	-1.66689	0.0955368	0.239672
b1846	78.4499	-0.286382	0.300202	-0.953964	0.340102	0.571353
b1847	869.645	0.656354	0.100803	6.51125	7.45295e-11	1.49577e-09
b1848	111.076	0.283159	0.250313	1.13122	0.257963	0.482378
b1849	1880.61	-0.225842	0.0743833	-3.0362	0.00239583	0.0121344
b1850	1091.72	0.829118	0.0903001	9.18181	4.23924e-20	2.56611e-18
b1851	385.394	0.289052	0.127513	2.26685	0.0233993	0.0806406
b1852	4048.73	-0.508847	0.0699145	-7.27814	3.38466e-13	9.77127e-12
b1853	218.185	-0.207691	0.179961	-1.15409	0.248464	0.469882
b1854	2812.5	-0.250612	0.0702831	-3.56575	0.000362811	0.00233156
b1855	640.693	-0.225987	0.104178	-2.16925	0.030064	0.0983697
b1856	427.287	-0.244177	0.138985	-1.75686	0.0789421	0.207327
b1857	400.7	-0.39796	0.139332	-2.85621	0.00428727	0.0202137
b1858	220.707	-0.219532	0.16648	-1.31867	0.187279	0.390508
b1859	113.95	-0.180521	0.239376	-0.754133	0.45077	0.673731
b1860	403.905	-0.0522723	0.133908	-0.39036	0.696271	0.849261
b1861	267.065	-0.121472	0.164174	-0.739901	0.45936	0.6828
b1862	4.83037	0.0648517	1.24882	0.0519305	0.958584	NA
b1863	489.735	0.469673	0.115122	4.07977	4.50812e-05	0.000351746
b1864	1269.23	-0.166164	0.0888195	-1.87081	0.0613715	0.172272
b1865	233.711	0.527979	0.167484	3.15241	0.00161931	0.00875689
b1866	4535.9	-0.0926021	0.0641631	-1.44323	0.148955	0.330591
b1867	184.256	-0.264495	0.205309	-1.28828	0.19765	0.404681
b1868	89.6426	0.0231654	0.261692	0.0885217	0.929462	0.964709
b1869	143.148	0.162404	0.22381	0.725632	0.468065	0.690506
b1870	442.163	-0.412532	0.136443	-3.02346	0.00249899	0.0126398
b1871	490.951	-0.403915	0.135797	-2.97439	0.00293568	0.0146122
b1872	141.977	0.0637501	0.206512	0.3087	0.75755	0.880757
b1873	7.84079	-0.447258	0.917277	-0.487593	0.625838	0.810304
b1874	272.939	0.0324132	0.152098	0.213107	0.831244	0.918463
b1875	151.722	-0.207297	0.200323	-1.03481	0.300756	0.530207
b1876	2249.22	-0.188277	0.0715488	-2.63145	0.00850216	0.035454
b1877	18.3336	-0.80708	0.609626	-1.32389	0.185538	0.387995
b1878	3.15028	-0.990086	1.46531	-0.675683	0.499242	NA
b1879	84.6014	0.00785507	0.274551	0.0286106	0.977175	0.986646
b1880	11.0461	-0.175053	0.748689	-0.233813	0.81513	0.912455
b1881	37.426	0.645951	0.434727	1.48588	0.137312	0.311756
b1882	13.3058	-0.592176	0.68389	-0.865894	0.386548	0.615708
b1883	12.3819	-0.2249	0.694682	-0.323745	0.746131	0.876441
b1884	12.9589	-0.312164	0.686039	-0.455023	0.649092	0.823266
b1885	23.2343	0.613965	0.488891	1.25583	0.209177	0.419809
b1886	25.3772	0.938483	0.488945	1.9194	0.0549332	0.15798
b1887	19.344	-0.037193	0.571101	-0.065125	0.948074	0.972431
b1888	56.3409	0.1477	0.324218	0.455559	0.648707	0.823266
b1889	11.8375	1.20179	0.709478	1.69391	0.0902817	0.230025
b1890	9.02834	1.38922	0.808248	1.71881	0.0856491	0.221226
b1891	81.8828	-0.541762	0.278988	-1.94189	0.052151	0.152313
b1892	38.3984	0.421699	0.427294	0.986904	0.32369	0.555688
b1893	8.55596	0.480117	0.873122	0.549886	0.582398	0.783042
b1894	9.56082	1.50291	0.870644	1.7262	0.0843116	0.218372
b1895	101.413	0.544152	0.262102	2.07611	0.0378841	0.117795
b1896	1174.12	0.183709	0.0840933	2.18459	0.0289189	0.0952647
b1897	521.375	-0.131337	0.12921	-1.01646	0.309411	0.541362
b1900	32.7706	-0.0744757	0.428598	-0.173766	0.862049	0.935289
b1901	27.834	-0.145289	0.477491	-0.304277	0.760917	0.882706
b1902	181.209	0.212007	0.200409	1.05787	0.290114	0.519217
b1904	3.44919	-0.28011	1.38737	-0.2019	0.839995	NA
b1905	281.787	-1.12562	0.153309	-7.34216	2.10168e-13	6.26002e-12
b1906	17.0517	2.57283	0.732161	3.51403	0.000441366	0.00276998
b1907	162.896	-0.358215	0.197657	-1.81231	0.0699387	0.189379
b1908	562.63	-0.0920569	0.113373	-0.811983	0.416802	0.6426
b1912	340.232	0.34842	0.136642	2.54987	0.0107763	0.0426823
b1913	1576.64	-0.208341	0.0870022	-2.39466	0.0166359	0.0612702
b1914	1034.54	-0.108938	0.0843425	-1.29162	0.196489	0.402743
b1915	37.8064	2.75234	0.486755	5.65445	1.56342e-08	2.36593e-07
b1916	87.9027	-0.135683	0.260599	-0.520659	0.602604	0.79493
b1917	503.144	0.172561	0.123386	1.39855	0.161949	0.351344
b1918	285.148	0.315988	0.150744	2.09619	0.0360655	0.113267
b1919	1038.81	0.204799	0.0825412	2.48118	0.013095	0.0504162
b1920	5949.06	-0.0825362	0.0575061	-1.43526	0.151213	0.334415
b1921	18.8189	-0.438086	0.580324	-0.7549	0.450309	0.673579
b1922	29.211	0.162628	0.460723	0.352984	0.7241	0.861977
b1923	404.129	0.252758	0.137165	1.84273	0.0653679	0.180035
b1924	28.286	-0.48202	0.466115	-1.03412	0.301078	0.530492
b1925	6.0917	-0.178155	1.0627	-0.167644	0.866863	NA
b1926	3.09288	0.978488	1.27072	0.770028	0.441283	NA
b1927	1463.51	0.0447167	0.0792847	0.564002	0.572753	0.778451
b1928	399.504	0.170182	0.150172	1.13325	0.25711	0.481504
b1929	534.926	-0.0596333	0.116139	-0.513463	0.607627	0.799588
b1930	17.5359	0.627466	0.653354	0.960377	0.336866	0.566836
b1931	52.5032	0.263999	0.354857	0.74396	0.456901	0.680726
b1932	25.5013	-0.309087	0.532521	-0.580421	0.561631	0.770113
b1937	4.20693	1.94265	1.59165	1.22052	0.222266	NA
b1938	30.146	-0.308463	0.459126	-0.671848	0.501681	0.719946
b1939	24.2004	0.117153	0.506977	0.231081	0.817252	0.913197
b1940	10.9234	-0.06588	0.749993	-0.0878408	0.930003	0.964709
b1941	18.247	-0.353793	0.595288	-0.594323	0.552296	0.763742
b1942	3.15712	-0.0509533	1.25781	-0.0405097	0.967687	NA
b1943	21.4117	0.0808493	0.52129	0.155095	0.876747	0.941032
b1944	8.03459	0.391111	0.869	0.45007	0.65266	0.825837
b1945	26.3807	-1.0361	0.534097	-1.93991	0.0523904	0.152775
b1946	6.45073	0.449795	0.941691	0.477646	0.632902	0.814972
b1947	1.09376	-0.616353	2.37755	-0.259239	0.795451	NA
b1948	5.7588	1.01876	1.05558	0.965121	0.334484	NA
b1949	0.249136	-1.5388	5.6792	-0.270954	0.786426	NA
b1950	4.37713	1.19007	1.17832	1.00997	0.312509	NA
b1951	64.6405	-0.484064	0.314027	-1.54147	0.123203	0.288446
b1952	57.8084	1.66304	0.467532	3.55705	0.000375039	0.00239374
b1953	34.5889	1.54679	0.507535	3.04766	0.00230634	0.0117445
b1955	230.507	0.166714	0.167698	0.994137	0.320156	0.553198
b1956	282.275	-0.164761	0.150444	-1.09517	0.273444	0.501091
b1957	10.1771	1.82927	0.900946	2.03039	0.0423172	0.128388
b1958	393.801	0.0745556	0.132686	0.561896	0.574187	0.778794
b1959	9.18304	-0.635459	0.811821	-0.782757	0.43377	0.658551
b1960	36.4715	-0.198696	0.424696	-0.467854	0.639889	0.819346
b1961	785.983	-0.575701	0.110662	-5.20234	1.9679e-07	2.47008e-06
b1962	316.126	-0.203224	0.147209	-1.38051	0.167428	0.360297
b1963	112.161	0.394466	0.246136	1.60264	0.109015	0.263448
b1967	916.366	0.00538877	0.0991513	0.054349	0.956657	0.977228
b1968	322.548	-0.93611	0.153652	-6.09242	1.11216e-09	2.00669e-08
b1969	301.71	-0.766094	0.157236	-4.87225	1.10337e-06	1.2108e-05
b1970	19.389	-0.10295	0.593423	-0.173485	0.86227	0.935289
b1971	179.752	0.483712	0.190032	2.54543	0.0109143	0.0431173
b1972	29.3976	0.0632394	0.460689	0.137271	0.890816	0.947092
b1973	50.2325	-1.26243	0.372705	-3.38721	0.000706073	0.00423306
b1974	13.5239	-0.151622	0.692779	-0.21886	0.826759	0.918052
b1976	394.851	-0.150604	0.130616	-1.15303	0.248898	0.470022
b1978	572.303	-0.198146	0.113044	-1.75282	0.0796335	0.208704
b1981	2170.18	-0.567823	0.0806409	-7.04138	1.90345e-12	4.96087e-11
b1982	2327.53	-0.541306	0.0805551	-6.71969	1.82108e-11	4.01024e-10
b1983	2182.57	-0.600411	0.0906102	-6.62631	3.44191e-11	7.25701e-10
b1985	129.84	-0.469112	0.234384	-2.00146	0.0453425	0.13581
b1987	317.466	-0.0565552	0.140823	-0.401606	0.687974	0.844391
b1988	53.5239	0.173359	0.368352	0.470633	0.637903	0.817919
b1990	356.315	0.624806	0.141078	4.4288	9.47592e-06	8.48054e-05
b1991	531.872	-0.16157	0.11564	-1.39719	0.162357	0.352008
b1992	160.097	-0.0797243	0.204442	-0.389961	0.696566	0.849261
b1993	160.62	-0.458292	0.208251	-2.20067	0.0277592	0.092687
b1994	757.324	-0.306324	0.118812	-2.57823	0.00993078	0.0402486
b1996	223.133	0.142188	0.162347	0.875833	0.381121	0.610216
b1997	91.723	0.562487	0.265067	2.12206	0.033833	0.107697
b1999	17.1285	0.309318	0.627249	0.493134	0.621918	0.807633
b2000	869.379	-0.254486	0.0995367	-2.55671	0.0105668	0.0420543
b2001	66.1991	-0.515703	0.310511	-1.66082	0.0967494	0.241584
b2002	3.12578	0.353784	1.35843	0.260436	0.794527	NA
b2004	0.14765	2.3083	5.76413	0.400459	0.688818	NA
b2005	0.958046	-0.625625	2.66382	-0.23486	0.814317	NA
b2006	0.158026	0	5.7703	0	1	NA
b2007	1782.74	0.0267551	0.089295	0.299626	0.764462	0.88441
b2008	84.539	-0.0811903	0.281635	-0.288282	0.773131	0.887327
b2009	50.2283	-0.797054	0.387206	-2.05847	0.0395449	0.12215
b2010	111.021	-0.031342	0.246282	-0.127261	0.898734	0.951568
b2011	559.772	-0.501287	0.114222	-4.3887	1.14028e-05	0.000100431
b2012	140.298	1.30085	0.272093	4.7809	1.74512e-06	1.81929e-05
b2013	534.965	0.031055	0.114311	0.271671	0.785875	0.894296
b2014	1893.84	0.0416158	0.0818711	0.508308	0.611237	0.802614
b2015	70.0043	0.193548	0.309387	0.625584	0.531588	0.744421
b2016	632.871	-0.10705	0.103453	-1.03477	0.300775	0.530207
b2017	58.378	-0.278241	0.376432	-0.739154	0.459814	0.682897
b2019	1631.66	0.00618412	0.0879867	0.0702847	0.943967	0.97137
b2020	2602.84	0.151974	0.0655067	2.31997	0.0203426	0.0719564
b2021	1704.59	-0.139621	0.0775388	-1.80066	0.0717561	0.193508
b2022	2296.25	-0.101797	0.0842785	-1.20786	0.2271	0.445301
b2023	590.88	0.0378836	0.111202	0.340675	0.733348	0.86822
b2024	855.982	0.177327	0.0956428	1.85406	0.0637308	0.177172
b2025	1081.1	0.0864613	0.0872006	0.991522	0.321431	0.554124
b2026	756.861	0.244097	0.0971327	2.51302	0.0119702	0.0466503
b2027	3894.95	-0.304779	0.0609544	-5.00012	5.72941e-07	6.61615e-06
b2028	235.484	-0.376199	0.16275	-2.31151	0.0208045	0.0731078
b2029	16349.6	-0.155391	0.0645772	-2.40628	0.016116	0.0598694
b2030	926.909	-0.255415	0.0916956	-2.78547	0.00534509	0.0243448
b2032	1926.86	-1.56673	0.327047	-4.79053	1.66342e-06	1.7536e-05
b2033	1008.78	-0.602284	0.101963	-5.90689	3.48617e-09	5.71337e-08
b2034	2457.25	-0.7311	0.101045	-7.23537	4.64261e-13	1.29224e-11
b2035	1993.3	-1.93572	0.211596	-9.14816	5.791e-20	3.44978e-18
b2036	5413.45	-1.58171	0.13553	-11.6706	1.80183e-31	3.75681e-29
b2037	1698.2	-1.23656	0.196483	-6.29346	3.10469e-10	5.97533e-09
b2038	769.249	-0.459138	0.109194	-4.20481	2.61305e-05	0.000212268
b2039	2111.28	-0.281533	0.0910504	-3.09205	0.00198778	0.0103757
b2040	1553.52	-0.433042	0.0774702	-5.58979	2.27344e-08	3.2943e-07
b2041	1708.84	0.0291621	0.0866517	0.336544	0.73646	0.869709
b2042	3351.63	0.198391	0.0617091	3.21495	0.00130469	0.0072541
b2043	113.927	-0.580624	0.23558	-2.46466	0.0137145	0.0523075
b2044	38.6393	0.562718	0.393845	1.42878	0.153067	0.337538
b2045	25.0708	0.261723	0.482102	0.542877	0.587214	0.785674
b2046	10.0257	0.276236	0.781299	0.353561	0.723668	0.861977
b2047	12.5135	-0.0252083	0.708192	-0.0355953	0.971605	0.983004
b2048	19.9966	0.266171	0.541368	0.491664	0.622957	0.808143
b2049	25.7607	-0.0963727	0.484107	-0.199073	0.842206	0.92313
b2050	9.2638	0.0458958	0.792849	0.0578872	0.953838	0.976208
b2051	1.77691	0.936915	1.92428	0.486891	0.626336	NA
b2052	8.83606	-0.269307	0.857113	-0.314202	0.753367	0.879984
b2053	16.6218	0.210243	0.585231	0.359248	0.71941	0.860952
b2054	0.439082	2.31129	4.36799	0.529143	0.596706	NA
b2055	2.61509	-0.245125	1.43805	-0.170456	0.864652	NA
b2056	6.23674	-0.472494	0.998033	-0.473425	0.63591	NA
b2057	8.41058	0.00325688	0.804929	0.00404617	0.996772	0.997809
b2058	1.23434	-0.0530906	2.53719	-0.0209249	0.983306	NA
b2059	6.85194	0.80857	0.942268	0.858111	0.390831	0.617763
b2060	15.7658	0.183349	0.639401	0.286751	0.774303	0.888401
b2061	0.348589	-1.53876	5.0006	-0.307714	0.7583	NA
b2062	3.58393	-1.0933	1.32134	-0.827423	0.407998	NA
b2063	350.673	0.363804	0.139584	2.60635	0.00915122	0.0376206
b2064	783.553	-0.0981233	0.103775	-0.94554	0.344383	0.575013
b2065	344.208	0.744834	0.143249	5.19956	1.99762e-07	2.49902e-06
b2066	310.416	-0.233675	0.14848	-1.57378	0.115539	0.275794
b2067	449.53	-0.228561	0.124391	-1.83744	0.0661447	0.181524
b2068	100.238	0.195826	0.244509	0.800896	0.423192	0.648499
b2069	161.805	0.0784072	0.203598	0.385107	0.700158	0.850562
b2070	63.4297	0.0744285	0.311499	0.238936	0.811155	0.909822
b2071	7.62713	0.810564	0.88128	0.919757	0.3577	0.589051
b2072	5.91259	-0.594727	1.0273	-0.578925	0.56264	NA
b2073	5.71132	0.416257	0.994449	0.41858	0.675523	NA
b2074	156.394	0.0320519	0.200293	0.160025	0.872861	0.939866
b2075	254.164	0.041663	0.168399	0.247407	0.804594	0.907616
b2076	172.851	0.0188526	0.193534	0.0974126	0.922399	0.959395
b2077	51.9274	-0.227777	0.347162	-0.656112	0.511752	0.728606
b2078	85.0805	0.094973	0.266138	0.356856	0.7212	0.86196
b2079	168.728	-0.0203525	0.189871	-0.107192	0.914637	0.955193
b2080	355.686	0.754555	0.142795	5.28418	1.26269e-07	1.65117e-06
b2081	721.214	-0.265338	0.106974	-2.4804	0.0131235	0.0504636
b2082	13.6571	0.840082	0.746619	1.12518	0.260512	0.485026
b2083	0.757282	2.45343	3.52047	0.696906	0.485862	NA
b2085	17.9474	-0.566691	0.61174	-0.92636	0.354259	0.585453
b2086	279.772	0.129387	0.147886	0.874907	0.381625	0.610762
b2091	2173.84	-0.503406	0.0748371	-6.72669	1.73569e-11	3.85446e-10
b2092	7027.26	-0.15108	0.0503122	-3.00285	0.00267467	0.0133662
b2093	356.885	-0.653127	0.169085	-3.86271	0.000112136	0.000815596
b2094	1189.5	-0.24342	0.0897665	-2.7117	0.00669395	0.0289762
b2095	10083.2	-0.678917	0.0507988	-13.3648	9.70479e-41	4.55276e-38
b2096	8417.85	-0.345177	0.0570274	-6.05283	1.42326e-09	2.49602e-08
b2097	2088.37	0.214205	0.0691268	3.09872	0.00194359	0.0102161
b2098	28.7586	0.0632482	0.499622	0.126592	0.899263	0.951637
b2099	72.033	-0.380189	0.3159	-1.20351	0.228779	0.447658
b2100	38.7831	0.389039	0.393247	0.9893	0.322516	0.554722
b2101	105.432	0.142715	0.239181	0.596685	0.550718	0.762673
b2102	92.5611	-0.336039	0.281899	-1.19205	0.23324	0.452736
b2103	868.286	-0.0764694	0.1032	-0.740985	0.458703	0.6828
b2104	799.869	-1.01417	0.111412	-9.10284	8.8004e-20	5.08121e-18
b2105	205.16	-0.0854106	0.256239	-0.333324	0.73889	0.871756
b2106	1082.52	-0.101325	0.0831139	-1.21911	0.222804	0.438711
b2107	111.681	0.420948	0.254761	1.65233	0.0984678	0.243927
b2108	9.82251	-1.6476	0.851143	-1.93575	0.0528985	0.153898
b2109	35.7491	-0.674936	0.423004	-1.59558	0.110583	0.266266
b2110	0.746305	-2.12101	3.12853	-0.677958	0.497798	NA
b2111	3.61952	-1.07444	1.37149	-0.783412	0.433385	NA
b2112	53.1398	1.70088	0.393444	4.32307	1.53873e-05	0.000132755
b2113	1185.02	0.0918278	0.0812757	1.12983	0.258547	0.482991
b2114	4007.3	0.0332389	0.0615902	0.539679	0.589419	0.78722
b2118	111.628	0.0701885	0.243106	0.288715	0.772799	0.887327
b2119	7.68309	0.258103	1.02535	0.251722	0.801256	0.904676
b2120	20.3147	0.382095	0.549525	0.695318	0.486856	0.705919
b2121	7.198	0.726232	0.94841	0.765736	0.443834	0.667908
b2122	29.5841	0.0527811	0.452073	0.116754	0.907055	0.953284
b2123	11.1704	0.930369	0.728784	1.2766	0.201742	0.409264
b2124	201.409	-0.0865232	0.179133	-0.483012	0.629087	0.813448
b2125	126.893	-1.01375	0.237532	-4.26782	1.97389e-05	0.000166847
b2126	162.742	-0.431355	0.206559	-2.08828	0.0367722	0.114921
b2127	217.649	0.183079	0.179485	1.02003	0.307717	0.539151
b2128	71.1122	0.241078	0.30154	0.799488	0.424007	0.64898
b2129	106.291	-0.483881	0.275726	-1.75493	0.0792706	0.208044
b2130	107.083	0.533299	0.243257	2.19232	0.0283562	0.0940793
b2131	304.548	0.633338	0.144752	4.37532	1.21253e-05	0.000106076
b2132	1373.54	-0.0282216	0.0830728	-0.339721	0.734066	0.868311
b2133	2650.89	0.01622	0.0751608	0.215805	0.82914	0.918052
b2134	378.103	-0.0925796	0.148156	-0.624877	0.532052	0.744793
b2135	55.4917	-1.92579	0.483953	-3.9793	6.91173e-05	0.00052723
b2136	107.575	-0.689306	0.262254	-2.62839	0.00857896	0.0356274
b2137	98.0313	0.0509712	0.243048	0.209716	0.833889	0.919925
b2139_2	12.0709	-0.542909	0.714667	-0.759666	0.447454	0.672525
b2140	121.014	0.0283978	0.233581	0.121576	0.903235	0.951637
b2141	19.8352	0.191043	0.568588	0.335995	0.736874	0.869924
b2142	73.2955	0.350692	0.291726	1.20213	0.229314	0.448471
b2143	342.473	0.37388	0.143279	2.60946	0.00906865	0.0374418
b2144	119.938	-0.292818	0.233115	-1.25611	0.209077	0.419809
b2145	7.47196	-1.11681	1.02509	-1.08948	0.275943	0.504439
b2146	17.1525	0.137881	0.586075	0.235261	0.814006	0.911658
b2147	35.4785	-0.234383	0.432857	-0.541479	0.588178	0.786122
b2148	86.8765	-0.664303	0.286988	-2.31475	0.0206268	0.0727561
b2149	209.796	-0.629582	0.185933	-3.38607	0.00070902	0.00423899
b2150	311.552	-0.196259	0.147417	-1.33132	0.183083	0.384506
b2151	34.8362	-0.246362	0.431646	-0.57075	0.568169	0.77596
b2152	386.19	0.131666	0.148522	0.886508	0.375344	0.605665
[truncated: 2,249 more rows]

## Sheet: FC_yciT
	baseMean	log2FoldChange	lfcSE	stat	pvalue	padj
b0001	0.265232	1.96523	5.62993	0.349068	0.727038	NA
b0002	31817	0.0023963	0.0464847	0.0515503	0.958887	0.983972
b0003	6120.73	-0.0335999	0.0500351	-0.671526	0.501885	0.743698
b0004	9917.27	0.0454878	0.0648869	0.701032	0.483283	0.732775
b0005	43.2523	-0.0907564	0.390412	-0.232463	0.816178	0.926071
b0006	423.814	0.103304	0.126522	0.816491	0.41422	0.681853
b0007	59.2102	0.274416	0.31808	0.862724	0.388289	0.657917
b0008	9539.98	0.469612	0.0675969	6.94724	3.7251e-12	3.48078e-10
b0009	131.299	0.453618	0.231509	1.95939	0.0500667	0.186037
b0010	46.4699	0.598692	0.362907	1.64971	0.0990022	0.293405
b0011	17.7441	-0.197568	0.547265	-0.36101	0.718092	NA
b0013	0.587278	-1.05015	3.35603	-0.312915	0.754345	NA
b0014	14209	0.283362	0.0627931	4.51263	6.40277e-06	0.000133826
b0015	1352.03	0.0618765	0.079917	0.774259	0.438777	0.70475
b0016	297.56	-0.00621417	0.145665	-0.0426606	0.965972	0.984251
b0018	2.64148	1.52693	2.17186	0.703053	0.482023	NA
b0019	469.413	0.250865	0.11781	2.1294	0.0332211	0.144187
b0020	198.627	0.310399	0.19589	1.58455	0.113068	0.321903
b0021	9.00908	0.591302	0.814848	0.725659	0.468048	NA
b0022	6.59965	0.938065	1.08061	0.868086	0.385347	NA
b0023	2535.48	1.03442	0.296952	3.48346	0.000494974	0.00524178
b0024	1.25744	0	3.03422	0	1	NA
b0025	1300.01	-0.104082	0.0818242	-1.27202	0.203364	0.463811
b0026	10755	-0.0263107	0.053387	-0.492829	0.622133	0.82248
b0027	313.978	0.729531	0.17697	4.12235	3.75024e-05	0.000617333
b0028	196.608	-0.485719	0.186993	-2.59752	0.00938991	0.0555526
b0029	794.277	-0.0122574	0.0945486	-0.129641	0.89685	0.958669
b0030	71.8703	-0.155808	0.286687	-0.543477	0.586801	0.802313
b0031	1787.49	-0.0386741	0.07499	-0.515724	0.606047	0.812726
b0032	6631.47	-0.00363219	0.0631582	-0.0575093	0.954139	0.981957
b0033	21231.6	0.0977867	0.0509024	1.92106	0.0547238	0.196671
b0034	64.6773	-0.142475	0.300695	-0.473818	0.63563	0.830344
b0035	7.11519	-0.575834	0.911643	-0.631644	0.52762	NA
b0036	8.78259	-0.681902	0.808935	-0.842962	0.39925	NA
b0037	78.6575	-0.055907	0.266163	-0.210048	0.83363	0.933686
b0038	43.3924	-0.352208	0.374676	-0.940034	0.3472	0.623195
b0039	79.2323	0.486017	0.273203	1.77896	0.0752469	0.246548
b0040	8.29375	0.527846	0.805444	0.655348	0.512244	NA
b0041	4.72622	-0.0582215	1.12244	-0.0518705	0.958632	NA
b0042	6.52705	-0.953124	1.13755	-0.837871	0.402103	NA
b0043	10.2138	0.648498	0.777043	0.834572	0.403959	NA
b0044	0.633014	2.10898	3.74131	0.563701	0.572957	NA
b0045	9.54257	0.164538	0.734149	0.22412	0.822664	NA
b0046	48.2737	-0.344139	0.361721	-0.951393	0.341405	0.617613
b0047	299.475	0.178247	0.144256	1.23563	0.216596	0.478864
b0048	201.23	-0.0492496	0.171778	-0.286704	0.774339	0.907086
b0049	277.529	-0.0930298	0.168057	-0.553561	0.579879	0.797868
b0050	107.913	0.012213	0.279244	0.0437358	0.965115	0.984072
b0051	701.395	-0.143954	0.0989244	-1.45519	0.145616	0.378268
b0052	500.697	-0.204604	0.116859	-1.75086	0.0799702	0.25483
b0053	2936.99	0.037592	0.0595446	0.631325	0.527828	0.760848
b0054	6407.06	-0.212182	0.0584964	-3.62726	0.000286446	0.00351366
b0055	222.846	-0.155092	0.181578	-0.854135	0.39303	0.662769
b0058	120.379	-0.269265	0.231562	-1.16282	0.244902	0.519742
b0059	875.511	-0.112724	0.0991182	-1.13727	0.255427	0.532474
b0060	308.719	-0.148874	0.147573	-1.00881	0.313065	0.593087
b0061	7.33352	-0.471464	0.879258	-0.536207	0.591815	NA
b0062	36.2274	-0.0127482	0.391268	-0.0325817	0.974008	0.988634
b0063	23.2404	-0.142005	0.529822	-0.268024	0.788681	0.91225
b0064	225.688	0.1055	0.163233	0.646312	0.518077	0.753632
b0065	130.471	0.29449	0.211868	1.38997	0.164539	0.410958
b0066	187.32	-0.229524	0.187299	-1.22544	0.220408	0.484928
b0067	479.476	-0.0861104	0.113202	-0.760681	0.446848	0.709805
b0068	1344.62	-0.299726	0.0844995	-3.54707	0.000389537	0.00438133
b0069	243.604	-0.0426548	0.158111	-0.269778	0.787331	0.912236
b0070	200.475	0.028884	0.165601	0.174419	0.861536	0.945131
b0071	2307.95	0.270055	0.068222	3.95848	7.54281e-05	0.00115209
b0072	7745.65	-0.0809646	0.0501723	-1.61373	0.106586	0.309527
b0073	4776.57	-0.414591	0.0708973	-5.84777	4.98195e-09	2.36234e-07
b0074	8903.09	-0.206912	0.0584825	-3.53802	0.000403143	0.00449399
b0075	0.0851347	0	5.7703	0	1	NA
b0076	32.2583	0.278136	0.474862	0.585719	0.558065	0.782825
b0077	4741.2	-0.03435	0.0552504	-0.621714	0.53413	0.7644
b0078	734.779	-0.404468	0.109824	-3.68288	0.000230615	0.00296625
b0080	645.293	-0.0163504	0.101343	-0.161337	0.871828	0.947384
b0081	427.356	-0.153135	0.122994	-1.24506	0.213108	0.476446
b0082	859.882	0.110302	0.086656	1.27287	0.203065	0.463795
b0083	75.4418	-0.728134	0.302447	-2.40748	0.0160631	0.0832363
b0084	1172.33	0.293859	0.0927484	3.16835	0.00153306	0.012885
b0085	1932.14	0.032313	0.0702903	0.459708	0.645726	0.835971
b0086	1432.51	-0.0126981	0.0769716	-0.164972	0.868966	0.947069
b0087	586.868	0.533144	0.117677	4.53059	5.88193e-06	0.000127937
b0088	1197.68	0.153924	0.0845929	1.81959	0.068822	0.229913
b0089	763.016	0.204041	0.0983547	2.07454	0.0380291	0.156096
b0090	719.853	-0.0843607	0.0987082	-0.854648	0.392746	0.662642
b0091	1557.92	0.0817569	0.0744076	1.09877	0.271868	0.548872
b0092	991.942	-0.0680879	0.0856978	-0.794512	0.426898	0.692673
b0093	790.151	-0.288291	0.103136	-2.79524	0.00518612	0.0354329
b0094	2205.17	-0.0814249	0.0650431	-1.25186	0.210621	0.473885
b0095	4973.17	-0.0289377	0.0526348	-0.549784	0.582468	0.799007
b0096	5226.46	0.31779	0.0581707	5.46305	4.68011e-08	1.77008e-06
b0097	272.419	-0.188285	0.159238	-1.18241	0.237041	0.508151
b0098	5059.91	-0.0541846	0.0583461	-0.928676	0.353057	0.628382
b0099	40.9113	0.728395	0.398755	1.82667	0.0677493	0.226807
b0101	15.8154	0.232209	0.658467	0.35265	0.724351	NA
b0102	312.018	-0.157326	0.14373	-1.09459	0.273695	0.548945
b0103	178.137	-0.0676721	0.186902	-0.362072	0.717298	0.873459
b0104	2997.98	0.333545	0.0664967	5.01596	5.27697e-07	1.49687e-05
b0106	40.1257	-0.217232	0.367363	-0.591328	0.5543	0.780304
b0107	61.0813	0.0745517	0.324174	0.229974	0.818112	0.927261
b0108	0.696244	-0.0709642	2.90268	-0.0244478	0.980495	NA
b0109	438.248	-0.263721	0.125258	-2.10543	0.0352542	0.14894
b0110	126.437	-0.464343	0.213445	-2.17547	0.0295951	0.132241
b0111	162.499	0.250232	0.184723	1.35463	0.175534	0.425671
b0112	4469.95	0.0982856	0.0538449	1.82535	0.0679489	0.227235
b0113	722.964	-0.202488	0.108694	-1.86292	0.062474	0.215038
b0114	27618	-0.264245	0.053428	-4.94581	7.58271e-07	2.059e-05
b0115	16795.9	-0.00268318	0.061364	-0.0437257	0.965123	0.984072
b0116	18080.8	-0.0784377	0.0519249	-1.5106	0.130891	0.355115
b0117	21.7392	-0.399109	0.52108	-0.765926	0.44372	NA
b0118	17221.8	0.170431	0.0522088	3.26441	0.00109694	0.00992869
b0119	131.544	0.014008	0.232423	0.0602694	0.951941	0.981255
b0120	2173.18	-0.205191	0.0747165	-2.74627	0.0060278	0.0398965
b0121	1661.22	-0.383186	0.0696219	-5.50381	3.7166e-08	1.42261e-06
b0122	125.602	0.107662	0.232795	0.462477	0.643739	0.835154
b0123	592.943	-0.0548704	0.117027	-0.468869	0.639164	0.833247
b0124	3888.32	-0.124188	0.0606873	-2.04636	0.0407211	0.161916
b0125	410.289	0.115975	0.138477	0.837505	0.402309	0.67262
b0126	5829.69	-0.245888	0.0509232	-4.82859	1.37501e-06	3.58067e-05
b0127	385.37	-0.340293	0.129964	-2.61836	0.00883527	0.0533644
b0128	226.507	0.257834	0.182792	1.41053	0.158383	0.400941
b0129	33.1786	0.785189	0.428961	1.83044	0.0671838	0.225866
b0130	93.7483	-0.0644669	0.246846	-0.261162	0.793967	0.913902
b0131	533.791	0.175756	0.288264	0.609705	0.542057	0.768802
b0132	47.327	0.529153	0.361054	1.46558	0.142763	0.374491
b0133	1875.45	0.039257	0.0729048	0.538469	0.590254	0.804822
b0134	1406.47	0.00441489	0.0805206	0.0548293	0.956274	0.982471
b0135	40.5702	-0.0183754	0.378131	-0.0485952	0.961242	0.984072
b0136	5.96029	1.01198	0.925076	1.09394	0.273981	NA
b0137	10.6115	-0.267908	0.733078	-0.365456	0.714771	NA
b0138	13.7716	-0.404789	0.605977	-0.667994	0.504137	NA
b0139	61.6583	0.234753	0.314979	0.745299	0.456091	0.71485
b0140	3.04902	-1.28014	1.32547	-0.965803	0.334143	NA
b0141	2.35214	-4.49874	1.95739	-2.29834	0.0215424	NA
b0142	89.1256	0.25493	0.243773	1.04577	0.295667	0.574515
b0143	2684.64	-0.0569387	0.0629346	-0.904729	0.365609	0.638209
b0144	93.3171	-0.144702	0.253356	-0.57114	0.567905	0.791678
b0145	1645.74	0.411907	0.0848117	4.85673	1.19342e-06	3.13348e-05
b0146	499.002	0.15514	0.122686	1.26453	0.206042	0.466768
b0147	76.0938	-0.173424	0.291042	-0.595874	0.551259	0.777846
b0148	551.322	0.0886098	0.121223	0.730965	0.4648	0.718925
b0149	1207.69	0.0477735	0.0818289	0.583822	0.55934	0.78352
b0150	6029.7	0.183732	0.0499285	3.67991	0.000233317	0.0029739
b0151	373.31	0.236616	0.142655	1.65866	0.0971846	0.289911
b0152	360.918	0.209323	0.137707	1.52006	0.128497	0.350116
b0153	436.863	0.10035	0.1312	0.764866	0.444351	0.708625
b0154	1656.57	-0.0337678	0.0779834	-0.433013	0.665005	0.842729
b0155	294.736	0.181209	0.143225	1.2652	0.205799	0.466683
b0156	466.275	0.481476	0.136323	3.53188	0.00041262	0.00456757
b0157	76.5643	0.161714	0.300637	0.537905	0.590643	0.805008
b0158	119.341	-0.202579	0.254208	-0.796904	0.425507	0.691678
b0159	1739.63	-0.0424005	0.0746818	-0.567749	0.570206	0.792402
b0160	428.052	0.187396	0.127898	1.4652	0.142866	0.374491
b0161	1837.17	0.274253	0.0800314	3.42681	0.000610706	0.00613992
b0162	95.8591	0.186919	0.244406	0.764788	0.444398	0.708625
b0163	600.678	0.523427	0.150894	3.46884	0.000522703	0.00545083
b0164	30.8962	0.0212915	0.448676	0.047454	0.962151	0.984072
b0166	6140.92	0.102634	0.0534912	1.9187	0.0550219	0.197519
b0167	1143.98	-0.192353	0.0776006	-2.47875	0.0131843	0.0708737
b0168	2700.3	0.0865573	0.0639712	1.35307	0.176035	0.425885
b0169	11689.1	-0.1403	0.0648914	-2.16208	0.030612	0.135263
b0170	7514.83	0.0867284	0.0621118	1.39633	0.162616	0.408726
b0171	1436.22	-0.192006	0.081171	-2.36545	0.0180083	0.0898152
b0172	2752.62	0.148888	0.0631194	2.35882	0.0183329	0.0911481
b0173	341.312	-0.0706238	0.135544	-0.521041	0.602338	0.810928
b0174	977.032	-0.0860204	0.0935501	-0.919512	0.357828	0.631216
b0175	628.411	0.445568	0.106062	4.201	2.65739e-05	0.000466437
b0176	2694.3	0.118851	0.0621107	1.91353	0.0556805	0.198984
b0177	8783.46	0.164746	0.0567112	2.905	0.00367248	0.0272742
b0178	1734.7	-0.131579	0.0760639	-1.72985	0.0836566	0.262537
b0179	4232.91	0.221659	0.0558863	3.96626	7.30098e-05	0.00112097
b0180	1275.59	0.319936	0.0896827	3.56742	0.000360515	0.00415733
b0181	1933.43	0.306106	0.08299	3.68846	0.000225613	0.0029256
b0182	750.665	-0.109591	0.097666	-1.1221	0.261821	0.539983
b0183	133.941	-0.27061	0.233194	-1.16045	0.245866	0.521091
b0184	2014.97	0.0724432	0.0734163	0.986745	0.323768	0.603464
b0185	1859.26	0.458644	0.0789322	5.8106	6.22483e-09	2.74671e-07
b0186	518.588	-0.148478	0.123995	-1.19746	0.231129	0.499522
b0187	73.1206	0.329308	0.318434	1.03415	0.301068	0.579835
b0188	559.667	-0.0802693	0.117032	-0.685874	0.492793	0.73861
b0189	69.052	1.76159	0.375876	4.68664	2.77725e-06	6.58458e-05
b0190	115.889	-0.237824	0.224861	-1.05765	0.290214	0.568441
b0191	38.6319	0.0861165	0.417107	0.206461	0.83643	0.934658
b0192	220.605	-0.271229	0.175167	-1.5484	0.121526	0.338674
b0193	14.6969	0.0718629	0.656634	0.109441	0.912852	NA
b0194	6390.58	0.0491213	0.0626188	0.784449	0.432777	0.698644
b0195	214.705	-0.0761184	0.179383	-0.424335	0.671322	0.846345
b0196	324.058	-0.186966	0.166787	-1.12099	0.262292	0.540102
b0197	6147.22	-0.0595821	0.0555165	-1.07323	0.283167	0.560036
b0198	558.854	0.191964	0.111474	1.72205	0.0850609	0.265289
b0199	1327.84	0.0011933	0.0826497	0.014438	0.988481	0.994428
b0200	408.797	-0.214513	0.146231	-1.46695	0.142391	0.374174
b0207	264.755	0.183757	0.154518	1.18923	0.234351	0.504426
b0208	166.262	-0.201432	0.1934	-1.04153	0.297631	0.576569
b0209	596.814	-0.0664942	0.111691	-0.595339	0.551617	0.777846
b0210	66.1013	-0.0386356	0.292145	-0.132248	0.894788	0.958353
b0211	3573.79	0.115618	0.0652904	1.77083	0.076589	0.248289
b0212	305.182	-0.0296626	0.160052	-0.18533	0.85297	0.939887
b0213	166.471	0.36192	0.191844	1.88653	0.0592232	0.207216
b0214	133.508	0.232905	0.215632	1.0801	0.280097	0.556587
b0215	521.881	-0.16362	0.120467	-1.35821	0.174396	0.425671
b0217	18.3583	0.153157	0.564713	0.271211	0.786228	NA
b0218	1.22234	1.84395	2.41578	0.763294	0.445288	NA
b0219	191.415	0.0835536	0.196701	0.424774	0.671001	0.846345
b0220	1110.11	0.259091	0.0949927	2.72749	0.00638185	0.0417184
b0221	506.131	0.139374	0.111543	1.24951	0.211477	0.474629
b0222	843.826	0.102536	0.101541	1.0098	0.312591	0.593026
b0223	448.507	-0.151099	0.121051	-1.24822	0.211949	0.475151
b0224	855.542	-0.101672	0.089337	-1.13808	0.255088	0.532467
b0225	37.6377	0.282762	0.408419	0.692332	0.488729	0.735524
b0226	123.6	0.221554	0.277355	0.798811	0.4244	0.690737
b0227	27.9183	0.419436	0.486024	0.862994	0.388141	0.657917
b0228	76.281	-0.023013	0.284349	-0.0809321	0.935496	0.973811
b0229	20.1122	0.411776	0.625554	0.658259	0.510372	NA
b0230	11.4843	-0.425469	0.731589	-0.581568	0.560857	NA
b0231	152.198	-0.0461891	0.207113	-0.223014	0.823525	0.928681
b0232	16.1871	0.060505	0.62212	0.0972562	0.922523	NA
b0233	16.8872	-0.0296992	0.585902	-0.0506897	0.959573	NA
b0234	10.6477	0.149786	0.735594	0.203627	0.838645	NA
b0235	0.169014	0	5.7703	0	1	NA
b0236	2.73611	1.66703	1.46969	1.13427	0.256682	NA
b0237	3667.45	-0.164659	0.0606635	-2.71431	0.00664144	0.043061
b0238	382.394	0.0758183	0.135031	0.56149	0.574464	0.793725
b0239	675.608	0.121826	0.108682	1.12093	0.262316	0.540102
b0240	1268.32	0.230545	0.102641	2.24613	0.0246957	0.11538
b0241	29.9739	-0.277213	0.449589	-0.616592	0.537504	0.765764
b0242	1435.44	-0.0318331	0.0792222	-0.401821	0.687816	0.857866
b0243	1582.01	-0.243448	0.072667	-3.35019	0.000807572	0.00770467
b0245	0.552309	2.95695	3.4771	0.850406	0.395099	NA
b0246	0.185365	0	5.7703	0	1	NA
b0247	0.979044	1.96696	2.91597	0.674547	0.499964	NA
b0248	0.193031	0	5.7703	0	1	NA
b0249	0.188245	0	5.7703	0	1	NA
b0250	54.1906	-0.149072	0.339511	-0.439079	0.660604	0.839492
b0251	7.16607	-0.416898	0.89459	-0.466021	0.6412	NA
b0252	5.43783	-0.475303	1.11995	-0.424396	0.671277	NA
b0253	54.6338	-0.301528	0.333178	-0.905006	0.365462	0.638209
b0254	27.1022	0.257259	0.442677	0.581145	0.561143	0.785007
b0256	1.3029	-2.06142	2.38902	-0.862872	0.388208	NA
b0258	146.154	0.145272	0.215156	0.675198	0.49955	0.741969
b0259	887.812	-0.131603	0.0927306	-1.4192	0.15584	0.397037
b0260	193.643	0.206384	0.180373	1.14421	0.252538	0.52996
b0261	223.556	-0.250561	0.178138	-1.40656	0.159558	0.403178
b0262	12.1401	-0.382016	0.725561	-0.52651	0.598534	NA
b0263	1.10362	-1.06694	2.36021	-0.452053	0.651231	NA
b0264	19.6198	0.162938	0.54258	0.300301	0.763947	NA
b0265	8.46733	0.869197	0.887363	0.979528	0.327319	NA
b0266	13.6967	0.23095	0.730563	0.316127	0.751906	NA
b0267	7.96686	-0.737071	0.874429	-0.842917	0.399275	NA
b0268	13.5687	0.271149	0.671453	0.403825	0.686341	NA
b0269	59.2268	-0.100165	0.321796	-0.31127	0.755595	0.897703
b0270	34.4548	-0.0185342	0.41266	-0.044914	0.964176	0.984072
b0271	87.4761	-0.44743	0.2863	-1.5628	0.1181	0.331159
b0272	233.009	-0.124784	0.164393	-0.759062	0.447816	0.709805
b0273	1751.97	-0.0519403	0.0756262	-0.686804	0.492206	0.73861
b0274	17.0444	0.155591	0.567138	0.274344	0.783821	NA
b0275	9.75169	0.114363	0.863835	0.13239	0.894676	NA
b0276	76.2921	0.178344	0.301497	0.59153	0.554165	0.780304
b0277	62.7041	0.696482	0.302094	2.30552	0.0211377	0.102058
b0278	34.122	-0.0873252	0.397041	-0.21994	0.825918	0.929456
b0279	7.65986	-0.941962	0.828836	-1.13649	0.255752	NA
b0280	662.523	-0.454792	0.101787	-4.46809	7.89229e-06	0.000159706
b0281	1028.55	-0.0484306	0.103711	-0.466977	0.640516	0.833975
b0283	27.3594	-0.389145	0.474399	-0.820291	0.41205	0.680044
b0284	94.2638	-0.402904	0.273264	-1.47442	0.14037	0.371629
b0285	23.4156	-1.22046	0.580492	-2.10246	0.035513	0.149635
b0286	15.8951	-0.0993083	0.632425	-0.157028	0.875223	NA
b0287	2127.48	0.0348506	0.0726724	0.479558	0.631542	0.826881
b0288	7.6424	1.91949	0.970694	1.97744	0.0479921	NA
b0289	47.7711	0.100547	0.355265	0.28302	0.777161	0.908817
b0290	83.2333	0.187148	0.268969	0.695795	0.486557	0.735391
b0291	67.2906	0.146491	0.284842	0.514289	0.60705	0.812726
b0292	5.58868	-0.313728	0.936666	-0.334942	0.737669	NA
b0293	55.0395	-0.131691	0.355822	-0.370105	0.711305	0.870871
b0294	6.00005	0.190779	0.898819	0.212255	0.831908	NA
b0295	8.57173	1.17852	1.03768	1.13573	0.256068	NA
b0296	9.32448	0.186395	0.776148	0.240154	0.810211	NA
b0297	0.660832	-0.0710058	2.91894	-0.0243259	0.980593	NA
b0300	35.4187	-0.486215	0.40315	-1.20604	0.227802	0.495025
b0301	13.4611	-0.210322	0.643104	-0.327043	0.743636	NA
b0303	0.684805	1.52556	3.31471	0.460241	0.645343	NA
b0304	135.912	0.0371379	0.222103	0.167211	0.867204	0.947069
b0305	22.0495	-0.217567	0.544865	-0.399305	0.689668	NA
b0306	10.1262	-0.057816	0.756352	-0.0764406	0.939069	NA
b0307	107.767	-0.0422922	0.244765	-0.172787	0.862818	0.945559
b0308	41.3453	-0.252613	0.414672	-0.609188	0.5424	0.768944
b0310	6.87332	-0.303002	0.865338	-0.350154	0.726223	NA
b0311	380.832	-0.326594	0.137983	-2.36692	0.0179366	0.0897359
b0312	661.565	-0.109828	0.0995132	-1.10365	0.269743	0.547937
b0313	182.763	-0.223532	0.18558	-1.20451	0.228393	0.495333
b0314	479.508	0.166184	0.112826	1.47292	0.140773	0.371826
b0315	225.709	0.158164	0.16152	0.979223	0.32747	0.606631
b0316	76.0164	0.117019	0.271764	0.430592	0.666765	0.84354
b0317	5.62202	-1.19045	0.997622	-1.19329	0.232756	NA
b0318	13.1449	0.128576	0.670659	0.191715	0.847965	NA
b0319	1.7621	0.110332	1.66519	0.0662582	0.947172	NA
b0320	19.3284	-0.243634	0.549748	-0.443174	0.65764	NA
b0321	25.3238	0.0678534	0.468235	0.144913	0.884779	0.954728
b0323	7.7896	-1.79117	0.916919	-1.95347	0.0507638	NA
b0324	257.119	-0.3008	0.156231	-1.92535	0.0541858	0.19518
b0325	1068.52	-0.399653	0.0908625	-4.39844	1.09034e-05	0.000209941
b0326	7.35299	0.22018	0.826445	0.266418	0.789917	NA
b0327	0.365663	-0.917964	4.6212	-0.198642	0.842543	NA
b0328	9.42788	0.668434	0.81672	0.818437	0.413108	NA
b0329	505.13	0.046317	0.255517	0.181268	0.856157	0.941506
b0330	75.1503	-0.20715	0.28174	-0.735254	0.462185	0.717368
b0331	1.7835	-0.32383	1.68369	-0.192333	0.847481	NA
b0333	7.17132	-0.281941	0.913314	-0.308701	0.757549	NA
b0334	5.61258	-0.252488	1.15106	-0.219353	0.826375	NA
b0335	37.4021	0.566217	0.402976	1.40509	0.159995	0.403415
b0336	2521.2	0.162523	0.0806574	2.01498	0.0439065	0.169491
b0337	3296.84	-0.100096	0.0612854	-1.63328	0.10241	0.300144
b0338	81.1347	-0.0595797	0.275688	-0.216113	0.8289	0.930535
b0339	8.04771	0.041867	0.838773	0.0499146	0.96019	NA
b0340	13.8744	-1.0282	0.687476	-1.49561	0.134756	NA
b0341	19.9635	0.640835	0.578222	1.10829	0.267739	NA
b0342	17.3576	0.350563	0.554852	0.631813	0.527509	NA
b0343	11.5561	0.426189	0.685258	0.621939	0.533982	NA
b0344	44.44	-0.0528313	0.363326	-0.14541	0.884387	0.954728
b0345	294.449	0.0305905	0.15185	0.201453	0.840345	0.93545
b0346	239.948	-0.122017	0.168325	-0.724892	0.468518	0.722214
b0347	24.1868	0.26021	0.478912	0.543336	0.586898	0.802313
b0348	8.66487	0.37453	0.805137	0.465176	0.641806	NA
b0349	14.4548	-0.0375594	0.631269	-0.0594983	0.952555	NA
b0350	16.4322	-0.269949	0.595267	-0.453492	0.650195	NA
b0351	30.0649	-0.345083	0.466293	-0.740057	0.459265	0.716996
b0352	34.6024	-0.290947	0.428284	-0.679333	0.496927	0.739833
b0353	34.0112	0.234362	0.402928	0.581648	0.560804	0.785007
b0354	186.764	-0.146677	0.175375	-0.836363	0.402951	0.67262
b0355	108.696	-0.03196	0.231671	-0.137954	0.890276	0.956449
b0356	786.923	-0.0412726	0.101727	-0.40572	0.684948	0.855714
b0357	41.0321	0.611522	0.44465	1.37529	0.169042	0.418042
b0358	25.5878	-0.046922	0.48475	-0.0967962	0.922888	0.966068
b0363	19.6046	0.169925	0.532238	0.319266	0.749525	NA
b0364	1.50097	0.515534	1.96266	0.262671	0.792804	NA
b0365	34.2574	-0.0989919	0.440513	-0.22472	0.822197	0.92783
b0366	16.4046	-0.279108	0.595783	-0.468473	0.639446	NA
b0367	9.93432	0.222453	0.757779	0.29356	0.769095	NA
b0368	27.5664	-0.484889	0.465977	-1.04058	0.298068	0.577065
b0369	1081.91	-0.0708592	0.0936069	-0.756987	0.449058	0.709847
b0372	118.301	-0.0131769	0.22433	-0.0587387	0.95316	0.981461
b0373	52.53	-0.734147	0.332344	-2.209	0.0271747	0.124043
b0375	3.50595	1.42916	1.4091	1.01424	0.310468	NA
b0376	358.458	-0.0636269	0.141763	-0.448827	0.653556	0.839267
b0377	114.142	0.246721	0.25812	0.95584	0.339153	0.615357
b0378	302.963	-0.0631045	0.142165	-0.443883	0.657127	0.839492
b0379	2.0433	0.531607	1.71012	0.31086	0.755907	NA
b0380	9.19346	0.108691	0.943469	0.115204	0.908284	NA
b0381	683.798	0.188584	0.0998975	1.88778	0.0590557	0.206858
b0382	71.0689	0.50274	0.664196	0.756915	0.449101	0.709847
b0383	205.099	0.139573	0.182554	0.764556	0.444536	0.708625
b0384	54.4924	-0.580717	0.380922	-1.5245	0.127383	0.348449
b0385	26.6279	0.027124	0.493753	0.0549343	0.956191	0.982471
b0386	517.206	0.12761	0.122185	1.0444	0.296301	0.574694
b0387	102.454	0.12032	0.231625	0.519458	0.603442	0.810928
b0388	398.825	-0.27936	0.125077	-2.2335	0.0255158	0.118168
b0389	36.3174	0.673845	0.47083	1.43119	0.152377	0.391667
b0390	115.385	0.312169	0.238159	1.31076	0.189939	0.444357
b0391	250.527	0.773841	0.215253	3.59503	0.000324358	0.00388862
b0392	26.4827	0.581782	0.468483	1.24184	0.214295	0.476791
b0393	753.097	-0.09264	0.101746	-0.910505	0.362556	0.636376
b0394	335.186	-0.352314	0.144418	-2.43954	0.0147062	0.0773535
b0396	85.1948	0.303318	0.272009	1.11511	0.264805	0.541368
b0397	660.414	-0.0846872	0.103016	-0.822076	0.411033	0.679707
b0398	206.55	-0.204978	0.169413	-1.20994	0.226303	0.49256
b0399	149.253	0.0910793	0.207115	0.439752	0.660116	0.839492
b0400	140.914	-0.00139976	0.207102	-0.00675879	0.994607	0.996845
b0401	320.516	0.117152	0.146853	0.797754	0.425013	0.691381
b0402	327.199	0.221245	0.140509	1.5746	0.115349	0.325745
b0403	300.181	0.0838439	0.146154	0.573668	0.566193	0.789984
b0404	70.8394	-0.182157	0.291051	-0.62586	0.531407	0.763582
b0405	349.609	-0.318502	0.138752	-2.29547	0.0217059	0.104326
b0406	1029.79	0.0986856	0.090354	1.09221	0.274741	0.549629
b0407	628.234	-0.367583	0.109558	-3.35514	0.000793252	0.00759085
b0408	3560.45	0.0659811	0.0675708	0.976474	0.328829	0.6068
b0409	1406.08	0.156398	0.0754824	2.07198	0.0382676	0.156302
b0410	130.711	0.0604613	0.236167	0.256011	0.797943	0.915779
b0411	1916.01	-0.0959064	0.0795928	-1.20496	0.228217	0.495333
b0412	33.6361	0.36893	0.408854	0.902351	0.366871	0.639229
b0413	381.262	-0.098396	0.138104	-0.712475	0.476171	0.728102
b0414	854.871	-0.105106	0.0958833	-1.09619	0.272996	0.548872
b0415	451.208	-0.475194	0.1243	-3.82295	0.000131865	0.0018537
b0416	900.034	-0.185763	0.0880377	-2.11004	0.034855	0.148239
b0417	485.512	-0.101376	0.111143	-0.912125	0.361703	0.635229
b0418	473.975	0.0910157	0.116481	0.781379	0.43458	0.700132
b0419	572.039	-0.0643035	0.123463	-0.520831	0.602484	0.810928
b0420	1294.01	-0.0262696	0.0751762	-0.34944	0.726759	0.880472
b0421	626.439	-0.0593674	0.117307	-0.506085	0.612797	0.815608
b0422	46.3829	-0.397264	0.388117	-1.02357	0.30604	0.586422
b0423	879.187	0.0982899	0.111136	0.884415	0.376472	0.649491
b0424	264.411	-0.197646	0.160075	-1.23471	0.216939	0.479287
b0425	436.372	-0.0956967	0.1268	-0.754704	0.450427	0.710882
b0426	1433.21	-0.029582	0.0864999	-0.341989	0.732359	0.884004
b0427	198.977	0.660607	0.186381	3.54439	0.000393519	0.00440215
b0428	4409.25	0.523724	0.0666098	7.86257	3.76337e-15	5.69345e-13
b0429	409.68	0.604569	0.312519	1.9345	0.0530511	0.192407
b0430	2556.51	0.231407	0.0656021	3.52743	0.000419619	0.00460284
b0431	16022.9	-0.0820146	0.0599817	-1.36733	0.171523	0.422166
b0432	9632.95	-0.0987323	0.0596134	-1.65621	0.0976794	0.290971
b0433	410.519	0.217471	0.135222	1.60826	0.107779	0.312685
b0434	793.479	-0.333126	0.0930206	-3.58121	0.000342009	0.00399471
b0435	366.225	0.0543913	0.174165	0.312298	0.754814	0.897308
b0436	13576.7	0.0970043	0.0640301	1.51498	0.129777	0.352999
b0437	1518.44	-0.00306266	0.0753609	-0.0406399	0.967583	0.985576
b0438	5642.32	0.218786	0.0609179	3.5915	0.000328786	0.00390482
b0439	5972.3	0.128391	0.0555459	2.31144	0.0208085	0.100922
b0440	935.323	1.11304	0.341595	3.25835	0.00112061	0.0100005
b0441	3532.85	-0.190299	0.0603903	-3.15116	0.00162624	0.0135605
b0442	21.1572	0.530129	0.511049	1.03734	0.299579	NA
b0443	17.6496	-0.750484	0.600544	-1.24967	0.211419	NA
b0444	284.978	0.0302045	0.157511	0.191761	0.847929	0.939285
b0445	53.0724	-0.215953	0.341715	-0.63197	0.527407	0.760848
b0446	74.6192	0.399453	0.288147	1.38629	0.16566	0.413434
b0447	58.0121	-0.329655	0.325427	-1.01299	0.311064	0.591673
b0448	174.648	0.0569832	0.190722	0.298777	0.76511	0.903468
b0449	148.662	0.228264	0.195155	1.16966	0.242139	0.5166
b0450	5.99931	-0.469042	1.5069	-0.311264	0.7556	NA
b0451	150.676	0.0576125	0.220893	0.260816	0.794235	0.913902
b0452	278.065	0.0994822	0.148433	0.670218	0.502719	0.744099
b0453	470.16	-0.193501	0.123313	-1.56919	0.116604	0.327834
b0454	125.013	-0.128533	0.257055	-0.50002	0.617061	0.819041
b0456	10.118	0.849019	0.821852	1.03306	0.301578	NA
b0457	169.636	0.084036	0.208771	0.402527	0.687296	0.857866
b0458	167.677	0.188988	0.191543	0.986658	0.32381	0.603464
b0459	71.3715	-0.516741	0.312821	-1.65187	0.0985607	0.292642
b0460	114.362	0.83482	0.576485	1.44812	0.147583	0.382753
b0461	161.885	0.185276	0.225461	0.821763	0.411212	0.679707
b0462	5339.87	0.118599	0.0610877	1.94146	0.0522025	0.191068
b0463	2440.23	-0.312762	0.0691325	-4.5241	6.06525e-06	0.000129324
b0464	145.393	0.172542	0.196472	0.8782	0.379835	0.651496
b0465	1238.32	0.113062	0.0872409	1.29598	0.194983	0.453485
b0466	1.79569	2.11018	2.04753	1.0306	0.302728	NA
b0467	94.59	-0.324932	0.267475	-1.21481	0.224437	0.490396
b0468	110.632	-0.0463732	0.260503	-0.178014	0.858712	0.942684
b0469	652.494	0.0640703	0.103781	0.617363	0.536995	0.765725
b0470	1167.92	-0.0831081	0.0827488	-1.00434	0.315214	0.595029
b0471	359.772	-0.0878052	0.16878	-0.520234	0.602901	0.810928
b0472	724.798	0.15068	0.109021	1.38212	0.166934	0.415633
b0473	4583.81	0.250882	0.0690427	3.63373	0.000279355	0.00343996
b0474	2649.47	-0.185716	0.0717384	-2.58879	0.00963142	0.0565601
b0475	235.969	0.0559012	0.190674	0.293177	0.769387	0.903814
b0476	23.9334	0.235101	0.503406	0.46702	0.640485	0.833975
b0477	550.86	-0.283307	0.115369	-2.45566	0.0140626	0.0749612
b0478	851.283	0.0325976	0.113836	0.286355	0.774606	0.907086
b0479	173.765	0.199516	0.186664	1.06885	0.285137	0.562308
b0480	1489.44	-0.0659722	0.0844816	-0.780905	0.434858	0.700225
b0481	308.033	-0.148485	0.149721	-0.991746	0.321321	0.6012
b0482	175.261	-0.455911	0.184473	-2.47143	0.0134575	0.0722206
b0483	138.781	0.255381	0.210637	1.21242	0.225352	0.491719
b0484	2025.67	-0.643392	0.0779404	-8.25491	1.52011e-16	2.84082e-14
b0485	699.834	-0.203922	0.100601	-2.02704	0.0426583	0.166463
b0486	416.839	0.176393	0.13802	1.27803	0.20124	0.4615
b0487	100.007	-0.387744	0.264926	-1.46359	0.143305	0.374759
b0488	50.6796	0.556586	0.347559	1.60141	0.109286	0.314962
b0489	358.741	0.0141012	0.145012	0.0972419	0.922534	0.966068
b0490	154.394	-0.191217	0.206194	-0.927362	0.353738	0.628539
b0491	122.143	0.0803976	0.213875	0.375909	0.706984	0.869084
b0492	1043.72	-0.0676273	0.0920305	-0.734836	0.462439	0.717368
b0493	338.115	-0.159876	0.132736	-1.20446	0.228411	0.495333
b0494	147.619	-0.446066	0.205839	-2.16706	0.0302305	0.13396
b0495	117.825	-0.059621	0.236622	-0.251967	0.801067	0.917113
b0496	290.824	0.0599302	0.157165	0.38132	0.702966	0.866569
b0497	291.539	-0.0478124	0.153774	-0.310927	0.755856	0.897703
b0498	24.4261	-0.321792	0.475405	-0.676879	0.498483	0.741076
b0499	21.4787	0.139707	0.502971	0.277764	0.781194	NA
b0501	7.63125	0.339221	0.918113	0.369476	0.711773	NA
b0502_1	35.4628	0.193731	0.427468	0.453206	0.6504	0.837924
b0503	112.735	0.0889876	0.230812	0.385541	0.699837	0.86412
b0504	5.91342	-0.397779	1.01929	-0.390251	0.696351	NA
b0505	20.3945	0.0315547	0.611149	0.0516318	0.958822	NA
b0506	1238.77	-0.10129	0.0855964	-1.18334	0.236675	0.508051
b0507	40.5203	0.433539	0.393296	1.10232	0.270322	0.54809
b0508	6.81161	0.117716	0.901628	0.130559	0.896124	NA
b0509	10.3802	0.0163261	0.794936	0.0205376	0.983615	NA
b0511	3.75094	-0.0060596	1.34204	-0.00451523	0.996397	NA
b0512	18.0389	-0.246992	0.593038	-0.416486	0.677054	NA
b0513	17.5238	-0.180877	0.620474	-0.291514	0.770658	NA
b0514	68.0406	0.0133999	0.290357	0.0461497	0.963191	0.984072
b0515	142.611	0.0941724	0.207104	0.454711	0.649317	0.837924
b0516	82.9923	-0.0837739	0.260519	-0.321566	0.747782	0.892786
b0517	3.46974	-1.64117	1.60101	-1.02508	0.305324	NA
b0518	7.12453	0.0816695	0.911134	0.089635	0.928577	NA
b0520	8.83143	0.131732	0.87172	0.151118	0.879883	NA
b0521	13.4147	0.525518	0.710228	0.739929	0.459343	NA
b0522	1391.76	-0.303784	0.0795238	-3.82004	0.000133428	0.00186741
b0523	597.871	-0.288684	0.110482	-2.61296	0.00897625	0.0538067
b0524	261.105	0.0610704	0.152735	0.399845	0.689271	0.857866
b0525	2860.5	0.135858	0.0947829	1.43336	0.151755	0.390702
b0526	1244.94	-0.0906361	0.0809153	-1.12014	0.262656	0.540105
b0527	6.21057	-0.162815	0.957333	-0.170071	0.864954	NA
b0528	16.7651	1.31754	0.807067	1.63251	0.102573	NA
b0529	1147.68	-0.279404	0.0851705	-3.28052	0.00103615	0.00954158
b0530	3.39743	-0.129487	1.3378	-0.0967912	0.922892	NA
b0531	0.430668	-2.50119	4.5822	-0.545849	0.58517	NA
b0532	34.347	0.110705	0.393676	0.281208	0.778551	0.908817
b0533	4.95293	-0.399159	1.0255	-0.389233	0.697104	NA
b0534	2.84187	0.0673969	1.29754	0.0519421	0.958575	NA
b0535	5.88475	0.250901	1.00089	0.250678	0.802063	NA
b0537	564.901	-0.247222	0.11996	-2.06087	0.0393155	0.158711
b0539	0.898178	2.97033	2.81563	1.05495	0.29145	NA
b0542_2	5.08062	0.6721	1.14567	0.586642	0.557444	NA
b0543	49.2347	0.70548	0.341851	2.0637	0.039046	0.158114
b0544	25.447	-0.472079	0.481753	-0.97992	0.327125	0.606392
b0545	35.7063	-0.256252	0.386754	-0.662571	0.507605	0.745567
b0546	197.783	0.0340183	0.184232	0.184649	0.853504	0.939887
b0547	0.939127	-0.472862	3.24012	-0.14594	0.883969	NA
b0549	0.460046	3.57058	4.87146	0.732959	0.463584	NA
b0550	1.05004	0	3.25481	0	1	NA
b0551	5.42205	-0.373417	1.1005	-0.339317	0.734371	NA
b0552	917.972	-0.19556	0.101478	-1.92712	0.0539642	0.194602
b0553_1	6225.8	0.173158	0.0631882	2.74036	0.00613718	0.0404135
b0554	0.377174	-1.91493	4.43793	-0.431491	0.666111	NA
b0555	23.8253	0.0222746	0.511524	0.0435455	0.965267	0.984072
b0556	5.54278	-0.0611926	1.03284	-0.0592469	0.952755	NA
b0557	213.854	0.822262	0.255921	3.21295	0.0013138	0.0113216
b0558	1.81133	-0.33974	1.79788	-0.188967	0.850119	NA
b0559	4.00202	1.20438	1.28398	0.938009	0.34824	NA
b0560	0.523091	-0.480329	3.77038	-0.127395	0.898627	NA
b0561	2.54529	0.758725	1.50799	0.503138	0.614867	NA
b0562_2	41.6803	0.263379	0.364744	0.722092	0.470238	0.723291
b0563	0.27967	0	5.7703	0	1	NA
b0564	504.846	-0.0375933	0.166785	-0.2254	0.821668	0.92783
b0565	46293.8	-0.226571	0.0680454	-3.3297	0.00086939	0.00818668
b0566	16.5672	-0.34248	0.638251	-0.536591	0.59155	NA
b0567	59.8431	0.238783	0.306426	0.779253	0.43583	0.70108
b0568	297.611	-0.102304	0.150808	-0.678371	0.497536	0.740015
b0569	65.754	0.00279912	0.288433	0.00970457	0.992257	0.996595
b0570	159.024	-0.472265	0.224572	-2.10296	0.0354696	0.149635
b0571	246.882	0.0316033	0.176481	0.179074	0.857879	0.942355
b0572	518.661	-2.47806	0.196958	-12.5816	2.66524e-36	1.41124e-33
b0573	50.3393	-2.31187	0.456676	-5.06239	4.1403e-07	1.21951e-05
b0574	137.051	-1.49744	0.276517	-5.41536	6.11638e-08	2.28609e-06
b0575	232.664	-0.504074	0.185241	-2.72117	0.00650507	0.042263
b0576	304.745	0.402133	0.139183	2.88925	0.0038616	0.0283989
b0577	387.692	0.527826	0.127463	4.14103	3.45756e-05	0.00057814
b0578	1109.29	0.428385	0.0858151	4.99195	5.97712e-07	1.68047e-05
b0579	49.4376	-0.237204	0.356355	-0.665638	0.505643	0.744405
b0580	9.84645	0.971786	0.879254	1.10524	0.269056	NA
b0581	233.976	-0.0370636	0.168532	-0.21992	0.825933	0.929456
b0582	288.337	-0.00249592	0.147035	-0.016975	0.986457	0.99354
b0583	443.85	-0.40256	0.123405	-3.2621	0.00110592	0.00998155
b0584	26815.3	-0.323185	0.0553139	-5.84274	5.13505e-09	2.36885e-07
b0585	2428.38	-0.244369	0.0648966	-3.76551	0.00016621	0.00223749
b0586	19230.6	-0.076707	0.0473658	-1.61946	0.105348	0.306214
b0587	58.7959	-0.149798	0.296799	-0.504712	0.613761	0.816036
b0588	488.853	-0.254706	0.123913	-2.05552	0.0398287	0.159768
b0589	216.47	0.227072	0.16762	1.35468	0.175518	0.425671
b0590	374.907	-0.028596	0.154862	-0.184655	0.853499	0.939887
b0591	827.696	-0.100304	0.0891709	-1.12486	0.26065	0.538621
b0592	992.11	-0.433791	0.0964879	-4.49581	6.93063e-06	0.000142055
b0593	9370.72	-0.145832	0.0594129	-2.45455	0.0141061	0.0750637
b0594	10250.3	-0.0715745	0.0562621	-1.27216	0.203316	0.463811
b0595	5594.3	-0.459741	0.0614385	-7.48295	7.26717e-14	8.55104e-12
b0596	3257.5	-0.142632	0.0575155	-2.47989	0.0131422	0.0708737
b0597	949.683	-0.193674	0.0931794	-2.07851	0.0376627	0.155194
b0598	1452.98	0.0728848	0.0775898	0.939361	0.347546	0.623463
b0599	301.712	0.0353324	0.154639	0.228484	0.81927	0.927261
b0600	240.829	0.079182	0.165355	0.478861	0.632037	0.826881
b0601	52.9398	-0.182211	0.327195	-0.556888	0.577604	0.796462
b0602	17.2646	0.153365	0.598639	0.25619	0.797804	NA
b0603	20.4227	-0.730391	0.537226	-1.35956	0.173969	NA
b0604	224.261	-0.629675	0.169827	-3.70773	0.000209122	0.00273407
b0605	10199.3	0.192126	0.0572168	3.35787	0.000785468	0.00755114
b0606	2245.71	-0.111621	0.065909	-1.69356	0.0903486	0.276263
b0607	157.953	0.680519	0.220218	3.0902	0.0020002	0.0162939
b0608	97.0689	-0.147452	0.242389	-0.608327	0.542971	0.76941
b0610	91.901	0.0515837	0.258126	0.199839	0.841606	0.935537
b0611	582.327	-0.331924	0.119068	-2.78769	0.0053086	0.0360372
b0612	19.6089	0.234456	0.563244	0.41626	0.67722	NA
b0613	0.631891	-0.464709	3.19577	-0.145414	0.884384	NA
b0614	0.57961	-1.46196	3.33339	-0.43858	0.660966	NA
b0615	6.49195	-0.466298	1.05525	-0.441884	0.658573	NA
b0616	1.22681	-0.0690915	2.38643	-0.0289518	0.976903	NA
b0617	0.0834722	0	5.7703	0	1	NA
b0618	0.835889	0.535905	2.8171	0.190233	0.849127	NA
b0619	173.154	0.147787	0.18869	0.783229	0.433493	0.699445
b0620	69.2819	0.0161985	0.297842	0.0543863	0.956627	0.982471
b0621	14.7902	1.18572	0.623497	1.90172	0.0572081	NA
b0622	18.3084	-0.0345935	0.550022	-0.0628947	0.94985	NA
b0623	3136.02	1.09845	0.594018	1.84919	0.0644299	0.219158
b0624	71.7	-0.344634	0.28991	-1.18876	0.234534	0.504478
b0627	16.1994	1.07721	0.758955	1.41933	0.155802	NA
b0628	882.552	0.206216	0.0954634	2.16016	0.0307603	0.13573
b0629	17.2043	0.141779	0.579108	0.244822	0.806594	NA
b0630	336.858	-0.0244426	0.132618	-0.184308	0.853772	0.939887
b0631	143.098	0.600051	0.251381	2.38702	0.0169857	0.0859253
b0632	1668.1	0.258917	0.0773746	3.34628	0.000819024	0.00779054
b0633	1234.65	-0.180548	0.0844102	-2.13893	0.032441	0.141696
b0634	305.438	-0.106746	0.144835	-0.737021	0.46111	0.717368
b0635	885.408	0.157954	0.0960703	1.64415	0.100145	0.295483
b0636	120.005	-0.527868	0.257768	-2.04784	0.0405755	0.161742
b0637	104.463	-0.267492	0.266956	-1.00201	0.316339	0.595935
b0638	53.9745	-0.274561	0.346699	-0.791929	0.428402	0.694299
b0639	227.485	-0.300863	0.169098	-1.77922	0.0752037	0.246548
b0640	518.256	-0.438886	0.112514	-3.90074	9.58991e-05	0.00139758
b0641	848.208	0.3647	0.102555	3.55613	0.000376353	0.00430098
b0642	7333.93	-0.0512475	0.053789	-0.952751	0.340716	0.617613
b0643	306.628	-0.283664	0.158588	-1.78868	0.0736659	0.243028
b0644	19.4981	-0.214085	0.567282	-0.377388	0.705885	NA
b0645	1.45057	-1.06741	1.9805	-0.538956	0.589917	NA
b0646	13.7393	0.356681	0.638804	0.558359	0.5766	NA
b0647	1.82939	0.745632	1.74609	0.427028	0.669359	NA
b0648	5.82176	0.377023	0.933111	0.404049	0.686177	NA
b0649	93.9504	0.107844	0.245255	0.439721	0.660139	0.839492
b0650	39.6773	0.445738	0.380281	1.17213	0.241146	0.514866
b0651	190.9	-0.250847	0.190675	-1.31558	0.188317	0.442615
b0652	312.719	-0.0460142	0.138701	-0.331751	0.740077	0.888596
b0653	130.819	-0.269072	0.212325	-1.26727	0.20506	0.465672
b0654	160.269	-0.31928	0.190224	-1.67844	0.0932617	0.281379
b0655	1757.41	-0.209371	0.0779419	-2.68624	0.00722607	0.0458149
b0656	908.863	-0.26611	0.0988819	-2.69119	0.00711985	0.0455126
b0657	630.271	-0.208444	0.102467	-2.03426	0.0419256	0.165258
b0658	1609.88	-0.122554	0.0840294	-1.45847	0.144711	0.376533
b0659	429.655	-0.411039	0.123965	-3.31577	0.000913925	0.00856502
b0660	1521.6	-0.449835	0.0808143	-5.56627	2.60243e-08	1.04657e-06
b0661	1377.42	0.221185	0.0769506	2.87438	0.00404821	0.0292965
b0662	683.787	0.00470069	0.101913	0.0461247	0.963211	0.984072
b0674	2552.17	0.151314	0.0612839	2.46906	0.0135468	0.072577
b0675	542.974	0.206949	0.103839	1.99298	0.0462634	0.175602
b0676	729.728	-0.32454	0.099779	-3.25259	0.0011436	0.0101486
b0677	564.123	-0.0704078	0.113251	-0.621696	0.534142	0.7644
b0678	474.173	-0.347692	0.122561	-2.83689	0.00455557	0.03202
b0679	1120.13	0.172469	0.0886207	1.94614	0.0516373	0.189655
b0680	4148.89	-0.178567	0.0647127	-2.75938	0.00579111	0.0387334
b0681	19.5904	0.769388	0.570009	1.34978	0.177086	NA
b0682	12.8439	1.82342	0.777567	2.34503	0.0190254	NA
b0683	1213.19	-0.472018	0.0787885	-5.99095	2.08622e-09	1.05205e-07
b0684	1338.53	0.02358	0.0853886	0.276149	0.782434	0.910018
b0685	50.3119	-0.00734669	0.340493	-0.0215766	0.982786	0.992187
b0686	264.79	0.111011	0.153393	0.723702	0.469249	0.722989
b0687	651.185	-0.370751	0.105158	-3.52565	0.000422453	0.00460284
b0688	3795.38	0.0489663	0.0626255	0.78189	0.434279	0.700002
b0689	19.7738	0.0199432	0.532761	0.0374337	0.970139	NA
b0691	5.8726	0.878099	1.05127	0.835278	0.403561	NA
b0692	93.2422	0.710205	0.246787	2.87781	0.00400451	0.0291797
b0693	21.2686	-0.233402	0.517231	-0.451252	0.651808	NA
b0694	63.0378	-0.193244	0.309422	-0.624533	0.532277	0.764142
b0695	531.541	0.122854	0.118398	1.03763	0.29944	0.578118
b0696	31.3955	0.140837	0.426074	0.330545	0.740988	0.889077
b0697	54.5	-0.0355171	0.348533	-0.101904	0.918833	0.965405
b0698	13.3849	-0.173794	0.717998	-0.242054	0.808739	NA
b0699	33.8374	1.37457	0.473385	2.9037	0.00368782	0.0273105
b0700	167.502	0.0315462	0.194083	0.162539	0.870881	0.947384
b0702	2.63484	0.266728	1.39958	0.190576	0.848857	NA
b0703	22.6396	-0.189654	0.505336	-0.375303	0.707435	NA
b0704	35.88	-0.291439	0.390959	-0.745448	0.456001	0.71485
b0705	10.2653	-0.36805	0.740426	-0.497078	0.619134	NA
b0706	10.0374	0.726444	0.75004	0.96854	0.332775	NA
b0707	137.948	-0.234214	0.226943	-1.03204	0.302052	0.580884
b0708	262.994	-0.197374	0.158768	-1.24316	0.213809	0.476681
b0709	194.21	0.0788948	0.175373	0.44987	0.652805	0.838981
b0710	1266.28	-0.325399	0.0862701	-3.77186	0.000162032	0.00219054
b0711	657.738	0.0115695	0.0979536	0.118113	0.905978	0.961907
b0712	1008.03	-0.249152	0.0972587	-2.56174	0.0104148	0.0596177
b0713	379.064	0.080069	0.133322	0.600569	0.548127	0.774989
b0714	144.716	-0.0588734	0.222977	-0.264034	0.791754	0.91373
b0715	29.7037	0.526896	0.448292	1.17534	0.239858	0.513498
b0716	16.3491	0.676334	0.678173	0.997288	0.318625	NA
b0717	7.07882	-0.617607	0.933869	-0.661342	0.508393	NA
b0718	9.40025	0.531128	0.761735	0.697261	0.485639	NA
b0719	3.13315	0.533271	1.31421	0.405773	0.68491	NA
b0720	13521.4	0.15118	0.0525623	2.87621	0.00402488	0.0292463
b0721	231.513	-0.262986	0.166597	-1.57857	0.114434	0.324894
b0722	119.15	-0.460416	0.230928	-1.99377	0.0461773	0.175485
b0723	3937.84	0.194858	0.0544434	3.5791	0.000344784	0.00401237
b0724	947.874	0.0829654	0.0898931	0.922933	0.356042	0.630502
b0726	12611	-0.0887278	0.0516099	-1.7192	0.0855775	0.266549
b0727	7199.77	0.11013	0.0581284	1.89461	0.0581446	0.205023
b0728	6212.14	-0.132229	0.0544391	-2.42894	0.0151432	0.0792585
b0729	5151.15	0.0379039	0.0527073	0.719139	0.472055	0.724853
b0730	163.507	-0.223775	0.187068	-1.19622	0.23161	0.499881
b0731	9.41147	0.261679	0.862242	0.303486	0.761519	NA
b0732	194.306	0.201435	0.184138	1.09394	0.273983	0.549177
b0733	2336.88	0.141671	0.0716742	1.97659	0.0480876	0.181012
b0734	1218.19	0.0658393	0.079692	0.826172	0.408706	0.677498
b0735	52.9166	1.04026	0.337143	3.08552	0.00203199	0.0164685
b0736	389.898	0.015697	0.129733	0.120995	0.903695	0.961178
b0737	723.004	0.0544068	0.106861	0.509137	0.610656	0.81539
b0738	202.21	-0.407773	0.176457	-2.31089	0.0208388	0.100922
b0739	945.76	-0.235957	0.0916593	-2.57428	0.0100448	0.0583409
b0740	4852.86	-0.0247831	0.0544294	-0.455327	0.648874	0.837924
b0741	5085.95	-0.528993	0.0547304	-9.66544	4.228e-22	1.34324e-19
b0742	2420.25	-0.190243	0.0646618	-2.94212	0.0032597	0.0247162
b0750	2494.22	-0.251901	0.0779715	-3.23068	0.00123498	0.0108385
b0751	1383.19	0.242047	0.070978	3.41017	0.000649213	0.00640544
b0752	187.186	0.317623	0.187735	1.69187	0.0906714	0.276452
b0753	59.182	-0.146372	0.326755	-0.447955	0.654186	0.839492
b0754	6959.06	-0.542466	0.0651444	-8.32713	8.28275e-17	1.87959e-14
b0755	13076.1	-0.406101	0.0613321	-6.62135	3.55942e-11	2.57006e-09
b0756	2434.48	0.0907857	0.0620903	1.46216	0.143698	0.375127
b0757	360.339	-0.136384	0.133135	-1.0244	0.305647	0.586274
b0758	297.324	-0.562884	0.161015	-3.49585	0.000472555	0.00503795
b0759	600.417	0.0147656	0.107331	0.137571	0.89058	0.956449
b0760	1742.4	-0.0205826	0.0672431	-0.306092	0.759535	0.899878
b0761	238.327	0.047473	0.176973	0.26825	0.788507	0.91225
b0762	30.9991	2.83424	0.932105	3.04069	0.00236039	0.0187474
b0763	269.014	0.0673485	0.152336	0.442106	0.658413	0.839492
b0764	104.879	0.217025	0.238461	0.910107	0.362766	0.636393
b0765	219.53	0.224168	0.16903	1.3262	0.184774	0.438317
b0766	253.682	-0.0852959	0.160567	-0.531217	0.595269	0.807754
b0767	1576.48	-0.143223	0.0756179	-1.89403	0.0582207	0.205032
b0768	10.3558	0.898467	0.753084	1.19305	0.232849	NA
b0769	2.35198	0.0312642	1.82807	0.0171023	0.986355	NA
b0770	7.03339	0.526078	0.940803	0.55918	0.576039	NA
b0771	44.2703	0.382537	0.353067	1.08347	0.278601	0.555279
b0772	2015.1	0.21348	0.0788308	2.70808	0.00676739	0.0436992
b0773	509.533	-0.125488	0.113663	-1.10404	0.269577	0.547937
b0774	1509.6	-0.108686	0.0718039	-1.51365	0.130113	0.35361
b0775	1705.52	-0.285904	0.071273	-4.01138	6.03637e-05	0.000949384
b0776	936.594	0.0558945	0.0874571	0.639107	0.522753	0.757658
b0777	374.004	-0.243443	0.131946	-1.84503	0.0650338	0.220504
b0778	389.054	-0.215589	0.121986	-1.76732	0.0771739	0.249168
b0779	1379.58	0.01009	0.0857374	0.117684	0.906318	0.961907
b0780	252.139	-0.00707417	0.160851	-0.0439797	0.964921	0.984072
b0781	746.482	-0.0625379	0.101822	-0.614188	0.539091	0.766648
b0782	623.151	-0.522217	0.120086	-4.34868	1.36958e-05	0.000252974
b0783	458.569	-0.530232	0.121089	-4.37885	1.19305e-05	0.000225613
b0784	25.8929	0.319532	0.477137	0.669685	0.503058	0.744099
b0785	223.359	0.513899	0.395095	1.3007	0.193362	0.451037
b0786	953.959	0.232542	0.0848697	2.73999	0.00614407	0.0404135
b0787	25.0204	0.0403721	0.491016	0.0822216	0.93447	0.973381
b0788	62.0556	0.0959687	0.296997	0.323131	0.746596	0.89223
b0789	184.608	-0.453461	0.181519	-2.49815	0.0124845	0.068267
b0790	195.942	-0.396085	0.177749	-2.22834	0.0258579	0.119232
b0791	46.1345	0.934188	0.388122	2.40695	0.0160866	0.0832363
b0792	91.3239	0.312757	0.250339	1.24933	0.211544	0.474629
b0793	87.0289	-0.290265	0.264807	-1.09614	0.273019	0.548872
b0794	362.188	-0.0613591	0.131657	-0.466052	0.641178	0.834162
b0795	316.248	0.0531697	0.149013	0.356813	0.721232	0.87676
b0796	116.368	-0.0855259	0.231341	-0.369696	0.711609	0.870871
b0797	230.766	-0.528379	0.174531	-3.02742	0.00246654	0.0194557
b0798	10.9585	0.532623	0.734224	0.725423	0.468192	NA
b0799	179.424	0.0269207	0.183803	0.146465	0.883554	0.954728
b0800	808.358	-0.132286	0.101867	-1.29862	0.194073	0.452288
b0801	2410.46	-0.0952977	0.0623739	-1.52785	0.126551	0.346895
b0802	52.425	-0.0859108	0.389602	-0.220509	0.825475	0.929456
b0803	96.1674	0.0725132	0.282347	0.256823	0.797315	0.915458
b0804	1139.02	-0.39424	0.0822472	-4.79336	1.64014e-06	4.20221e-05
b0805	28900.8	-0.42226	0.0534154	-7.90521	2.67486e-15	4.24901e-13
b0806	19.4407	0.181024	0.558906	0.323891	0.746021	NA
b0807	311.449	-0.216279	0.140452	-1.53988	0.123589	0.342023
b0808	155.122	0.0709775	0.207448	0.342146	0.732241	0.884004
b0809	742.432	0.301734	0.0963904	3.13034	0.00174607	0.0144837
b0810	671.209	-0.00814959	0.109689	-0.0742972	0.940774	0.97547
b0811	2828.83	-0.288562	0.088174	-3.27264	0.00106547	0.009755
b0812	2612.93	-0.333357	0.0628637	-5.30286	1.14003e-07	3.81252e-06
b0813	53.5382	-0.138237	0.320123	-0.431825	0.665868	0.843486
b0814	8576.59	0.283387	0.071451	3.96617	7.30378e-05	0.00112097
b0815	136.538	0.224854	0.210975	1.06579	0.28652	0.563637
b0817	165.319	-0.325749	0.216018	-1.50797	0.131561	0.35663
b0818	162.667	0.226458	0.210298	1.07685	0.281549	0.558701
b0819	1859.76	-0.216568	0.0714984	-3.02899	0.00245373	0.0194401
b0820	1459.38	-0.20923	0.0835417	-2.5045	0.0122626	0.0673811
b0821	6488.58	7.04089	0.0722133	97.5013	0	0
b0822	831.529	2.20013	0.0883664	24.8979	7.84489e-137	1.24616e-133
b0823	142.441	3.53209	0.233538	15.1243	1.11988e-51	8.89466e-49
b0824	23.5585	7.73597	1.12249	6.89177	5.51018e-12	5.00167e-10
b0825	86.7496	1.78364	0.262098	6.80527	1.00863e-11	8.43268e-10
b0826	220.908	-0.090637	0.17464	-0.518992	0.603766	0.810928
b0827	767.201	-0.262529	0.0955198	-2.74843	0.00598823	0.0397174
b0828	1846.21	-0.28713	0.0791895	-3.62586	0.000288003	0.00351917
b0829	1823.93	-0.00264989	0.0705248	-0.0375739	0.970027	0.986584
b0830	1355.72	-0.217473	0.0788743	-2.75721	0.00582965	0.0388276
b0831	335.552	0.0694841	0.136534	0.508913	0.610813	0.81539
b0832	193.239	0.300504	0.177377	1.69415	0.0902366	0.276263
b0833	1331.68	0.253816	0.0871227	2.91332	0.00357612	0.0267956
b0834	458.064	0.0926763	0.121801	0.760882	0.446727	0.709805
b0835	724.042	0.0243018	0.10624	0.228745	0.819067	0.927261
b0836	101.663	0.0418202	0.2765	0.151249	0.87978	0.951672
b0837	114.439	0.111706	0.23291	0.47961	0.631505	0.826881
b0838	1060.29	0.0822548	0.0838785	0.980642	0.32677	0.606392
b0839	1114.68	0.0871373	0.0888003	0.981272	0.326459	0.606392
b0840	308.325	0.116918	0.138872	0.841911	0.399838	0.671018
b0841	171.932	0.523979	0.192492	2.72209	0.00648711	0.0422327
b0842	212.238	0.363939	0.171179	2.12607	0.0334974	0.144594
b0843	13.1555	1.18779	0.737548	1.61046	0.107298	NA
b0844	274.652	-0.2552	0.150755	-1.69282	0.09049	0.276333
b0845	193.954	0.259193	0.177101	1.46353	0.143321	0.374759
b0846	33.1233	-0.654251	0.429252	-1.52417	0.127467	0.348449
b0847	644.883	0.167867	0.101101	1.66038	0.0968373	0.289344
b0848	13.7885	-0.684988	0.676479	-1.01258	0.311262	NA
b0849	32.1504	0.664111	0.456007	1.45636	0.145292	0.377737
b0850	28.7232	0.0183354	0.469128	0.039084	0.968823	0.986207
b0851	349.427	-0.220208	0.131797	-1.67081	0.0947587	0.284545
b0852	243.612	0.142921	0.157463	0.907645	0.364066	0.637532
b0853	411.278	0.115677	0.142225	0.813342	0.416022	0.68411
b0854	1117.13	-0.321336	0.0912068	-3.52315	0.000426443	0.00462392
b0855	430.911	0.146739	0.120497	1.21778	0.223308	0.488938
b0856	148.71	0.0658239	0.199177	0.330479	0.741038	0.889077
b0857	122.804	-0.273205	0.223896	-1.22023	0.222377	0.487573
b0858	41.8135	0.674713	0.376108	1.79393	0.0728239	0.240751
b0859	180.248	-0.0130371	0.187515	-0.0695254	0.944571	0.977493
b0860	2755.5	-0.295231	0.0667668	-4.42183	9.78674e-06	0.000189588
b0861	193.18	-0.117818	0.178481	-0.660114	0.509181	0.74619
b0862	252.057	0.0732524	0.157799	0.464214	0.642495	0.835096
b0863	1008.08	-0.182798	0.0983353	-1.85892	0.0630385	0.216512
b0864	490.159	-0.163607	0.117372	-1.39392	0.163343	0.410058
b0865	311.608	-0.637528	0.146415	-4.35426	1.33518e-05	0.000248063
b0866	118.132	0.106795	0.247841	0.430901	0.666541	0.84354
b0867	372.271	-0.276336	0.136331	-2.02696	0.0426668	0.166463
b0868	302.41	-0.33301	0.151985	-2.19107	0.0284465	0.128191
b0869	509.28	0.0377349	0.112974	0.334015	0.738369	0.887869
b0870	784.646	-0.146685	0.0995934	-1.47284	0.140795	0.371826
b0871	1736.59	-0.183808	0.0755746	-2.43214	0.0150101	0.0786916
b0872	27.1063	-0.437384	0.475154	-0.92051	0.357306	0.630663
b0873	17.1442	-0.0858428	0.59191	-0.145027	0.88469	NA
b0874	374.426	0.0078159	0.127426	0.0613369	0.951091	0.980957
b0875	78.0486	0.268773	0.276871	0.970751	0.331672	0.608385
b0876	363.101	0.14131	0.139461	1.01326	0.310934	0.591673
b0877	848.826	-0.0406594	0.090521	-0.44917	0.653309	0.839267
b0878	449.346	-0.170345	0.11934	-1.42739	0.153467	0.393516
b0879	516.321	0.0362537	0.107695	0.336632	0.736395	0.886049
b0880	114.448	0.719795	0.623025	1.15532	0.247959	0.524128
b0881	125.931	-0.835306	0.22464	-3.71842	0.000200469	0.0026427
b0882	9644.58	0.23138	0.0498922	4.63759	3.5249e-06	7.999e-05
b0884	395.98	1.0647	0.568412	1.87311	0.0610536	0.211293
b0885	198.112	0.0367198	0.177873	0.206438	0.836448	0.934658
b0886	758.043	-0.0870241	0.0943672	-0.922187	0.356431	0.630502
b0887	678.101	0.130965	0.105388	1.24269	0.21398	0.476729
b0888	3000.72	-0.0679346	0.0584113	-1.16304	0.244814	0.519742
b0889	2118.4	0.115609	0.0776238	1.48935	0.136394	0.364139
b0890	3774.76	-0.0313597	0.0550871	-0.569275	0.56917	0.792402
b0891	369.326	0.119217	0.135354	0.88078	0.378437	0.65024
b0892	541.966	-0.127589	0.129311	-0.986688	0.323796	0.603464
b0893	3699.5	-0.151817	0.0549067	-2.765	0.00569235	0.0382338
b0894	78.9368	0.108929	0.285883	0.381026	0.703184	0.866569
b0895	11.0533	0.0349809	0.714674	0.0489466	0.960962	NA
b0896	33.037	0.496516	0.430073	1.15449	0.248298	0.524149
b0897	1012.24	0.166665	0.0938098	1.77662	0.0756301	0.246548
b0898	397.385	0.364286	0.122917	2.96367	0.00303991	0.0231048
b0899	18.0984	0.785842	0.540488	1.45395	0.14596	NA
b0900	65.4229	0.630183	0.30288	2.08064	0.0374671	0.154588
b0901	73.8942	-0.120757	0.287402	-0.420168	0.674363	0.848159
b0902	233.862	-0.0997659	0.175533	-0.56836	0.569791	0.792402
b0903	19142.4	-0.177708	0.0643037	-2.76358	0.00571713	0.0383192
b0904	726.653	0.160091	0.117724	1.35988	0.173868	0.425137
b0905	905.898	-0.16984	0.0898993	-1.88923	0.0588611	0.206632
b0906	123.236	-0.111995	0.245336	-0.456496	0.648034	0.837426
b0907	13563.7	0.0475296	0.0531085	0.894954	0.370812	0.643402
b0908	3587.66	-0.314925	0.0613146	-5.13621	2.80329e-07	8.81786e-06
b0909	52.0757	0.149799	0.312971	0.478635	0.632198	0.826881
b0910	364.025	0.18939	0.137762	1.37476	0.169206	0.418042
b0911	47970.5	-0.0990481	0.0590921	-1.67617	0.0937057	0.282451
b0912	1399.68	0.351187	0.203379	1.72676	0.0842099	0.263063
b0913	98.3568	0.169845	0.257481	0.659639	0.509485	0.74619
b0914	1512.54	-0.0327571	0.0721169	-0.454222	0.649669	0.837924
b0915	270.26	0.449095	0.15709	2.85885	0.00425182	0.0302193
b0916	98.6469	-0.102134	0.255097	-0.400375	0.688881	0.857866
b0917	18.7286	2.36014	0.795292	2.96764	0.00300091	NA
b0918	1268.82	0.191311	0.0760874	2.51436	0.0119248	0.0660827
b0919	79.4884	0.0142172	0.290135	0.049002	0.960918	0.984072
b0920	76.401	0.038547	0.28041	0.137467	0.890662	0.956449
b0921	422.889	-0.207068	0.124403	-1.6645	0.0960131	0.287768
b0922	762.871	-0.181475	0.0953406	-1.90344	0.0569834	0.202956
b0923	529.708	-0.404745	0.116973	-3.46015	0.000539869	0.00555069
b0924	4788.64	-0.0447036	0.0608118	-0.735114	0.46227	0.717368
b0925	1025.52	0.177085	0.0838701	2.11142	0.0347359	0.148071
b0926	624.801	-0.610043	0.113613	-5.3695	7.8957e-08	2.85053e-06
b0927	916.34	-0.161402	0.0934489	-1.72717	0.0841378	0.263063
b0928	9699.94	-0.0259776	0.0561234	-0.462865	0.643461	0.835154
b0929	64737.8	-0.309225	0.0602281	-5.13424	2.83291e-07	8.82367e-06
b0930	6092.38	0.110674	0.0602775	1.83607	0.0663475	0.223527
b0931	3112.49	0.0766249	0.0699595	1.09528	0.273396	0.548872
b0932	4220.86	-0.27272	0.0576158	-4.73343	2.20762e-06	5.4369e-05
b0933	53.469	-0.144803	0.350338	-0.413323	0.67937	0.851423
b0934	8.7372	-0.847393	0.901445	-0.940038	0.347198	NA
b0935	26.1055	-0.486541	0.476424	-1.02123	0.307143	0.588182
b0936	12.8312	-0.34859	0.693824	-0.502418	0.615374	NA
b0937	4.03578	0.345635	1.34808	0.25639	0.79765	NA
b0938	20.3993	-0.300859	0.527666	-0.57017	0.568562	NA
b0939	3.01	0.161314	1.39084	0.115983	0.907666	NA
b0940	69.0693	-0.174181	0.284756	-0.611685	0.540746	0.767284
b0941	70.4393	0.099373	0.287784	0.345304	0.729866	0.88251
b0942	15.8588	-0.298423	0.578051	-0.516258	0.605674	NA
b0943	13.8178	0.188537	0.628192	0.300127	0.76408	NA
b0944	30.3348	0.187887	0.42182	0.445421	0.656016	0.839492
b0945	1635	0.150946	0.0794239	1.90051	0.0573659	0.203861
b0946	322.068	-0.147861	0.145242	-1.01804	0.308661	0.590021
b0947	547.403	-0.247372	0.118513	-2.08731	0.0368603	0.153323
b0948	1233.76	0.0126114	0.0760251	0.165884	0.868248	0.947069
b0949	1272.76	-0.183304	0.0791852	-2.31487	0.0206198	0.100474
b0950	156.386	0.132761	0.194354	0.683087	0.494552	0.739223
b0951	489.772	-0.0526735	0.120046	-0.438776	0.660824	0.839492
b0952	167.526	0.133145	0.199121	0.668662	0.503711	0.744099
b0953	1277.68	0.972118	0.847898	1.1465	0.251587	0.528982
b0954	2203.04	0.45645	0.0666583	6.8476	7.50984e-12	6.44831e-10
b0955	847.602	0.000807433	0.0939681	0.00859264	0.993144	0.996595
b0956	203.356	-0.0961647	0.195401	-0.492141	0.62262	0.82248
b0957	76316.7	-0.16085	0.057239	-2.81015	0.0049519	0.0340508
b0958	191.585	0.359708	0.187179	1.92173	0.0546398	0.196592
b0959	91.5581	0.226071	0.264293	0.855379	0.392341	0.662311
b0960	391.029	0.0255893	0.134625	0.190079	0.849247	0.939401
b0961	67.6118	0.225506	0.305139	0.739027	0.459891	0.717267
b0962	1056.5	-0.00146492	0.0872463	-0.0167906	0.986604	0.99354
b0963	873.061	0.423221	0.0940146	4.50165	6.74286e-06	0.000140013
b0964	60.9018	0.497623	0.339028	1.46779	0.14216	0.373877
b0965	305.155	0.682814	0.16437	4.15413	3.26534e-05	0.000551808
b0966	120.217	-0.120215	0.236944	-0.507356	0.611905	0.81539
b0967	692.912	-0.00641781	0.105114	-0.0610557	0.951315	0.980957
b0968	22.2387	0.814827	0.605473	1.34577	0.178377	NA
b0969	56.731	0.526913	0.344033	1.53158	0.125627	0.345257
b0970	1777.17	-0.0861635	0.0788754	-1.0924	0.274657	0.549629
b0972	14.2738	-0.625082	0.665532	-0.939221	0.347617	NA
b0973	31.097	-0.0741721	0.44927	-0.165095	0.868869	0.947069
b0974	12.3083	0.213083	0.682773	0.312084	0.754977	NA
b0975	21.5164	-0.848077	0.545262	-1.55536	0.119861	NA
b0976	3.77112	0.524486	1.35193	0.387954	0.69805	NA
b0977	20.1754	0.633875	0.520782	1.21716	0.223543	NA
b0978	268.925	0.00305482	0.155244	0.0196775	0.984301	0.992737
b0979	104.217	0.0922961	0.231171	0.399255	0.689705	0.857866
b0980	213.735	-0.266998	0.177239	-1.50642	0.131958	0.356809
b0981	248.612	0.344055	0.173896	1.97851	0.0478717	0.180842
b0982	17.3759	0.34048	0.590332	0.57676	0.564101	NA
b0983	48.8721	-0.531771	0.339398	-1.56681	0.11716	0.329104
b0984	50.1924	0.161908	0.328351	0.493094	0.621946	0.82248
b0985	15.1038	0.275441	0.637394	0.432137	0.665642	NA
b0986	10.5266	-0.348567	0.745273	-0.467704	0.639997	NA
b0987	1.96572	1.52672	2.30862	0.661313	0.508412	NA
b0989	0.560027	0	3.78331	0	1	NA
b0990	1.6137	-1.47159	2.25767	-0.651817	0.514519	NA
b0991	0.0458603	0	5.7703	0	1	NA
b0992	15.9368	0.272975	0.582476	0.468646	0.639323	NA
b0993	71.3446	0.201835	0.299893	0.673025	0.500931	0.74276
b0994	23.7142	-0.000889715	0.524776	-0.00169542	0.998647	0.998962
b0995	132.054	0.473918	0.209211	2.26526	0.0234966	0.11125
b0996	4.73547	0.247858	1.1787	0.210281	0.833448	NA
b0997	64.5459	0.106606	0.339266	0.314226	0.753349	0.896401
b0998	15.0201	0.200309	0.613362	0.326575	0.74399	NA
b0999	95.4855	0.251452	0.29329	0.85735	0.391252	0.661174
b1000	916.565	-0.0402926	0.0915069	-0.440323	0.659703	0.839492
b1001	31.5358	-0.0402067	0.40562	-0.099124	0.92104	0.965405
b1002	503.59	-0.32427	0.124656	-2.60131	0.00928673	0.0551476
b1003	187.887	0.456629	0.422797	1.08002	0.280133	0.556587
b1004	1645.2	-0.832037	0.0789914	-10.5333	6.06917e-26	2.75454e-23
b1006	64.4008	0.179811	0.31596	0.569096	0.569291	0.792402
b1007	3.36499	0.5281	1.41888	0.372195	0.709748	NA
b1008	2.46731	0.847453	1.61856	0.523584	0.600568	NA
b1009	6.51756	0.260363	0.98654	0.263915	0.791845	NA
b1010	1.45082	0.523179	2.00586	0.260826	0.794227	NA
b1011	2.87237	-2.05902	1.92598	-1.06907	0.285036	NA
b1012	9.4453	0.253713	0.809199	0.313536	0.753874	NA
b1013	164.411	0.196998	0.194526	1.01271	0.311201	0.591673
b1014	709.508	-0.129012	0.10062	-1.28217	0.199782	0.459793
b1015	1043.2	0.129817	0.0882345	1.47128	0.141217	0.372629
b1018	3589.79	-0.43755	0.0553302	-7.90799	2.61573e-15	4.24901e-13
b1019	1979.17	-0.35468	0.0761041	-4.66046	3.15505e-06	7.24105e-05
b1020	1287.41	0.120669	0.0853771	1.41336	0.15755	0.399469
b1021	7.94236	-0.622128	0.900967	-0.690511	0.489873	NA
b1022	28.9696	0.399187	0.459402	0.868927	0.384887	0.654246
b1023	38.6293	-0.0411065	0.36925	-0.111324	0.911359	0.963203
b1024	86.4739	-0.040901	0.297967	-0.137267	0.89082	0.956449
b1025	174.527	0.0544707	0.206887	0.263288	0.792329	0.913835
b1026	117.805	-0.0336706	0.250224	-0.134562	0.892958	0.957451
b1027	50.6329	-0.544913	0.346433	-1.57292	0.115736	0.325971
b1028	0.545526	1.96582	4.04489	0.486001	0.626966	NA
b1029	5.1715	-0.416125	1.03013	-0.403953	0.686247	NA
b1033	680.579	-0.304712	0.0982174	-3.10243	0.0019194	0.0157163
b1034	668.854	-0.0843076	0.0957158	-0.880812	0.37842	0.65024
b1035	445.649	0.0361759	0.12192	0.296717	0.766683	0.903468
b1036	129.752	0.154595	0.204692	0.755257	0.450095	0.710711
b1037	231.883	0.04604	0.161183	0.285638	0.775156	0.907395
b1038	44.3828	-0.636287	0.370359	-1.71803	0.0857914	0.266953
b1039	58.1811	-0.805101	0.322743	-2.49456	0.0126115	0.0688433
b1040	320.113	-0.0233954	0.150072	-0.155894	0.876117	0.94968
b1041	1.0894	-1.4755	2.55679	-0.57709	0.563879	NA
b1042	38.3979	-0.27291	0.409482	-0.666475	0.505107	0.744099
b1043	1.71538	-0.0599438	1.98116	-0.030257	0.975862	NA
b1044	4.15658	-0.668551	1.1904	-0.56162	0.574375	NA
b1045	148.438	-0.12037	0.225529	-0.533723	0.593534	0.807561
b1046	217.973	0.0812461	0.160233	0.507049	0.61212	0.81539
b1047	91.7135	0.278749	0.246047	1.13291	0.257253	0.534878
b1048	3279.01	-0.12466	0.0617849	-2.01764	0.0436285	0.169034
b1049	3199.96	0.226217	0.0633932	3.56847	0.000359075	0.00415733
b1050	1.69472	-0.463723	2.23552	-0.207434	0.835671	NA
b1051	557.05	-0.750813	0.12355	-6.07699	1.2246e-09	6.70786e-08
b1053	36.3872	-0.0879152	0.390943	-0.22488	0.822073	0.92783
b1054	292.346	-0.0911284	0.14753	-0.617694	0.536777	0.765725
b1055	1932.68	0.0779556	0.0729697	1.06833	0.285372	0.562424
b1056	356.831	-0.299157	0.133538	-2.24023	0.0250759	0.116929
b1057	22.8041	0.267038	0.479299	0.557143	0.57743	NA
b1059	1254.05	-0.00697669	0.0819497	-0.0851338	0.932155	0.972153
b1060	26.7492	1.90931	0.531616	3.59151	0.000328765	0.00390482
b1061	34.0784	0.672574	0.435498	1.54438	0.122496	0.339887
b1062	3942.25	-0.238236	0.0617329	-3.85915	0.000113783	0.00161378
b1063	328.874	-0.0354592	0.143234	-0.247562	0.804473	0.918365
b1064	1335.8	0.326613	0.0796264	4.10182	4.09908e-05	0.000664427
b1065	44.8513	-0.235131	0.398867	-0.589496	0.555529	0.780962
b1066	325.755	-0.250329	0.141408	-1.77026	0.0766833	0.248341
b1067	515.716	-0.201359	0.112699	-1.7867	0.0739864	0.243833
b1068	409.728	-0.0393724	0.124738	-0.31564	0.752275	0.895794
b1069	256.422	0.0757537	0.162346	0.466619	0.640772	0.833975
b1070	22.7714	-0.422536	0.580741	-0.727581	0.46687	NA
b1071	10.9687	-1.79532	1.10764	-1.62085	0.105049	NA
b1072	37.0498	-0.317751	0.415128	-0.765428	0.444016	0.708625
b1073	16.1972	-0.931581	0.623911	-1.49313	0.135403	NA
b1074	8.60019	0.207793	0.824149	0.25213	0.80094	NA
b1075	38.0185	0.48745	0.405904	1.2009	0.22979	0.497644
b1076	100.571	-0.411732	0.250645	-1.64269	0.100448	0.295483
b1077	29.2287	0.0200607	0.460339	0.0435782	0.965241	0.984072
b1078	42.693	-0.149107	0.372235	-0.400573	0.688734	0.857866
b1079	13.6978	-0.363212	0.646167	-0.562103	0.574046	NA
b1080	25.0224	-0.118111	0.470925	-0.250806	0.801964	0.917798
b1081	17.3975	0.176313	0.555156	0.317593	0.750794	NA
b1082	72.3747	-0.145852	0.295265	-0.493969	0.621328	0.82248
b1083	110.775	-0.0648842	0.23506	-0.276032	0.782523	0.910018
b1084	6627.61	-0.260806	0.0513588	-5.07812	3.81198e-07	1.1534e-05
b1085	0.308849	0.524168	4.91195	0.106713	0.915017	NA
b1086	889.258	0.176959	0.0954551	1.85384	0.063762	0.218054
b1087	588.838	-0.106544	0.105119	-1.01355	0.310795	0.591673
b1088	5310.4	0.300262	0.0744921	4.03079	5.55892e-05	0.000878642
b1089	155.117	0.724699	0.846822	0.855787	0.392116	0.662281
b1090	1224.19	0.24152	0.0809598	2.98322	0.00285237	0.0218361
b1091	1924.73	0.128908	0.0677174	1.90361	0.0569608	0.202956
b1092	3195.21	-0.218994	0.0631515	-3.46775	0.000524836	0.00545083
b1093	5832.22	0.263566	0.0602269	4.37622	1.20755e-05	0.000227006
b1094	4031.56	1.16174	0.483248	2.40403	0.0162156	0.0837673
b1095	4598.35	0.0423632	0.0600696	0.705236	0.480663	0.731004
b1096	171.702	0.103582	0.184552	0.56126	0.57462	0.793725
b1097	196.866	0.146167	0.18517	0.789367	0.429898	0.695764
b1098	288.223	0.0352978	0.146678	0.240648	0.809828	0.922159
b1099	239.328	-0.121067	0.164416	-0.736344	0.461521	0.717368
b1100	389.954	0.0018419	0.139284	0.0132241	0.989449	0.995087
b1101	10473.4	-0.0536504	0.0535488	-1.0019	0.316393	0.595935
b1102	2601.26	-0.300707	0.0676265	-4.44659	8.72443e-06	0.000174324
b1103	369.37	-0.223015	0.160314	-1.39111	0.164193	0.410741
b1104	183.734	0.388197	0.212422	1.82748	0.067627	0.226807
b1105	630.407	-0.293578	0.110353	-2.66037	0.0078056	0.0485291
b1106	236.726	-0.128541	0.159912	-0.80382	0.421501	0.687427
b1107	634.751	0.0494179	0.0997652	0.495342	0.620359	0.821885
b1108	625.106	-0.227612	0.102572	-2.21905	0.0264836	0.121412
b1109	1752.16	-0.205841	0.0731686	-2.81324	0.00490446	0.0339466
b1110	21.4475	1.18703	0.565244	2.10003	0.0357262	NA
b1111	150.025	-0.274125	0.204736	-1.33892	0.180596	0.432369
b1112	138.304	0.420999	0.262915	1.60127	0.109316	0.314962
b1113	106.517	-0.387915	0.228662	-1.69646	0.0897993	0.275911
b1114	2479.74	-0.0789972	0.0616448	-1.28149	0.200022	0.459793
b1115	7.4248	0.305133	0.872618	0.349675	0.726583	NA
b1116	672.909	-0.0636274	0.115566	-0.550574	0.581926	0.798953
b1117	277.403	-0.194549	0.17062	-1.14025	0.254183	0.531357
b1118	610.378	0.172886	0.0999337	1.73001	0.0836281	0.262537
b1119	430.411	-0.13913	0.123301	-1.12838	0.25916	0.537436
b1120	337.703	-0.265924	0.143258	-1.85626	0.0634164	0.217574
b1121	9.32726	-0.507314	0.774547	-0.654982	0.51248	NA
b1122	8.4997	0.235018	0.798803	0.294213	0.768595	NA
b1123	4040.23	-0.0535193	0.0558145	-0.958877	0.337621	0.614682
b1124	358.007	-0.264611	0.137113	-1.92988	0.0536217	0.193807
b1125	450.498	0.274271	0.130557	2.10078	0.0356604	0.149957
b1126	1013.64	0.0736934	0.0887424	0.830419	0.406302	0.675823
b1127	767.655	0.0631158	0.0955695	0.660417	0.508986	0.74619
b1128	1718.49	0.105113	0.082031	1.28138	0.200061	0.459793
b1129	784.602	-0.158032	0.0925437	-1.70765	0.0877022	0.271181
b1130	911.266	0.0307909	0.0908159	0.339047	0.734574	0.884328
b1131	4292.01	-0.0394474	0.0777569	-0.507316	0.611933	0.81539
b1132	457.836	-0.590415	0.119084	-4.95798	7.12293e-07	1.96779e-05
b1133	1571.92	-0.161882	0.0735561	-2.20079	0.0277506	0.126302
b1134	81.9205	-0.190673	0.259194	-0.735639	0.46195	0.717368
b1135	224.848	0.0893501	0.186216	0.47982	0.631355	0.826881
b1136	43479.1	0.0978709	0.0400122	2.44603	0.014444	0.0762271
b1137	115.304	-0.00193691	0.288793	-0.00670693	0.994649	0.996845
b1138	61.1387	-0.153016	0.315737	-0.48463	0.627939	0.826756
b1139	225.537	-0.357279	0.193344	-1.8479	0.0646175	0.219327
b1140	105.363	0.283968	0.224213	1.26651	0.205331	0.465956
b1141	5.46928	0.529051	1.10576	0.478449	0.63233	NA
b1143	301.301	-0.319615	0.208755	-1.53105	0.125758	0.345317
b1144	4.1585	1.79231	1.23766	1.44815	0.147576	NA
b1145	681.07	0.210079	0.121107	1.73465	0.0828027	0.261236
b1146	0.484079	-0.917549	3.93293	-0.233299	0.815529	NA
b1147	12.0941	0.322291	0.681046	0.47323	0.636049	NA
b1148	8.45968	0.419898	0.765838	0.548286	0.583496	NA
b1150	0.0747557	0	5.7703	0	1	NA
b1151	2.47103	-0.473404	1.38247	-0.342435	0.732024	NA
b1152	9.89216	-0.123295	0.768785	-0.160376	0.872585	NA
b1153	2.33143	0.194229	1.73448	0.111982	0.910838	NA
b1154	2.61961	2.34045	1.52927	1.53043	0.12591	NA
b1155	9.3329	1.2853	0.725666	1.7712	0.076527	NA
b1156	16.5965	-0.956323	0.632068	-1.513	0.130278	NA
b1157	1.81196	0.264901	1.81962	0.14558	0.884253	NA
b1158	5.13524	0.435405	0.969739	0.448992	0.653437	NA
b1159	110.751	-0.0265857	0.238331	-0.11155	0.91118	0.963203
b1160	2.60386	0.532357	1.45551	0.365752	0.71455	NA
b1161	30.6851	-0.151239	0.490667	-0.30823	0.757907	0.89913
b1162	393.29	-0.146575	0.131015	-1.11876	0.263241	0.540443
b1163	207.613	-0.412947	0.187681	-2.20025	0.0277888	0.126302
b1164	18.4585	0.0748099	0.556945	0.134322	0.893148	NA
b1165	12.0965	0.0396093	0.753093	0.0525955	0.958054	NA
b1166	2.60943	0.208912	1.54759	0.134992	0.892618	NA
b1167	10.6583	-0.311664	0.71287	-0.437196	0.661969	NA
b1168	23.1839	0.921231	0.518695	1.77605	0.0757239	0.246548
b1171	47.6522	0.687715	0.389783	1.76436	0.0776722	0.249539
b1172	25.0714	-0.0775323	0.497454	-0.155858	0.876145	0.94968
b1174	163.172	0.672348	0.229892	2.92462	0.00344878	0.0259025
b1175	2785.51	0.0983075	0.0648897	1.515	0.129774	0.352999
b1176	920.326	-0.140669	0.103302	-1.36173	0.173282	0.424781
b1177	172.078	-0.213715	0.179397	-1.19129	0.233538	0.503358
b1178	213.351	0.162306	0.186545	0.870063	0.384266	0.654246
b1179	149.769	0.175915	0.202027	0.870748	0.383892	0.654246
b1180	474.441	-0.106577	0.133011	-0.801267	0.422977	0.689127
b1181	191.618	-0.293838	0.186697	-1.57388	0.115516	0.325765
b1182	21.9986	-0.320693	0.495883	-0.64671	0.51782	NA
b1183	23.5377	0.0372548	0.494004	0.075414	0.939885	0.975286
b1184	75.4955	0.0202511	0.280901	0.0720935	0.942528	0.976014
b1185	275.154	0.488029	0.170647	2.85988	0.004238	0.0301886
b1186	1034.44	0.0597551	0.0911241	0.655755	0.511982	0.748191
b1187	332.994	0.0699568	0.148559	0.470903	0.63771	0.832377
b1188	976.094	-0.0163678	0.0891875	-0.183521	0.854389	0.939887
b1189	571.901	-0.186618	0.114851	-1.62486	0.104192	0.304042
b1190	225.957	-0.0578986	0.177213	-0.326717	0.743882	0.890472
b1191	381.786	0.303643	0.141983	2.13859	0.0324693	0.141696
b1192	209.968	0.168133	0.173026	0.971724	0.331188	0.608208
b1193	405.944	-0.205279	0.126527	-1.62242	0.104714	0.304649
b1194	10.534	0.236609	0.69745	0.339248	0.734423	NA
b1195	22.1339	1.14749	0.606818	1.891	0.0586241	NA
b1196	9.75011	0.23022	0.820073	0.280731	0.778916	NA
b1197	462.702	-0.418294	0.126315	-3.3115	0.000927957	0.00867094
b1198	988.498	0.093709	0.0853934	1.09738	0.272475	0.548872
b1199	201.688	-0.215153	0.180441	-1.19238	0.233113	0.502783
b1200	532.373	-0.0927534	0.119274	-0.777652	0.436774	0.702012
b1201	191.306	0.0606918	0.171332	0.354235	0.723163	0.877615
b1202	182.729	0.246902	0.182154	1.35546	0.175271	0.425671
b1203	1926.11	-0.137026	0.0824192	-1.66255	0.0964032	0.288664
b1204	392.591	0.24628	0.126703	1.94376	0.0519248	0.190491
b1205	27.2416	0.488699	0.561728	0.869992	0.384305	0.654246
b1206	227.214	0.442453	0.163678	2.70319	0.00686776	0.0440785
b1207	5048.55	0.433318	0.068915	6.28772	3.22172e-10	2.00694e-08
b1208	593.741	0.0496498	0.110246	0.450355	0.652454	0.838981
b1209	526.082	-0.224124	0.127033	-1.7643	0.0776813	0.249539
b1210	553.999	0.332472	0.109094	3.04757	0.00230704	0.0184157
b1211	332.299	-0.236271	0.135163	-1.74805	0.0804556	0.255607
b1212	76.0826	-0.0714725	0.270735	-0.263995	0.791784	0.91373
b1213	19.0873	1.06428	0.550945	1.93173	0.0533925	NA
b1214	558.722	0.426812	0.105446	4.04768	5.17283e-05	0.000821704
b1215	1803.82	0.194586	0.067828	2.86881	0.00412015	0.0296819
b1216	506.376	0.310922	0.12417	2.50399	0.01228	0.0673811
b1217	19.9515	-0.426252	0.668644	-0.637487	0.523808	NA
b1218	259.46	-0.150123	0.155112	-0.967831	0.333129	0.608947
b1219	297.051	-0.0927405	0.167032	-0.555225	0.578741	0.797337
b1220	196.168	-0.122321	0.170412	-0.717791	0.472886	0.725777
b1221	331.754	-0.287182	0.13863	-2.07157	0.0383057	0.156302
b1222	350.045	0.0966055	0.140462	0.687771	0.491597	0.73861
b1223	11.3826	-0.0548519	0.772365	-0.0710182	0.943383	NA
b1224	112.946	0.0263109	0.233258	0.112797	0.910191	0.963203
b1225	68.1972	0.135127	0.302827	0.446219	0.655439	0.839492
b1226	14.9609	-0.166001	0.656873	-0.252714	0.800489	NA
b1227	17.8673	0.683445	0.614959	1.11137	0.266411	NA
b1232	1785.04	-0.328061	0.0756941	-4.33403	1.46401e-05	0.000268853
b1233	168.617	0.12522	0.195925	0.639124	0.522742	0.757658
b1234	443.647	0.0186993	0.126602	0.147702	0.882578	0.954049
b1235	498.904	0.135859	0.120699	1.1256	0.260335	0.538466
b1236	2626.84	0.335757	0.0666049	5.04102	4.63052e-07	1.34965e-05
b1237	9397	0.0820142	0.0623009	1.31642	0.188033	0.442504
b1238	407.199	-0.0719901	0.130748	-0.550602	0.581906	0.798953
b1241	14855	-0.230836	0.0553101	-4.17349	2.9997e-05	0.000509629
b1242	50.61	-0.3417	0.324788	-1.05207	0.292767	0.571654
b1243	9743.91	-0.461328	0.0618553	-7.45819	8.77203e-14	9.95312e-12
b1244	503.937	0.226985	0.116443	1.94933	0.051256	0.189173
b1245	437.06	-0.461582	0.1287	-3.5865	0.000335148	0.00395823
b1246	578.097	-0.382001	0.112556	-3.39389	0.000689086	0.00673608
b1247	912.033	0.0104667	0.090965	0.115063	0.908395	0.962192
b1248	274.996	0.510976	0.153483	3.32919	0.000870978	0.00818668
b1249	1063.78	0.255086	0.0802479	3.17873	0.00147922	0.0124987
b1250	309.679	0.191183	0.137366	1.39178	0.163989	0.410672
b1251	471.069	0.789568	0.164339	4.8045	1.55138e-06	4.00711e-05
b1252	2385.68	-0.0392738	0.0803391	-0.488851	0.624947	0.823841
b1253	266.21	0.0843409	0.15885	0.530948	0.595455	0.807754
b1254	243.092	-0.00792915	0.161495	-0.0490984	0.960841	0.984072
b1255	378.65	0.0263747	0.12612	0.209124	0.834351	0.933686
b1256	63.3052	0.355404	0.363749	0.97706	0.32854	0.6068
b1257	86.188	-0.290897	0.259699	-1.12013	0.262657	0.540105
b1258	67.7943	-1.04582	0.304802	-3.43116	0.000601012	0.00606609
b1259	9.21934	0.11267	1.34327	0.0838778	0.933154	NA
b1260	2220.86	-0.039874	0.0650668	-0.612815	0.539998	0.766751
b1261	3898.27	-0.397996	0.0637523	-6.24286	4.2965e-10	2.60586e-08
b1262	2353.3	-0.156147	0.0653644	-2.38887	0.0169005	0.0856346
b1263	2613.46	-0.0958015	0.0653404	-1.46619	0.142596	0.374404
b1264	3255.87	-0.220516	0.0650434	-3.39029	0.00069819	0.00680414
b1266	285.705	0.0360846	0.144894	0.249042	0.803329	0.917798
b1267	379.253	-0.164544	0.144317	-1.14016	0.254222	0.531357
b1268	120.756	0.426959	0.216647	1.97076	0.0487517	0.182851
b1269	725.982	0.379781	0.100004	3.79764	0.000146078	0.00202039
b1270	177.468	-0.32767	0.194575	-1.68403	0.0921763	0.278899
b1271	313.915	-0.115554	0.137761	-0.838803	0.40158	0.672546
b1272	1632.77	0.0433755	0.0821912	0.527739	0.597681	0.809046
b1273	105.714	0.930113	0.334094	2.78399	0.00536954	0.0362958
b1274	4389.05	-0.0681623	0.0615456	-1.10751	0.268075	0.546294
b1275	943.316	-0.344459	0.0947703	-3.63467	0.000278338	0.00343996
b1276	2302.6	0.0710648	0.074	0.960335	0.336886	0.613697
b1277	605.308	-0.168683	0.119181	-1.41535	0.156966	0.398625
b1278	237.604	0.130037	0.15578	0.834748	0.40386	0.67262
b1279	78.4204	1.05222	0.307355	3.42349	0.000618234	0.00617651
b1280	552.723	0.15387	0.114457	1.34435	0.178835	0.429702
b1281	606.502	0.188051	0.105991	1.77422	0.0760265	0.247222
b1282	161.32	-0.380746	0.194014	-1.96247	0.0497078	0.185137
b1283	31.5886	1.83475	0.569416	3.22216	0.00127226	0.0111043
b1284	357.73	-11.2243	1.44804	-7.75141	9.08766e-15	1.15486e-12
b1285	592.168	0.707497	0.105527	6.70443	2.02199e-11	1.60596e-09
b1286	5123.08	-0.120433	0.0528482	-2.27884	0.0226766	0.108174
b1287	593.421	-0.591422	0.105524	-5.60462	2.08715e-08	8.72484e-07
b1288	5140.4	0.0937401	0.050723	1.84808	0.0645907	0.219327
b1289	3.3028	-0.697778	1.36404	-0.511551	0.608965	NA
b1290	160.198	-0.715179	0.203563	-3.51331	0.000442567	0.00476622
b1291	357.449	-0.037974	0.13759	-0.275994	0.782552	0.910018
b1292	83.658	0.127397	0.290385	0.438718	0.660866	0.839492
b1293	163.84	0.332001	0.214525	1.54761	0.121717	0.338908
b1294	504.836	0.000864203	0.128746	0.00671246	0.994644	0.996845
b1295	25.3376	1.06677	0.507863	2.10051	0.0356838	0.149957
b1296	115.513	-0.058621	0.22616	-0.259202	0.79548	0.914672
b1297	841.129	-0.295217	0.103186	-2.86101	0.00422297	0.0301492
b1298	199.163	0.362797	0.175561	2.0665	0.0387811	0.157555
b1299	167.151	0.0815495	0.223131	0.365477	0.714755	0.872705
b1300	371.39	-0.385282	0.159847	-2.41032	0.0159383	0.0828741
b1301	201.971	-0.40851	0.192453	-2.12265	0.0337831	0.144989
b1302	217.657	-0.133177	0.172382	-0.772572	0.439776	0.70527
b1303	109.467	0.284016	0.253163	1.12187	0.261918	0.539983
b1304	512.141	-0.469919	0.128044	-3.66997	0.000242577	0.00307038
b1305	4.39874	-0.802688	1.29704	-0.618862	0.536007	NA
b1306	29.2694	0.133013	0.484559	0.274502	0.783699	0.911017
b1307	2.46205	1.53256	1.7528	0.87435	0.381927	NA
b1308	101.972	0.662616	0.259761	2.55087	0.0107456	0.0610382
b1309	13.4938	0.626008	0.682254	0.917559	0.35885	NA
b1310	5.15509	-1.12038	1.07917	-1.03818	0.299185	NA
b1311	2.94681	-0.152504	1.50825	-0.101113	0.919461	NA
b1312	4.52463	0.753151	1.23825	0.60824	0.543028	NA
b1313	22.8085	0.127643	0.599627	0.212871	0.831427	NA
b1314	17.5917	0.0144015	0.61286	0.0234989	0.981252	NA
b1315	18.1222	-0.163579	0.570829	-0.286564	0.774446	NA
b1316	48.2508	0.0967508	0.350117	0.276338	0.782288	0.910018
b1317	2.4212	1.53424	1.65808	0.925311	0.354804	NA
b1319	3.70199	-0.467239	1.32556	-0.352485	0.724474	NA
b1320	161.455	0.0959854	0.190247	0.50453	0.613889	0.816036
b1321	264.812	0.0453441	0.152618	0.297109	0.766383	0.903468
b1322	176.494	0.129471	0.190474	0.67973	0.496675	0.739833
b1323	1280.22	-0.0076213	0.076316	-0.0998649	0.920452	0.965405
b1324	6599.47	0.47634	0.0526076	9.05458	1.37093e-19	3.95949e-17
b1325	266.608	-0.310214	0.158542	-1.95667	0.0503858	0.186578
b1326	246.206	0.0615717	0.167756	0.367031	0.713596	0.872294
b1327	55.9423	0.162406	0.315631	0.514544	0.606872	0.812726
b1328	148.267	0.0118293	0.216069	0.0547478	0.956339	0.982471
b1329	509.377	-0.00579058	0.126986	-0.0456	0.963629	0.984072
b1330	288.437	0.498637	0.145802	3.41995	0.00062632	0.00622183
b1332	821.326	0.602046	0.32744	1.83864	0.0659675	0.222719
b1333	1864.35	0.0723664	0.0729613	0.991846	0.321273	0.6012
b1334	3068.9	-0.079763	0.0617938	-1.29079	0.196775	0.455197
b1335	65.7697	-0.539731	0.307757	-1.75376	0.0794723	0.253752
b1336	30.9492	-0.314452	0.418689	-0.75104	0.452628	0.713172
b1337	34.2912	0.0348003	0.407678	0.0853623	0.931973	0.972153
b1338	25.097	0.350444	0.458242	0.764757	0.444416	0.708625
b1339	40.8365	-0.0400408	0.38671	-0.103542	0.917533	0.965405
b1340	97.1129	0.654495	0.31177	2.09929	0.0357916	0.150211
b1341	480.173	-0.143873	0.116639	-1.23349	0.217393	0.479623
b1342	324.09	-0.174528	0.143571	-1.21562	0.224131	0.490065
b1343	214.979	-0.188818	0.169415	-1.11453	0.265052	0.541523
b1344	598.392	0.0286671	0.113583	0.252389	0.800741	0.91707
b1345	33.222	-0.0807942	0.43869	-0.184172	0.853879	0.939887
b1346	0.43677	0	5.06798	0	1	NA
b1347	0.218317	-0.91837	5.76982	-0.159168	0.873536	NA
b1348	0.167993	-0.913627	5.77011	-0.158338	0.874191	NA
b1349	45.0412	0.231557	0.372309	0.621948	0.533976	0.7644
b1350	81.1426	0.0884783	0.278413	0.317795	0.750641	0.894854
b1351	0.956041	3.11586	2.68279	1.16142	0.24547	NA
b1352	0.487554	3.97032	3.97351	0.999198	0.317699	NA
b1353	30.7372	0.226562	0.436728	0.518771	0.60392	0.810928
b1355	0.0747557	0	5.7703	0	1	NA
b1356	992.196	-0.222785	0.0929214	-2.39756	0.0165047	0.084573
b1357	4.38277	0.374573	1.10552	0.338819	0.734746	NA
b1358	6.83412	-0.104379	0.964106	-0.108265	0.913786	NA
b1359	32.8598	-0.861276	0.428863	-2.00828	0.0446135	0.171119
b1360	15.0061	-0.752166	0.595062	-1.26401	0.206225	NA
b1361	16.9484	-0.355319	0.590825	-0.601395	0.547577	NA
b1362	5.25179	-0.394178	1.16616	-0.338014	0.735353	NA
b1363	305.594	0.284629	0.165301	1.72189	0.0850896	0.265289
b1365	1.46837	-0.797641	2.12782	-0.374863	0.707763	NA
b1366	7.98881	0.188945	0.807463	0.233998	0.814986	NA
b1368	46.8583	0.410321	0.362381	1.13229	0.257511	0.535064
b1370	127.013	-0.454779	0.2242	-2.02845	0.0425145	0.166463
b1372	89.1484	0.268086	0.258504	1.03707	0.299704	0.578118
b1374	31.3575	0.0437446	0.430112	0.101705	0.918991	0.965405
b1375	2.91728	-0.796251	1.47899	-0.538374	0.590319	NA
b1376	433.563	0.370332	0.140133	2.64272	0.00822436	0.0501512
b1377	13.035	0.138581	0.641109	0.216159	0.828864	NA
b1378	1357.43	0.00289167	0.0779479	0.0370975	0.970407	0.986584
b1379	62.0899	-0.0687621	0.323208	-0.212749	0.831523	0.932491
b1380	662.585	0.346637	0.123447	2.80799	0.00498514	0.0341331
b1381	403.148	0.195911	0.130083	1.50605	0.132055	0.356809
b1382	1.18883	3.55123	2.61171	1.35974	0.173913	NA
b1383	40.1936	-0.312054	0.375993	-0.829946	0.40657	0.675914
b1384	61.8426	-0.207873	0.301178	-0.690199	0.490069	0.737192
b1385	206.627	-0.026934	0.175291	-0.153653	0.877883	0.950716
b1386	72.4476	0.191541	0.286889	0.667646	0.50436	0.744099
b1387	15.1828	-0.0783951	0.639486	-0.122591	0.902431	NA
b1388	5.13622	0.52947	1.20542	0.43924	0.660487	NA
b1389	1.00611	-0.469186	2.85701	-0.164223	0.869556	NA
b1390	5.7065	0.52773	1.01737	0.518721	0.603955	NA
b1391	2.40829	-1.65266	1.76637	-0.935623	0.349467	NA
b1392	19.5375	0.0287901	0.550635	0.0522852	0.958301	NA
b1393	8.59989	-0.527502	0.831627	-0.634301	0.525884	NA
b1394	9.72444	0.0698481	0.763218	0.0915179	0.927081	NA
b1395	39.6857	-0.11219	0.38063	-0.29475	0.768185	0.903814
b1396	4.43084	-0.38369	1.13678	-0.337523	0.735723	NA
b1397	90.1579	0.269001	0.257155	1.04606	0.295532	0.574515
b1398	98.3153	0.268936	0.244405	1.10037	0.271171	0.548872
b1399	214.254	-0.175935	0.170078	-1.03443	0.300934	0.579835
b1400	115.019	-0.55493	0.223478	-2.48315	0.0130227	0.0704822
b1402	221.837	-0.234606	0.173213	-1.35443	0.175598	0.425671
b1403	88.4326	0.177203	0.284546	0.622756	0.533445	0.7644
b1406	147.115	-0.14101	0.203437	-0.693139	0.488222	0.735524
b1407	34.6864	0.299717	0.399396	0.750425	0.452999	0.713172
b1408	0.776331	2.52575	3.05699	0.826219	0.40868	NA
b1409	1.66594	1.00386	2.04586	0.490677	0.623655	NA
b1410	56.852	0.145348	0.325674	0.446298	0.655382	0.839492
b1411	64.2724	-0.15603	0.299279	-0.521354	0.60212	0.810928
b1412	338.928	0.0738333	0.144689	0.51029	0.609848	0.815098
b1413	2056.21	-0.0562599	0.0714723	-0.787158	0.43119	0.69679
b1414	391.864	-0.0701246	0.130972	-0.535415	0.592363	0.807005
b1415	1955.47	-0.0372868	0.0773588	-0.481998	0.629808	0.826881
b1418	636.532	0.387215	0.104012	3.72279	0.00019703	0.00260818
b1419	0.68348	-0.91742	3.76774	-0.243493	0.807623	NA
b1420	2.33135	0	2.59365	0	1	NA
b1421	77.2299	-0.0892153	0.292586	-0.304919	0.760428	0.900439
b1422	702.428	0.0460486	0.100673	0.457407	0.647378	0.837426
b1423	78.7947	0.131753	0.288456	0.456751	0.64785	0.837426
b1424	1058.31	0.266923	0.0830783	3.21291	0.00131399	0.0113216
b1426	83.2134	0.881868	0.340913	2.58678	0.00968771	0.0566811
b1427	141.777	-0.0293884	0.220013	-0.133576	0.893738	0.957932
b1428	178.176	0.0171658	0.185342	0.0926174	0.926208	0.968266
b1429	138.661	-0.215334	0.201373	-1.06933	0.284922	0.562234
b1430	418.926	-0.177805	0.12476	-1.42518	0.154106	0.393881
b1431	766.153	0.0887609	0.0961586	0.923068	0.355972	0.630502
b1432	312.193	0.138345	0.142633	0.969936	0.332079	0.608652
b1433	39.883	-0.023894	0.376929	-0.0633913	0.949455	0.979993
b1434	36.0137	1.11213	0.424037	2.62272	0.00872301	0.0529309
b1435	861.907	-0.100009	0.105642	-0.946671	0.343806	0.620582
b1436	5.27964	1.52996	1.24928	1.22467	0.220699	NA
b1438	63.1542	-0.283873	0.316169	-0.897854	0.369263	0.641416
b1439	295.81	0.122807	0.151604	0.810054	0.417909	0.68544
b1440	106.674	-0.271976	0.240754	-1.12968	0.258609	0.536643
b1441	39.8886	0.208344	0.384453	0.541923	0.587872	0.803298
b1442	28.8707	0.351556	0.470733	0.746827	0.455168	0.71485
b1443	22.0929	-0.304705	0.527375	-0.577777	0.563415	NA
b1444	266.291	-0.160364	0.160199	-1.00103	0.316813	0.596277
b1445	6.29366	1.02296	1.0664	0.959267	0.337424	NA
b1446	175.662	0.370226	0.460049	0.804753	0.420962	0.687427
b1447	41.8153	0.309656	0.387542	0.799025	0.424276	0.690737
b1448	292.699	-0.155982	0.145372	-1.07298	0.283279	0.560036
b1449	429.921	0.138586	0.128801	1.07597	0.28194	0.559129
b1450	106.121	0.0705614	0.240468	0.293433	0.769191	0.903814
b1451	435.567	-0.0252731	0.123148	-0.205225	0.837396	0.934658
b1452	15712.9	-0.168479	0.0573394	-2.93827	0.00330047	0.0249657
b1453	70.1452	0.543945	0.286712	1.89718	0.0578039	0.20473
b1454	67.7181	0.222571	0.304205	0.731649	0.464383	0.718704
b1455	0.0986064	-1.91888	5.67921	-0.337878	0.735455	NA
b1456	64.1013	0.187352	0.295456	0.634111	0.526008	0.759949
b1457	19.3966	-0.582527	0.595995	-0.977402	0.32837	NA
b1459_1	17.8949	0.00025645	0.565296	0.000453655	0.999638	NA
b1459_2	1.28125	-1.2791	2.06914	-0.618181	0.536456	NA
b1460	10.8102	0.566311	0.672279	0.842374	0.399578	NA
b1461	24.1876	1.58901	0.565011	2.81235	0.00491808	0.0339668
b1462	50.8378	0.197984	0.35261	0.561483	0.574469	0.793725
b1463	59.2837	0.206131	0.308482	0.668209	0.504	0.744099
b1464	288.603	0.0197123	0.149381	0.13196	0.895016	0.958353
b1465	16.7315	0.116897	0.592226	0.197387	0.843525	NA
b1466	8.694	-1.05611	0.93864	-1.12515	0.260524	NA
b1467	30.4748	0.324952	0.428269	0.758756	0.447999	0.709805
b1468	86.091	0.181956	0.262154	0.694079	0.487633	0.735524
b1469	3.024	1.10872	1.34264	0.825777	0.408931	NA
b1471_1	0.757145	0.52457	2.59821	0.201897	0.839997	NA
b1471_2	0.410821	-2.5039	4.67626	-0.535449	0.59234	NA
b1473	135.988	0.0675322	0.206513	0.327012	0.743659	0.890472
b1474	52.4367	0.00258044	0.362381	0.0071208	0.994318	0.996845
b1475	14.351	0.702397	0.642234	1.09368	0.274097	NA
b1476	37.5471	0.71431	0.377258	1.89343	0.0583014	0.205032
b1477	75.5468	0.260625	0.32357	0.805468	0.42055	0.687427
b1478	943.848	-0.169401	0.0891018	-1.90121	0.0572744	0.203764
b1479	2802.1	-0.0725424	0.0614243	-1.181	0.237601	0.509008
b1480	25.4056	0.0834938	0.701893	0.118955	0.905311	0.961907
b1481	1.61261	1.96722	2.78197	0.707132	0.479485	NA
b1482	918.008	0.228168	0.101868	2.23985	0.0251009	0.116929
b1483	22.5662	-0.24544	0.512712	-0.478709	0.632145	NA
b1484	27.6261	0.225026	0.450187	0.49985	0.617181	0.819041
b1485	16.9316	-0.00701605	0.595071	-0.0117903	0.990593	NA
b1486	12.681	0.480975	0.686368	0.700753	0.483457	NA
b1487	69.0391	-0.268835	0.290206	-0.926361	0.354258	0.628759
b1488	11.9907	-0.899486	0.702433	-1.28053	0.200359	NA
b1489	288.153	-0.234319	0.147944	-1.58383	0.113232	0.322058
b1490	434.82	0.0608076	0.124054	0.49017	0.624014	0.823791
b1491	429.488	0.105866	0.12762	0.829543	0.406797	0.675938
b1492	2368.41	-0.147129	0.0794148	-1.85267	0.0639296	0.218392
b1493	3270.95	-0.322255	0.0607471	-5.30486	1.1276e-07	3.81105e-06
b1494	1046.12	-0.140187	0.0930994	-1.50578	0.132123	0.356809
b1495	831.515	-0.28974	0.108748	-2.66431	0.00771468	0.0480579
b1496	358.107	0.0516696	0.141966	0.363957	0.71589	0.873084
b1497	9.78185	0.126959	0.727262	0.174571	0.861416	NA
b1498	63.4065	-0.2263	0.322413	-0.701895	0.482745	0.732775
b1499	18.8681	-0.417355	0.541296	-0.77103	0.440689	NA
b1500	0.0747557	0	5.7703	0	1	NA
b1501	138.59	0.0729333	0.201245	0.36241	0.717045	0.873459
b1502	6.9461	0.172021	0.921923	0.18659	0.851982	NA
b1503	1.41963	-0.470653	2.44194	-0.192737	0.847165	NA
b1504	2.66603	0.374358	1.3836	0.270567	0.786724	NA
b1505	16.0607	-0.309786	0.611664	-0.506465	0.612531	NA
b1507	318.67	-0.103702	0.144751	-0.71642	0.473732	0.726374
b1508	19.4044	-0.293985	0.582642	-0.504572	0.61386	NA
b1511	108.255	0.118776	0.223109	0.532367	0.594472	0.807572
b1512	85.5853	-0.00528328	0.266017	-0.0198607	0.984155	0.992737
b1513	15.932	-0.124498	0.608283	-0.20467	0.83783	NA
b1514	9.93549	0.753916	0.752442	1.00196	0.316363	NA
b1515	9.14078	-0.162356	0.810273	-0.200372	0.84119	NA
b1516	33.9373	-0.214155	0.411182	-0.520829	0.602486	0.810928
b1517	49.2157	0.299328	0.339674	0.88122	0.378199	0.65024
b1518	5.2451	-0.557189	1.04407	-0.533668	0.593571	NA
b1519	193.378	-0.148691	0.180012	-0.826004	0.408802	0.677498
b1520	167.247	0.170936	0.188341	0.907588	0.364096	0.637532
b1521	52.5441	0.0716817	0.33614	0.21325	0.831132	0.932491
b1522	39.3566	0.169524	0.387984	0.436936	0.662158	0.840126
b1523	24.864	-0.069132	0.493569	-0.140065	0.888608	0.956449
b1524	290.037	-0.114864	0.148747	-0.772212	0.439989	0.70527
b1525	407	0.0276753	0.126485	0.218804	0.826803	0.929456
b1526	121.025	0.30174	0.215565	1.39976	0.161584	0.406777
b1527	17.2447	-0.219324	0.589578	-0.372002	0.709892	NA
b1528	309.947	0.0675683	0.137032	0.493085	0.621953	0.82248
b1529	179.144	0.0615735	0.181481	0.339284	0.734396	0.884328
b1530	38.1368	0.168572	0.381238	0.442169	0.658367	0.839492
b1531	61.4477	-0.573785	0.337953	-1.69783	0.0895405	0.275589
b1532	5.20258	1.30463	1.22076	1.0687	0.285204	NA
b1533	426.211	-0.151347	0.120708	-1.25383	0.209904	0.472953
b1534	52.58	-0.153663	0.346389	-0.443614	0.657322	0.839492
b1535	66.1343	0.122358	0.290672	0.420949	0.673793	0.848159
b1536	28.1317	-0.166386	0.477514	-0.348441	0.727509	0.880493
b1537	18.5187	0.101387	0.566165	0.179077	0.857877	NA
b1538	2380.17	-0.139908	0.0746031	-1.87536	0.0607429	0.210677
b1539	1926.03	0.129351	0.0708051	1.82687	0.0677198	0.226807
b1540	356.388	0.155532	0.139301	1.11652	0.264199	0.541274
b1541	5.62668	0.943237	1.4096	0.669153	0.503398	NA
b1542	80.8652	0.437604	0.280635	1.55933	0.118918	0.332865
b1544	0.0493032	-0.918279	5.76982	-0.159152	0.873549	NA
b1545	0.27546	1.98297	5.76849	0.343758	0.731028	NA
b1546	38.8569	-0.214956	0.404147	-0.531875	0.594812	0.807572
b1547	11.2275	0.263794	0.696266	0.37887	0.704785	NA
b1548	12.886	-0.851496	0.779466	-1.09241	0.274653	NA
b1549	9.88692	0.101401	0.71672	0.141479	0.887491	NA
b1550	133.723	1.37892	0.785749	1.75492	0.0792733	0.253752
b1551	0.0834722	0	5.7703	0	1	NA
b1552	0.623183	-0.913799	4.21437	-0.216829	0.828341	NA
b1553	3.12412	0.53209	1.36897	0.388678	0.697514	NA
b1554	2.7156	-0.361711	1.4024	-0.257923	0.796466	NA
b1555	2.17359	1.69758	1.54282	1.10031	0.271197	NA
b1556	0.304353	0	5.7703	0	1	NA
b1557	2.6347	2.85106	2.02726	1.40636	0.159617	NA
b1558	2.31778	0.941938	1.72022	0.54757	0.583987	NA
b1559	42.0224	0.027343	0.351304	0.0778328	0.937961	0.974143
b1560	6.32905	0.441201	0.937519	0.470604	0.637923	NA
b1561	4.06913	1.93989	1.3581	1.42839	0.15318	NA
b1562	5.79458	1.94573	1.0694	1.81946	0.068842	NA
b1563	85.7675	0.230796	0.286666	0.805102	0.420761	0.687427
b1564	41.3729	1.00542	0.421306	2.38645	0.017012	0.0859253
b1565	0.551097	0.520926	3.80166	0.137026	0.89101	NA
b1566	8.41709	-0.760878	0.89601	-0.849185	0.395779	NA
b1567	0.388998	-0.913759	4.56441	-0.200192	0.84133	NA
b1568	2.69842	1.21238	1.4514	0.83532	0.403537	NA
b1569	0.512512	0.113775	4.13428	0.0275201	0.978045	NA
b1570	750.092	-0.57764	0.104108	-5.54848	2.88161e-08	1.13023e-06
b1571	0.0851347	0	5.7703	0	1	NA
b1572	0.118988	0	5.7703	0	1	NA
b1573	1.89574	-0.483406	2.1035	-0.22981	0.818239	NA
b1575	0.0493032	-0.918279	5.76982	-0.159152	0.873549	NA
b1576	0.334362	-0.91822	5.19646	-0.176701	0.859743	NA
b1577	24.8048	-0.413081	0.507026	-0.814714	0.415236	0.683172
b1579	33.3721	0.0395276	0.385542	0.102525	0.91834	0.965405
b1580	44.8624	-0.234991	0.374104	-0.628144	0.52991	0.762811
b1581	23.2923	0.284237	0.513425	0.553609	0.579846	0.797868
b1582	34.9698	0.844067	0.400399	2.10806	0.0350255	0.14845
b1583	267.115	-0.209726	0.165401	-1.26798	0.204804	0.465566
b1584	552.04	-0.343913	0.105203	-3.26905	0.00107909	0.00979509
b1585	311.787	-0.0176756	0.137095	-0.128929	0.897414	0.958669
b1586	37.521	0.286239	0.457639	0.62547	0.531663	0.763604
b1587	63.6642	-0.245293	0.330664	-0.741821	0.458196	0.716431
b1588	95.7869	0.125969	0.262803	0.47933	0.631704	0.826881
b1589	13.3124	-0.159842	0.662122	-0.241409	0.809238	NA
b1590	52.4349	0.211278	0.340624	0.620268	0.535081	0.765168
b1591	126.952	-0.276715	0.20895	-1.32431	0.185399	0.438317
b1592	51.0035	0.148737	0.32818	0.453216	0.650393	0.837924
b1593	161.952	0.632225	0.256861	2.46135	0.0138414	0.073906
b1594	470.118	0.185386	0.123098	1.506	0.132068	0.356809
b1595	41.1321	0.253883	0.386543	0.656805	0.511306	0.747566
b1596	213.21	0.119091	0.171777	0.693289	0.488128	0.735524
b1597	5.45626	-2.64227	1.35575	-1.94893	0.0513033	NA
b1598	368.681	0.0906645	0.140152	0.6469	0.517697	0.753423
b1599	3.11673	0.172293	1.38554	0.124351	0.901037	NA
b1600	8.41268	-0.295092	0.81088	-0.363915	0.715921	NA
b1601	50.7778	0.337797	0.340015	0.993477	0.320477	0.600328
b1602	17175.8	0.246813	0.0418907	5.89184	3.81922e-09	1.83844e-07
b1603	24153.9	0.0376463	0.0513754	0.732769	0.463699	0.718297
b1604	2162.27	-0.0907459	0.0668953	-1.35654	0.174929	0.425671
b1605	51.5093	0.410244	0.352948	1.16234	0.245099	0.519812
b1606	98.6671	0.0483555	0.23841	0.202825	0.839272	0.935332
b1607	47.2605	0.47218	0.378995	1.24587	0.212812	0.476446
b1608	437.245	-0.0170352	0.120372	-0.141521	0.887459	0.956396
b1609	311.554	-0.108351	0.134012	-0.808515	0.418794	0.686513
b1610	157.728	0.0854771	0.188033	0.454585	0.649408	0.837924
b1611	397.243	-0.0659983	0.129077	-0.511308	0.609136	0.814488
b1612	1012.23	0.0574704	0.0924375	0.621722	0.534125	0.7644
b1613	908.771	-0.120541	0.0904263	-1.33303	0.182522	0.435667
b1614	2786.5	-0.332313	0.0761147	-4.36595	1.26569e-05	0.000236536
b1615	15.0136	0.27935	0.632286	0.441809	0.658627	NA
b1616	5.78913	-0.290262	1.07752	-0.269381	0.787636	NA
b1617	19.7941	-0.0404987	0.57685	-0.0702068	0.944029	NA
b1618	199.936	0.174051	0.172755	1.0075	0.313693	0.59357
b1619	1098.15	-0.128702	0.0998572	-1.28886	0.197447	0.455878
b1620	79.1632	-0.0722723	0.280022	-0.258095	0.796334	0.914992
b1621	42.7073	0.434757	0.390878	1.11226	0.266028	0.543169
b1622	328.805	0.239593	0.138422	1.73088	0.0834729	0.262537
b1623	279.432	0.0333804	0.148611	0.224617	0.822278	0.92783
b1624	822.406	-0.0958564	0.0945429	-1.01389	0.310634	0.591673
b1625	2.23305	-0.152478	1.49216	-0.102186	0.918609	NA
b1626	120.288	-0.0273085	0.224222	-0.121793	0.903063	0.961178
b1627	266.078	0.304124	0.149491	2.0344	0.0419116	0.165258
b1628	176.923	-0.0428084	0.203224	-0.210646	0.833163	0.933672
b1629	1279.03	-0.130094	0.0883157	-1.47305	0.140737	0.371826
b1630	312.639	0.0808294	0.144244	0.560366	0.57523	0.793878
b1631	153.55	0.128788	0.195162	0.659905	0.509314	0.74619
b1632	139.893	0.1055	0.218662	0.482481	0.629464	0.826881
b1633	188.3	0.533081	0.185752	2.86986	0.00410656	0.0296513
b1634	81.7256	0.0448105	0.278069	0.161149	0.871976	0.947384
b1635	744.922	-0.174544	0.106923	-1.63242	0.102592	0.300399
b1636	480.049	-0.0815675	0.121962	-0.668793	0.503628	0.744099
b1637	4140.62	-0.098393	0.0564306	-1.74361	0.0812273	0.257397
b1638	518.634	-0.311483	0.130013	-2.39579	0.0165846	0.0845735
b1639	20.8185	0.562147	0.539363	1.04224	0.2973	NA
b1640	332.987	-0.198463	0.137948	-1.43868	0.150243	0.388065
b1641	2547.31	0.208924	0.0802718	2.60271	0.00924889	0.0550257
b1642	749.562	-0.23687	0.120533	-1.96519	0.0493919	0.184176
b1643	3.15829	0.793948	1.50614	0.527142	0.598095	NA
b1644	60.8376	-0.0379355	0.326846	-0.116065	0.907601	0.962111
b1645	54.6812	0.652106	0.352238	1.85133	0.0641228	0.218582
b1646	173.438	-0.258525	0.199189	-1.29789	0.194326	0.452288
b1647	478.261	-0.278501	0.120303	-2.31499	0.0206134	0.100474
b1648	19.3176	0.259582	0.692874	0.374645	0.707925	NA
b1649	46.7292	-0.139549	0.392137	-0.355867	0.72194	0.87676
b1650	203.902	0.189519	0.194143	0.976186	0.328973	0.6068
b1651	731.541	0.252045	0.111154	2.26752	0.0233583	0.110855
b1652	189.828	-0.0992079	0.185776	-0.534018	0.593329	0.807561
b1653	559.104	-0.146088	0.117843	-1.23969	0.215092	0.476864
b1654	925.546	0.335075	0.0910741	3.67914	0.000234018	0.0029739
b1655	444.578	0.0454795	0.126696	0.358967	0.71962	0.87528
b1656	158.657	0.0599439	0.201879	0.29693	0.76652	0.903468
b1657	196.601	0.149188	0.170139	0.87686	0.380563	0.651778
b1658	1679.92	0.267402	0.0793034	3.37188	0.000746571	0.00723127
b1659	116.735	0.311181	0.219776	1.4159	0.156805	0.398535
b1660	103.689	0.0631339	0.247369	0.255221	0.798552	0.915779
b1661	4025.48	0.172168	0.0617489	2.78819	0.00530031	0.0360372
b1662	1205.38	0.207526	0.0824823	2.51601	0.0118691	0.0660827
b1663	439.393	0.246904	0.127294	1.93964	0.0524237	0.191217
b1664	1489.73	-0.104638	0.0802564	-1.3038	0.192303	0.448896
b1667	1032.07	-0.0298955	0.110227	-0.271218	0.786223	0.911848
b1668	536.722	-0.19859	0.113099	-1.75589	0.0791066	0.253604
b1669	20.1529	-0.225618	0.604175	-0.373431	0.708827	NA
b1670	25.7094	0.266364	0.474912	0.56087	0.574886	0.793747
b1671	13.6714	-0.3296	0.6659	-0.49497	0.620621	NA
b1672	24.9801	0.382601	0.481059	0.79533	0.426422	0.692254
b1673	34.2971	0.119039	0.421014	0.282743	0.777374	0.908817
b1674	2.83658	0.341934	1.48485	0.230282	0.817872	NA
b1675	125.238	1.43534	0.450637	3.18514	0.00144684	0.0122904
b1676	9564.92	-0.0220893	0.0633234	-0.348834	0.727214	0.880472
b1677	18328.3	1.65261	0.50494	3.27289	0.00106455	0.009755
b1678	724.718	-0.188763	0.100844	-1.87182	0.061231	0.211537
b1679	243.145	-0.288295	0.174092	-1.65599	0.097723	0.290971
b1680	2617.23	-0.315912	0.0664028	-4.75752	1.95989e-06	4.93309e-05
b1681	3666.5	-0.576398	0.0742869	-7.75907	8.55518e-15	1.13249e-12
b1682	1741.67	-0.148933	0.075399	-1.97526	0.0482382	0.181364
b1683	4874.96	-0.162137	0.0498082	-3.25523	0.001133	0.0100827
b1684	431.878	-1.38643	0.13981	-9.91653	3.52795e-23	1.24536e-20
b1685	42.3799	0.789849	0.572249	1.38025	0.167508	0.416086
b1686	233.029	0.244888	0.16517	1.48265	0.138169	0.36764
b1687	2781.96	-0.00257348	0.0711319	-0.0361789	0.97114	0.986668
b1688	531.258	0.361362	0.124208	2.90932	0.00362211	0.0270128
b1689	4.75964	0.520913	1.16132	0.448552	0.653755	NA
b1690	4.37057	1.26354	1.15663	1.09243	0.274643	NA
b1691	3.24403	0.345529	1.36999	0.252214	0.800876	NA
b1692	12.1722	-0.44167	0.701586	-0.629531	0.529002	NA
b1693	365.269	-0.122497	0.134266	-0.912346	0.361587	0.635229
b1694	29.9811	0.468899	0.436893	1.07326	0.283155	0.560036
b1695	27.4111	-0.111253	0.446884	-0.248952	0.803398	0.917798
b1696	82.3744	-0.197131	0.258902	-0.761413	0.44641	0.709805
b1697	8.30676	0.2078	0.861561	0.24119	0.809408	NA
b1698	22.8417	-0.0441389	0.545464	-0.0809199	0.935506	NA
b1699	30.8598	0.043648	0.429164	0.101705	0.918991	0.965405
b1700	0.990281	0	2.99916	0	1	NA
b1701	28.8761	0.0640428	0.454481	0.140914	0.887938	0.956449
b1702	7588.38	0.0418997	0.052926	0.791666	0.428555	0.694299
b1703	407.88	0.0336009	0.130593	0.257294	0.796952	0.915371
b1704	1326.39	0.067281	0.0733418	0.917362	0.358953	0.632498
b1705	22.0781	1.16468	0.61867	1.88255	0.0597616	NA
b1706	1217.6	0.1448	0.090061	1.6078	0.107878	0.312685
b1707	139.691	0.0350105	0.213089	0.1643	0.869495	0.94732
b1708	595.725	0.596379	0.131975	4.51889	6.21661e-06	0.000130796
b1709	283.61	-0.149767	0.157449	-0.951213	0.341496	0.617613
b1710	393.405	-0.151978	0.132857	-1.14392	0.252657	0.52996
b1711	127.954	0.560292	0.216493	2.58804	0.00965235	0.0565785
b1712	1627.43	0.866796	0.104822	8.26919	1.34869e-16	2.678e-14
b1713	7731.9	-0.231396	0.0617726	-3.74593	0.000179726	0.00239912
b1714	1902.13	-0.227908	0.0665523	-3.4245	0.000615935	0.00617295
b1716	6064.76	0.410523	0.150479	2.7281	0.00636998	0.0417184
b1717	133.912	0.449262	0.795943	0.564439	0.572455	0.793495
b1718	9988	0.411422	0.0677604	6.07172	1.2655e-09	6.81439e-08
b1719	11624.1	-0.131353	0.0554829	-2.36746	0.0179109	0.0897359
b1722	185.931	-0.446733	0.186866	-2.39066	0.0168182	0.0853537
b1723	1451.16	-0.192741	0.0865244	-2.22759	0.0259078	0.119289
b1724	185.626	-1.29977	0.184429	-7.0475	1.82161e-12	1.80852e-10
b1725	440.058	-0.103431	0.123717	-0.836027	0.40314	0.67262
b1726	260.789	-0.00434937	0.147195	-0.0295483	0.976427	0.989286
b1727	444.137	-0.280849	0.121633	-2.309	0.0209436	0.101275
b1728	10.1628	1.18291	0.816751	1.44831	0.14753	NA
b1729	7371.86	0.314171	0.0640324	4.90644	9.27458e-07	2.47608e-05
b1730	20.4326	0.0299035	0.502716	0.0594838	0.952567	NA
b1731	15.5522	1.01659	0.621925	1.63459	0.102136	NA
b1732	2597.88	-0.272403	0.0695762	-3.91517	9.03401e-05	0.00133493
b1733	84.7014	0.199819	0.260669	0.766562	0.443342	0.708625
b1734	35.4769	0.48114	0.41869	1.14916	0.250492	0.527728
b1735	73.186	0.245959	0.279573	0.879769	0.378985	0.650829
b1736	11.1533	-1.05769	0.794518	-1.33123	0.183112	NA
b1737	20.245	0.653013	0.554228	1.17824	0.238701	NA
b1738	19.298	0.594776	0.557216	1.06741	0.285788	NA
b1739	857.068	0.941597	0.301431	3.12376	0.00178556	0.0147666
b1740	2538.39	-0.299328	0.0698175	-4.28729	1.80863e-05	0.00033023
b1741	137.672	0.142123	0.200185	0.709956	0.477731	0.729378
b1742	6.61042	-0.825974	1.1209	-0.736885	0.461192	NA
b1743	47.2855	-0.25857	0.358903	-0.720445	0.471251	0.724317
b1744	24.8468	-0.0175565	0.480374	-0.0365476	0.970846	0.986668
b1745	63.4571	-0.0268997	0.304343	-0.088386	0.92957	0.970533
b1746	68.4376	0.362234	0.293112	1.23582	0.216525	0.478864
b1747	46.7477	-0.199741	0.393414	-0.507711	0.611656	0.81539
b1748	86.6428	0.250415	0.254101	0.985492	0.324382	0.603464
b1749	707.813	0.160002	0.0995415	1.60739	0.107968	0.312685
b1750	11.4089	0.590415	0.749389	0.787862	0.430778	NA
b1751	15.4696	0.966491	0.62083	1.55677	0.119524	NA
b1752	18.2555	0.97041	0.543776	1.78458	0.0743302	NA
b1753	30.2125	-0.501975	0.443725	-1.13128	0.257939	0.535603
b1754	149.164	-0.0553781	0.206002	-0.268823	0.788066	0.91225
b1755	45.197	0.291649	0.362758	0.803978	0.42141	0.687427
b1756	35.9892	0.589523	0.394632	1.49385	0.135214	0.361757
b1757	104.706	-0.388553	0.242516	-1.60217	0.109118	0.314962
b1758	65.5259	0.461434	0.283099	1.62994	0.103115	0.301654
b1759	27.122	0.693889	0.467621	1.48387	0.137844	0.367082
b1760	3.44027	-1.1714	1.50285	-0.779453	0.435713	NA
b1761	7389.28	-0.0944606	0.0538564	-1.75394	0.0794414	0.253752
b1762	37.6391	0.404847	0.417576	0.969517	0.332287	0.608652
b1763	1356.6	0.0683651	0.0915557	0.746705	0.455242	0.71485
b1764	2174.52	0.0875005	0.0677847	1.29086	0.196752	0.455197
b1765	508.208	-0.17605	0.127051	-1.38566	0.16585	0.413585
b1766	1146.04	-0.104234	0.0908882	-1.14684	0.251447	0.528982
b1767	638.203	-0.323951	0.106539	-3.04069	0.00236037	0.0187474
b1768	327.663	0.0714502	0.145925	0.489637	0.624391	0.823791
b1769	15.9213	0.963433	0.626935	1.53674	0.124358	NA
b1770	183.516	0.024078	0.203298	0.118437	0.905722	0.961907
b1771	43.039	0.705326	0.380865	1.85191	0.0640391	0.218531
b1772	16.5398	-0.391011	0.607048	-0.64412	0.519498	NA
b1773	19.1908	0.270559	0.531705	0.508851	0.610856	NA
b1774	13.9392	-0.102512	0.676096	-0.151623	0.879484	NA
b1775	8.34259	-0.28928	0.775884	-0.37284	0.709268	NA
b1776	10.6495	1.16899	0.791343	1.47722	0.139617	NA
b1777	132.688	0.468686	0.292665	1.60144	0.109279	0.314962
b1778	246.531	-0.0802439	0.166758	-0.481201	0.630374	0.826881
b1779	51487.9	0.129221	0.0558192	2.31499	0.0206135	0.100474
b1780	1192.73	-0.0870126	0.0923852	-0.941846	0.346272	0.622529
b1781	149.48	-0.428813	0.200291	-2.14095	0.0322779	0.141249
b1782	2517.61	-0.425288	0.068945	-6.16851	6.89347e-10	3.91081e-08
b1783	2734.93	-0.194472	0.0678777	-2.86504	0.00416956	0.0299022
b1784	653.287	-0.0826222	0.104185	-0.793031	0.42776	0.693718
b1785	12.0422	0.527597	0.620223	0.850658	0.39496	NA
b1786	131.865	0.368584	0.215465	1.71064	0.0871468	0.270641
b1787	254.923	-0.3336	0.164714	-2.02533	0.0428337	0.166647
b1789	38.163	0.692891	0.407627	1.69982	0.0891654	0.274761
b1790	86.1721	0.122021	0.262348	0.46511	0.641852	0.834697
b1791	28.1757	0.427148	0.450909	0.947303	0.343484	0.620582
b1792	92.948	-0.113797	0.273381	-0.416256	0.677222	0.849893
b1793	13.238	1.49508	0.687861	2.17352	0.029741	NA
b1794	712.128	-0.295451	0.120397	-2.45396	0.0141291	0.0750637
b1795	1009.84	1.21599	0.285208	4.26353	2.01221e-05	0.000363227
b1796	0.343593	0	5.53383	0	1	NA
b1797	3.26623	-1.34932	1.34764	-1.00125	0.316706	NA
b1798	34.1876	0.529147	0.402255	1.31545	0.188359	0.442615
b1799	157.99	0.175907	0.19201	0.916134	0.359597	0.63258
b1800	99.8731	-0.459505	0.242325	-1.89624	0.0579286	0.204759
b1801	4.18941	1.04267	1.22257	0.852854	0.39374	NA
b1802	13.351	0.446347	0.683111	0.653403	0.513496	NA
b1803	25.8654	0.409755	0.471445	0.869148	0.384766	0.654246
b1804	312.661	-0.175457	0.138077	-1.27072	0.203829	0.464537
b1805	301.777	0.478605	0.146867	3.25876	0.001119	0.0100005
b1806	241.453	0.170624	0.15994	1.0668	0.286063	0.563304
b1807	312.924	0.0147256	0.141795	0.103852	0.917287	0.965405
b1808	395.526	-0.131617	0.12492	-1.05361	0.292063	0.571357
b1809	451.961	-0.51442	0.122783	-4.18966	2.79378e-05	0.000485019
b1810	46.5579	0.274013	0.388383	0.705524	0.480484	0.731004
b1811	13.1359	0.473351	0.786146	0.602116	0.547097	NA
b1812	385.258	-0.237879	0.134465	-1.76908	0.0768813	0.248729
b1813	180.707	0.197512	0.195392	1.01085	0.312088	0.592651
b1814	394.882	0.227561	0.125127	1.81863	0.0689676	0.230158
b1815	63.6868	0.205369	0.302325	0.6793	0.496948	0.739833
b1816	588.791	0.14237	0.108103	1.31698	0.187845	0.44239
b1817	3054.08	0.186113	0.0661962	2.81153	0.00493059	0.0339793
b1818	2005	0.260964	0.0789137	3.30696	0.000943154	0.00878709
b1819	3213.95	0.431155	0.0662516	6.50784	7.62416e-11	5.1536e-09
b1820	72.5033	0.377943	0.285188	1.32524	0.185091	0.438317
b1821	4.17836	0.688	1.19668	0.574924	0.565343	NA
b1822	198.34	0.320386	0.193835	1.65288	0.0983544	0.292303
b1823	753.913	1.31447	0.650917	2.01942	0.0434439	0.168524
b1824	152.187	1.04594	0.771743	1.35529	0.175325	0.425671
b1825	458.716	1.85212	0.285511	6.48702	8.75484e-11	5.79461e-09
b1826	6.92741	2.22897	1.22872	1.81405	0.0696696	NA
b1827	791.679	0.0628775	0.0948256	0.663086	0.507275	0.745427
b1828	18.8084	-0.794531	0.585954	-1.35596	0.175112	NA
b1829	1418.12	0.294869	0.0763434	3.8624	0.00011228	0.00159961
b1830	4780.03	0.0717759	0.0611555	1.17366	0.24053	0.514588
b1831	2013.4	-0.607637	0.0723752	-8.39566	4.63269e-17	1.13216e-14
b1832	841.504	0.00361017	0.0939201	0.0384388	0.969338	0.986415
b1833	202.229	0.332373	0.173525	1.91542	0.0554385	0.198566
b1834	874.17	-0.00786756	0.0890494	-0.0883506	0.929598	0.970533
b1835	273.162	-0.0923267	0.155742	-0.59282	0.553302	0.779876
b1836	259.645	0.463122	0.494906	0.935778	0.349387	0.625354
b1837	8.89976	1.24487	0.860083	1.44738	0.147791	NA
b1838	30.0246	-0.098823	0.430891	-0.229346	0.8186	0.927261
b1839	122.173	0.0330235	0.261371	0.126347	0.899457	0.959424
b1840	428.063	-0.0535208	0.124378	-0.430307	0.666973	0.84354
b1841	271.863	-0.101621	0.153512	-0.661978	0.507986	0.745781
b1842	43.2277	-0.979411	0.408427	-2.39801	0.0164845	0.084573
b1843	141.937	0.229231	0.207606	1.10416	0.269523	0.547937
b1844	240.572	0.120362	0.161426	0.745616	0.455899	0.71485
b1845	510.807	-0.092513	0.11407	-0.811018	0.417355	0.684885
b1846	78.4499	-0.608573	0.298683	-2.03753	0.0415973	0.164576
b1847	869.645	-0.0632113	0.102304	-0.617876	0.536657	0.765725
b1848	111.076	-0.181616	0.251581	-0.721901	0.470355	0.723291
b1849	1880.61	-0.137245	0.072841	-1.88418	0.0595409	0.207641
b1850	1091.72	0.310673	0.0908582	3.41932	0.000627778	0.00622183
b1851	385.394	-0.0323843	0.127013	-0.254968	0.798748	0.915779
b1852	4048.73	-0.215644	0.0688573	-3.13175	0.00173769	0.014452
b1853	218.185	-0.208069	0.175321	-1.18679	0.23531	0.505806
b1854	2812.5	0.053285	0.068532	0.77752	0.436852	0.702012
b1855	640.693	-0.0318245	0.100632	-0.316245	0.751816	0.895583
b1856	427.287	-0.0256486	0.134926	-0.190093	0.849236	0.939401
b1857	400.7	-0.207074	0.13466	-1.53775	0.12411	0.342512
b1858	220.707	-0.0844803	0.160524	-0.52628	0.598694	0.809728
b1859	113.95	0.31383	0.226617	1.38485	0.166098	0.413877
b1860	403.905	0.173103	0.12928	1.33898	0.180578	0.432369
b1861	267.065	0.25403	0.15645	1.62372	0.104436	0.304399
b1862	4.83037	1.15333	1.15854	0.995504	0.319491	NA
b1863	489.735	0.163438	0.114595	1.42622	0.153804	0.393777
b1864	1269.23	-0.372478	0.0881297	-4.22647	2.37383e-05	0.000421322
b1865	233.711	-0.0661014	0.169689	-0.389544	0.696874	0.863145
b1866	4535.9	-0.100504	0.0636224	-1.5797	0.114176	0.324451
b1867	184.256	-0.492578	0.203524	-2.42025	0.0155099	0.0809112
b1868	89.6426	0.013091	0.255862	0.0511643	0.959195	0.983972
b1869	143.148	0.211492	0.218306	0.968786	0.332652	0.608667
b1870	442.163	-0.107945	0.131741	-0.819372	0.412574	0.680555
b1871	490.951	0.0871952	0.130348	0.668944	0.503531	0.744099
b1872	141.977	-0.000604353	0.202288	-0.00298759	0.997616	0.998245
b1873	7.84079	-0.465275	0.893878	-0.520513	0.602706	NA
b1874	272.939	0.101339	0.147958	0.684917	0.493396	0.738699
b1875	151.722	-0.4206	0.198034	-2.12388	0.0336801	0.144989
b1876	2249.22	-0.00415186	0.0700646	-0.0592575	0.952747	0.981461
b1877	18.3336	0.341058	0.550386	0.61967	0.535475	NA
b1878	3.15028	0.228582	1.29426	0.176612	0.859813	NA
b1879	84.6014	0.36522	0.261096	1.3988	0.161873	0.407183
b1880	11.0461	-0.00619434	0.715805	-0.00865368	0.993095	NA
b1881	37.426	0.388262	0.431624	0.899537	0.368367	0.640909
b1882	13.3058	-0.440492	0.658283	-0.669152	0.503398	NA
b1883	12.3819	-0.5112	0.689298	-0.741623	0.458315	NA
b1884	12.9589	0.253187	0.642125	0.394296	0.693363	NA
b1885	23.2343	-0.0573573	0.499526	-0.114823	0.908585	0.962192
b1886	25.3772	0.557706	0.488898	1.14074	0.253977	0.531357
b1887	19.344	-0.210442	0.563162	-0.37368	0.708643	NA
b1888	56.3409	-0.0761396	0.320418	-0.237626	0.812171	0.923297
b1889	11.8375	0.188523	0.736341	0.256027	0.79793	NA
b1890	9.02834	-0.395778	0.884562	-0.447428	0.654566	NA
b1891	81.8828	-0.525264	0.270969	-1.93847	0.0525664	0.191518
b1892	38.3984	0.421776	0.418915	1.00683	0.314017	0.593829
b1893	8.55596	1.05181	0.823232	1.27766	0.201368	NA
b1894	9.56082	0.87133	0.880496	0.98959	0.322375	NA
b1895	101.413	0.519328	0.256074	2.02804	0.0425562	0.166463
b1896	1174.12	-0.113418	0.0837505	-1.35424	0.175661	0.425671
b1897	521.375	-0.459562	0.128873	-3.566	0.000362474	0.00415733
b1900	32.7706	0.0828351	0.412382	0.20087	0.8408	0.935537
b1901	27.834	-0.347124	0.471283	-0.736552	0.461395	0.717368
b1902	181.209	0.0257944	0.197621	0.130524	0.896152	0.958611
b1904	3.44919	-0.349391	1.35674	-0.257522	0.796776	NA
b1905	281.787	-0.73405	0.144518	-5.07931	3.7881e-07	1.1534e-05
b1906	17.0517	1.52811	0.753595	2.02776	0.0425852	NA
b1907	162.896	0.253491	0.185403	1.36724	0.171551	0.422166
b1908	562.63	-0.226024	0.11161	-2.02512	0.0428552	0.166647
b1912	340.232	0.298427	0.133533	2.23486	0.0254266	0.117927
b1913	1576.64	0.00645282	0.0852274	0.075713	0.939647	0.975286
b1914	1034.54	-0.229101	0.0830746	-2.75778	0.00581962	0.0388276
b1915	37.8064	1.9222	0.493903	3.89187	9.94749e-05	0.00143651
b1916	87.9027	0.171798	0.248089	0.692486	0.488632	0.735524
b1917	503.144	0.139468	0.121226	1.15048	0.249948	0.527146
b1918	285.148	-0.111311	0.151162	-0.736367	0.461508	0.717368
b1919	1038.81	-0.159458	0.0824498	-1.934	0.0531134	0.192407
b1920	5949.06	-0.309054	0.0573086	-5.3928	6.93667e-08	2.53308e-06
b1921	18.8189	-0.647286	0.571878	-1.13186	0.257694	NA
b1922	29.211	-0.277123	0.462742	-0.598871	0.549259	0.775899
b1923	404.129	0.0928724	0.135432	0.685749	0.492871	0.73861
b1924	28.286	-0.565898	0.456342	-1.24007	0.214948	0.476864
b1925	6.0917	-1.22987	1.13278	-1.08571	0.277606	NA
b1926	3.09288	-1.20672	1.4521	-0.831016	0.405964	NA
b1927	1463.51	-0.18358	0.0787769	-2.33038	0.0197862	0.0977616
b1928	399.504	0.174709	0.14754	1.18415	0.236355	0.507709
b1929	534.926	0.246346	0.111191	2.21552	0.0267245	0.122164
b1930	17.5359	0.929172	0.626758	1.48251	0.138206	NA
b1931	52.5032	0.13728	0.349297	0.393019	0.694305	0.860971
b1932	25.5013	0.419551	0.487095	0.861333	0.389054	0.658512
b1937	4.20693	2.98823	1.48814	2.00804	0.0446394	NA
b1938	30.146	-0.167459	0.438957	-0.381493	0.702838	0.866569
b1939	24.2004	-0.12479	0.50102	-0.249071	0.803306	0.917798
b1940	10.9234	0.377039	0.710669	0.530541	0.595737	NA
b1941	18.247	-0.286075	0.57291	-0.499336	0.617543	NA
b1942	3.15712	-1.69371	1.40909	-1.20199	0.229369	NA
b1943	21.4117	-0.0956115	0.513003	-0.186376	0.85215	NA
b1944	8.03459	0.155983	0.861394	0.181082	0.856303	NA
b1945	26.3807	-0.303551	0.48675	-0.623629	0.532871	0.7644
b1946	6.45073	-0.884479	1.02671	-0.861472	0.388978	NA
b1947	1.09376	-1.48359	2.43955	-0.608142	0.543093	NA
b1948	5.7588	0.391542	1.07082	0.365647	0.714628	NA
b1949	0.249136	-1.91893	5.6792	-0.337887	0.735448	NA
b1950	4.37713	0.683345	1.18552	0.576409	0.564339	NA
b1951	64.6405	0.141167	0.29269	0.482307	0.629588	0.826881
b1952	57.8084	1.34355	0.46666	2.87907	0.00398847	0.0291296
b1953	34.5889	0.221661	0.532728	0.416087	0.677347	0.849893
b1955	230.507	-0.162425	0.167153	-0.971713	0.331193	0.608208
b1956	282.275	0.0343298	0.144951	0.236837	0.812783	0.923538
b1957	10.1771	1.18042	0.909689	1.29761	0.194421	NA
b1958	393.801	0.144684	0.129338	1.11865	0.26329	0.540443
b1959	9.18304	0.0421345	0.754247	0.055863	0.955451	NA
b1960	36.4715	0.123402	0.403388	0.305914	0.75967	0.899878
b1961	785.983	-0.225428	0.107016	-2.10648	0.0351629	0.148752
b1962	316.126	0.103894	0.141475	0.734363	0.462728	0.717465
b1963	112.161	0.143751	0.244411	0.588152	0.55643	0.781166
b1967	916.366	-0.172041	0.0983086	-1.75001	0.0801174	0.254893
b1968	322.548	0.117706	0.140646	0.836893	0.402653	0.67262
b1969	301.71	-0.247944	0.148327	-1.6716	0.0946024	0.284545
b1970	19.389	0.191121	0.570147	0.335213	0.737464	NA
b1971	179.752	0.328639	0.187302	1.75459	0.0793288	0.253752
b1972	29.3976	-0.0895856	0.454156	-0.197257	0.843626	0.936806
b1973	50.2325	-0.426723	0.338768	-1.25963	0.207802	0.46855
b1974	13.5239	0.321582	0.654919	0.491026	0.623408	NA
b1976	394.851	-0.163101	0.127397	-1.28026	0.200455	0.460148
b1978	572.303	0.0165533	0.109097	0.151731	0.879399	0.951672
b1981	2170.18	-0.120653	0.0784791	-1.53739	0.124198	0.342512
b1982	2327.53	-0.101763	0.0786039	-1.29464	0.195446	0.45423
b1983	2182.57	0.097177	0.088342	1.10001	0.271328	0.548872
b1985	129.84	-0.0351237	0.222924	-0.157559	0.874804	0.948875
b1987	317.466	-0.141074	0.13833	-1.01984	0.307805	0.58874
b1988	53.5239	-0.00174594	0.36348	-0.0048034	0.996167	0.997423
b1990	356.315	0.483715	0.139249	3.47373	0.000513273	0.00539915
b1991	531.872	-0.0657917	0.112429	-0.585184	0.558424	0.782825
b1992	160.097	0.25238	0.195563	1.29053	0.196865	0.455197
b1993	160.62	-0.222523	0.200341	-1.11072	0.266687	0.543816
b1994	757.324	-0.183364	0.116304	-1.5766	0.114888	0.325602
b1996	223.133	-0.0702293	0.160421	-0.43778	0.661546	0.839685
b1997	91.723	-0.0530003	0.269309	-0.196801	0.843983	0.936875
b1999	17.1285	0.453753	0.607715	0.746655	0.455272	NA
b2000	869.379	0.260063	0.0947564	2.74454	0.00605959	0.0400235
b2001	66.1991	-0.121963	0.293738	-0.415212	0.677986	0.850025
b2002	3.12578	0.523405	1.32208	0.395895	0.692183	NA
b2004	0.14765	0	5.7703	0	1	NA
b2005	0.958046	-0.0673292	2.4897	-0.0270431	0.978425	NA
b2006	0.158026	1.98298	5.76849	0.343761	0.731026	NA
b2007	1782.74	0.232676	0.0876982	2.65315	0.0079745	0.049109
b2008	84.539	0.229861	0.269769	0.852066	0.394177	0.664351
b2009	50.2283	-0.206697	0.364266	-0.567433	0.57042	0.792402
b2010	111.021	0.082445	0.238892	0.345114	0.730008	0.88251
b2011	559.772	-0.283591	0.109721	-2.58466	0.00974757	0.0569265
b2012	140.298	0.696162	0.274215	2.53875	0.011125	0.0623355
b2013	534.965	-0.1317	0.112818	-1.16736	0.243066	0.517286
b2014	1893.84	0.243218	0.0803629	3.0265	0.00247406	0.0194557
b2015	70.0043	0.300186	0.299621	1.00188	0.316399	0.595935
b2016	632.871	-0.0078515	0.100212	-0.0783493	0.93755	0.974143
b2017	58.378	-0.681673	0.3769	-1.80863	0.070508	0.234069
b2019	1631.66	-0.175066	0.0872846	-2.0057	0.0448885	0.171614
b2020	2602.84	-0.0402027	0.0650046	-0.61846	0.536272	0.765725
b2021	1704.59	-0.411418	0.0771416	-5.33329	9.64491e-08	3.36724e-06
b2022	2296.25	-0.308791	0.0838692	-3.68182	0.000231574	0.00296658
b2023	590.88	-0.379871	0.111441	-3.40874	0.000652643	0.00641934
b2024	855.982	-0.0499255	0.0948498	-0.526364	0.598636	0.809728
b2025	1081.1	-0.0318974	0.0860365	-0.370743	0.710829	0.870871
b2026	756.861	-0.387437	0.098631	-3.92815	8.56025e-05	0.00128605
b2027	3894.95	0.103804	0.059597	1.74176	0.0815506	0.257928
b2028	235.484	-0.052978	0.155536	-0.340616	0.733393	0.884231
b2029	16349.6	-0.0681838	0.0643812	-1.05906	0.289571	0.568197
b2030	926.909	-0.215418	0.0894486	-2.40829	0.0160274	0.0832013
b2032	1926.86	-0.282252	0.32555	-0.867001	0.385941	0.655337
b2033	1008.78	-0.204129	0.0985841	-2.07061	0.0383951	0.156302
b2034	2457.25	0.135017	0.0988427	1.36597	0.171947	0.422777
b2035	1993.3	-0.259659	0.208631	-1.24459	0.213284	0.476446
b2036	5413.45	-0.0753687	0.134132	-0.5619	0.574184	0.793725
b2037	1698.2	-0.0277952	0.19407	-0.143222	0.886115	0.955272
b2038	769.249	-0.144089	0.10568	-1.36345	0.17274	0.423779
b2039	2111.28	-0.180485	0.0899673	-2.00611	0.0448442	0.171614
b2040	1553.52	-0.195735	0.0751574	-2.60434	0.00920514	0.0548681
b2041	1708.84	-0.00501516	0.0857254	-0.0585026	0.953348	0.981461
b2042	3351.63	0.275171	0.0608766	4.52015	6.17969e-06	0.000130796
b2043	113.927	0.200187	0.217429	0.920699	0.357208	0.630663
b2044	38.6393	-0.0496757	0.399983	-0.124195	0.901161	0.960412
b2045	25.0708	0.0230919	0.477968	0.0483127	0.961467	0.984072
b2046	10.0257	0.742994	0.743658	0.999108	0.317742	NA
b2047	12.5135	-0.545754	0.715614	-0.762637	0.44568	NA
b2048	19.9966	-0.0556001	0.539308	-0.103095	0.917887	NA
b2049	25.7607	0.145561	0.464032	0.313688	0.753758	0.896552
b2050	9.2638	-0.794144	0.817948	-0.970898	0.331599	NA
b2051	1.77691	1.26921	1.85405	0.684563	0.49362	NA
b2052	8.83606	-0.0299407	0.817836	-0.0366096	0.970796	NA
b2053	16.6218	-0.267145	0.589008	-0.453551	0.650152	NA
b2054	0.439082	2.98468	4.25463	0.701513	0.482983	NA
b2055	2.61509	-1.93079	1.63923	-1.17786	0.238851	NA
b2056	6.23674	-0.186396	0.953265	-0.195534	0.844975	NA
b2057	8.41058	-0.711065	0.823705	-0.863252	0.387999	NA
b2058	1.23434	-0.470227	2.55969	-0.183704	0.854245	NA
b2059	6.85194	0.82428	0.920066	0.895892	0.370311	NA
b2060	15.7658	0.642918	0.605488	1.06182	0.288318	NA
b2061	0.348589	-1.91888	5.0006	-0.383731	0.701178	NA
b2062	3.58393	-0.895351	1.25463	-0.713636	0.475452	NA
b2063	350.673	0.0733193	0.138837	0.528097	0.597432	0.809046
b2064	783.553	0.129558	0.100723	1.28628	0.198344	0.457433
b2065	344.208	0.340956	0.143418	2.37736	0.017437	0.0879321
b2066	310.416	-0.176414	0.144541	-1.22052	0.222269	0.487573
b2067	449.53	0.10521	0.119152	0.882984	0.377245	0.65024
b2068	100.238	0.209483	0.238623	0.877883	0.380007	0.651496
b2069	161.805	0.00304595	0.199791	0.0152457	0.987836	0.994094
b2070	63.4297	0.0722914	0.303911	0.23787	0.811982	0.923297
b2071	7.62713	0.606222	0.872593	0.694736	0.487221	NA
b2072	5.91259	0.0257684	0.939091	0.0274397	0.978109	NA
b2073	5.71132	0.0590314	0.993013	0.0594468	0.952596	NA
b2074	156.394	0.0592198	0.195158	0.303445	0.761551	0.901097
b2075	254.164	-0.195175	0.167005	-1.16867	0.242535	0.516789
b2076	172.851	-0.0083148	0.189298	-0.0439244	0.964965	0.984072
b2077	51.9274	0.104882	0.329455	0.318349	0.75022	0.894854
b2078	85.0805	0.0951809	0.259684	0.366525	0.713973	0.87242
b2079	168.728	-0.440445	0.190408	-2.31316	0.0207136	0.100768
b2080	355.686	-0.100554	0.146257	-0.687519	0.491756	0.73861
b2081	721.214	-0.0755475	0.104037	-0.726159	0.467741	0.721716
b2082	13.6571	0.633595	0.740117	0.856075	0.391956	NA
b2083	0.757282	1.5118	3.56788	0.423726	0.671765	NA
b2085	17.9474	0.104464	0.565505	0.184727	0.853443	NA
b2086	279.772	-0.00812353	0.145687	-0.0557601	0.955533	0.982471
b2091	2173.84	0.0822862	0.0716667	1.14818	0.250895	0.528225
b2092	7027.26	0.274396	0.0491265	5.58551	2.33015e-08	9.49086e-07
b2093	356.885	-0.0549477	0.16071	-0.341905	0.732423	0.884004
b2094	1189.5	-0.0147243	0.0870419	-0.169163	0.865668	0.947069
b2095	10083.2	-0.312172	0.0500193	-6.24102	4.3472e-10	2.60586e-08
b2096	8417.85	-0.179847	0.0564153	-3.18792	0.00143302	0.0122385
b2097	2088.37	-0.185267	0.0691703	-2.67842	0.00739701	0.0464433
b2098	28.7586	0.383738	0.481893	0.796315	0.425849	0.691678
b2099	72.033	-0.288314	0.305989	-0.942237	0.346071	0.622529
b2100	38.7831	-0.158622	0.397573	-0.398976	0.689911	0.857866
b2101	105.432	0.320536	0.230173	1.39259	0.163743	0.410586
b2102	92.5611	-0.390524	0.276193	-1.41395	0.157376	0.399349
b2103	868.286	-0.283879	0.102349	-2.77363	0.00554346	0.0373919
b2104	799.869	-0.467544	0.106487	-4.39063	1.13023e-05	0.00021631
b2105	205.16	-0.107659	0.253502	-0.424686	0.671066	0.846345
b2106	1082.52	0.104008	0.0805444	1.29131	0.196597	0.455197
b2107	111.681	0.398957	0.2498	1.5971	0.110243	0.316102
b2108	9.82251	0.0650361	0.724776	0.0897327	0.9285	NA
b2109	35.7491	0.0459914	0.389695	0.118019	0.906053	0.961907
b2110	0.746305	0.521985	2.89868	0.180077	0.857092	NA
b2111	3.61952	-0.79995	1.29643	-0.61704	0.537209	NA
b2112	53.1398	1.29403	0.393814	3.28589	0.00101662	0.00938893
b2113	1185.02	0.224526	0.0788686	2.84684	0.00441561	0.0311742
b2114	4007.3	-0.0263176	0.0610458	-0.431112	0.666387	0.84354
b2118	111.628	-0.0456074	0.239296	-0.19059	0.848847	0.939401
b2119	7.68309	0.460303	1.00087	0.459903	0.645586	NA
b2120	20.3147	0.15797	0.543728	0.290531	0.77141	NA
b2121	7.198	0.210271	0.956445	0.219847	0.825991	NA
b2122	29.5841	0.100303	0.438807	0.228582	0.819194	0.927261
b2123	11.1704	0.705972	0.722405	0.977253	0.328444	NA
b2124	201.409	-1.92774e-05	0.173849	-0.000110885	0.999912	0.999912
b2125	126.893	0.177109	0.210453	0.84156	0.400034	0.671018
b2126	162.742	0.391245	0.190087	2.05825	0.0395664	0.159117
b2127	217.649	-0.132881	0.17881	-0.743144	0.457394	0.716186
b2128	71.1122	-0.539203	0.309281	-1.74341	0.0812619	0.257397
b2129	106.291	-0.540316	0.270888	-1.99461	0.0460856	0.175346
b2130	107.083	-0.0153713	0.24547	-0.0626198	0.950069	0.980309
b2131	304.548	0.14096	0.14572	0.967337	0.333376	0.609048
b2132	1373.54	-0.00878973	0.0816062	-0.107709	0.914226	0.965134
b2133	2650.89	-0.0704873	0.0745462	-0.945552	0.344377	0.620582
b2134	378.103	0.000741225	0.144725	0.00512163	0.995914	0.997423
b2135	55.4917	0.399311	0.369247	1.08142	0.279511	0.556048
b2136	107.575	0.485637	0.235776	2.05974	0.0394236	0.158744
b2137	98.0313	-0.293255	0.2424	-1.2098	0.226357	0.49256
b2139_2	12.0709	-0.329146	0.67839	-0.485187	0.627544	NA
b2140	121.014	-0.349136	0.233509	-1.49517	0.134869	0.361757
b2141	19.8352	0.252595	0.553063	0.45672	0.647872	NA
b2142	73.2955	0.0938937	0.289354	0.324494	0.745564	0.892149
b2143	342.473	0.128065	0.142058	0.901504	0.36732	0.639439
b2144	119.938	0.0624123	0.220907	0.282528	0.777539	0.908817
b2145	7.47196	1.11333	0.869597	1.28028	0.200447	NA
b2146	17.1525	-0.324361	0.589777	-0.549972	0.582339	NA
b2147	35.4785	0.129629	0.415334	0.312107	0.754959	0.897308
b2148	86.8765	0.175329	0.260561	0.672889	0.501018	0.74276
b2149	209.796	0.333969	0.168871	1.97766	0.0479669	0.180987
b2150	311.552	0.187707	0.139852	1.34218	0.179538	0.43081
b2151	34.8362	0.217798	0.407865	0.533995	0.593345	0.807561
b2152	386.19	0.227502	0.145328	1.56544	0.11748	0.329712
[truncated: 2,249 more rows]

## Sheet: FC_ygbI
	baseMean	log2FoldChange	lfcSE	stat	pvalue	padj
b0001	0.248727	1.40268	4.99422	0.280861	0.778817	NA
b0002	2010.33	0.933279	0.440031	2.12094	0.033927	0.15171
b0003	721.862	0.686037	0.182794	3.75305	0.000174695	0.00253786
b0004	1065.08	0.735948	0.180751	4.07161	4.669e-05	0.000826272
b0005	11.8205	0.819344	0.808791	1.01305	0.311037	NA
b0006	198.317	0.383257	0.226057	1.6954	0.0899998	0.293137
b0007	26.8608	0.267577	0.528162	0.506619	0.612422	NA
b0008	4399.87	0.501474	0.122195	4.10387	4.06292e-05	0.000736877
b0009	89.7281	-0.236132	0.303976	-0.776811	0.43727	0.721372
b0010	36.4458	-0.53431	0.456417	-1.17066	0.241734	0.528341
b0011	13.7927	-0.858232	0.746018	-1.15042	0.249972	NA
b0013	1.50654	-1.05948	2.14916	-0.492972	0.622032	NA
b0014	9644.54	1.43143	0.141417	10.122	4.41126e-24	8.05055e-22
b0015	910.831	0.971704	0.151348	6.42033	1.35979e-10	1.0181e-08
b0016	186.366	0.521645	0.235253	2.21738	0.0265973	0.126043
b0018	7.41324	-0.0636634	1.02935	-0.0618479	0.950684	NA
b0019	273.299	-0.851134	0.225711	-3.7709	0.000162661	0.00242982
b0020	72.6185	-0.151466	0.33879	-0.44708	0.654817	0.864015
b0021	10.6822	0.420874	0.823114	0.511319	0.609128	NA
b0022	16.0642	-0.422273	0.685687	-0.615839	0.538001	NA
b0023	798.053	0.285989	0.145922	1.95987	0.0500109	0.19977
b0024	1.71584	-1.33985	2.21347	-0.60532	0.544967	NA
b0025	488.087	0.185513	0.164556	1.12736	0.259592	0.549697
b0026	3082.62	0.353076	0.120216	2.93701	0.00331393	0.026041
b0027	156.243	0.222415	0.247037	0.900331	0.367944	0.668158
b0028	110.13	0.273585	0.276784	0.988441	0.322937	0.625136
b0029	295.539	0.342999	0.194647	1.76216	0.0780421	0.267155
b0030	315.674	0.242068	0.192123	1.25996	0.207684	0.480917
b0031	680.099	0.368793	0.159555	2.31138	0.0208119	0.106429
b0032	665.899	1.45359	0.418403	3.47413	0.000512518	0.00610838
b0033	2180.98	1.31693	0.333812	3.94512	7.97613e-05	0.00130977
b0034	7.21109	1.08451	1.02791	1.05506	0.2914	NA
b0035	1.97361	-0.778935	1.90939	-0.40795	0.68331	NA
b0036	3.22887	-0.282623	1.47058	-0.192185	0.847598	NA
b0037	15.4738	-0.342161	0.686069	-0.498727	0.617972	NA
b0038	14.4434	-0.262384	0.716019	-0.366449	0.71403	NA
b0039	30.5651	-0.297219	0.503573	-0.590219	0.555044	0.805991
b0040	8.2673	-0.344199	0.974962	-0.353039	0.724059	NA
b0041	8.49792	-0.23574	0.917329	-0.256985	0.79719	NA
b0042	9.21951	-0.283098	0.887082	-0.319134	0.749625	NA
b0043	6.77558	-0.37773	1.03729	-0.364151	0.715746	NA
b0044	1.00327	-1.6211	2.78352	-0.582392	0.560303	NA
b0045	7.92553	-0.0549577	0.957254	-0.0574118	0.954217	NA
b0046	38.8672	-0.240779	0.441313	-0.545596	0.585343	0.827636
b0047	166.289	-0.190215	0.234972	-0.809523	0.418215	0.706486
b0048	239.596	0.0169771	0.206288	0.0822981	0.93441	0.974726
b0049	193.118	-0.223408	0.222731	-1.00304	0.315843	0.617521
b0050	145.396	-0.00959469	0.25372	-0.037816	0.969834	0.983769
b0051	493.581	-0.0163956	0.165685	-0.0989564	0.921173	0.97145
b0052	290.922	0.211729	0.192479	1.10001	0.271327	0.566315
b0053	1356.08	0.0422636	0.130863	0.322961	0.746725	0.911477
b0054	2277.6	0.10236	0.122118	0.838203	0.401917	0.692388
b0055	127.273	-0.0428358	0.267036	-0.160412	0.872556	0.958079
b0058	59.8148	-0.25598	0.384515	-0.665723	0.505588	0.777443
b0059	374.828	-0.254886	0.179893	-1.41687	0.156521	0.408437
b0060	211.234	-0.714765	0.231972	-3.08125	0.00206133	0.0182951
b0061	38.6075	-0.365946	0.452977	-0.807867	0.419167	0.706523
b0062	230.1	-0.14236	0.210565	-0.676085	0.498986	0.774609
b0063	147.109	-0.29226	0.245983	-1.18813	0.234781	0.518577
b0064	334.779	-0.0353635	0.182433	-0.193844	0.846298	0.946205
b0065	116.388	-0.379437	0.272463	-1.39262	0.163736	0.417562
b0066	47.2815	0.682268	0.419173	1.62765	0.103598	0.318093
b0067	95.2523	0.628555	0.296308	2.12129	0.0338974	0.15171
b0068	305.416	0.422094	0.193856	2.17736	0.0294539	0.136319
b0069	81.0489	0.210391	0.3163	0.665163	0.505946	0.777443
b0070	82.0494	-0.155393	0.312827	-0.496738	0.619374	0.843017
b0071	1167.08	0.604613	0.153407	3.94123	8.10645e-05	0.00132239
b0072	2907.81	0.594604	0.129063	4.60707	4.08389e-06	0.000105531
b0073	1920.62	0.628766	0.145353	4.32578	1.5199e-05	0.000328092
b0074	2688.61	0.600746	0.13436	4.47115	7.77987e-06	0.000190901
b0075	1.75527	-0.468579	1.9718	-0.237641	0.81216	NA
b0076	8.64202	0.532634	0.920374	0.578715	0.562781	NA
b0077	1266.63	0.203399	0.133441	1.52426	0.127444	0.361297
b0078	316.565	0.173233	0.188803	0.917535	0.358862	0.658215
b0080	541.506	0.225832	0.158842	1.42174	0.155101	0.406398
b0081	163.411	-0.13756	0.2404	-0.572212	0.567179	0.815843
b0082	293.683	-0.192245	0.191919	-1.0017	0.31649	0.617751
b0083	44.6771	-0.0488293	0.41926	-0.116465	0.907284	0.965846
b0084	460.139	0.0275352	0.165999	0.165876	0.868254	0.957766
b0085	434.997	0.0915942	0.170531	0.537113	0.59119	0.829544
b0086	353.242	0.0136939	0.182591	0.0749978	0.940216	0.975633
b0087	200.931	0.181284	0.224333	0.808104	0.419031	0.706523
b0088	356.595	0.194419	0.19409	1.00169	0.316491	0.617751
b0089	230.394	0.0998938	0.20705	0.482462	0.629478	0.848644
b0090	218.545	-0.0922955	0.216436	-0.426433	0.669792	0.870922
b0091	500.416	0.1178	0.16099	0.731718	0.46434	0.747862
b0092	385.802	0.0963148	0.179211	0.537437	0.590966	0.829544
b0093	287.894	-0.215233	0.19164	-1.12311	0.26139	0.551629
b0094	525.947	-0.0890321	0.17229	-0.516759	0.605325	0.83651
b0095	1867.19	0.145881	0.125329	1.16398	0.244431	0.53145
b0096	3343.73	-0.387916	0.121136	-3.20232	0.00136328	0.0132745
b0097	195.686	0.0505538	0.219551	0.230259	0.81789	0.934732
b0098	1982.98	0.185473	0.126193	1.46976	0.141627	0.389041
b0099	18.191	-0.10309	0.635928	-0.16211	0.87122	NA
b0101	32.6847	-0.347873	0.48009	-0.724598	0.468698	0.751978
b0102	228.227	-0.111158	0.212344	-0.523479	0.600641	0.835612
b0103	129.308	0.00217678	0.265004	0.00821415	0.993446	0.99515
b0104	341.311	0.763018	0.207685	3.67392	0.000238857	0.003244
b0106	27.2826	-0.145921	0.531025	-0.27479	0.783477	0.924719
b0107	30.383	0.0845336	0.494138	0.171073	0.864166	0.955748
b0108	0.979381	-0.0224119	2.71417	-0.00825738	0.993412	NA
b0109	192.541	0.284602	0.221708	1.28368	0.199255	0.467837
b0110	83.5959	-0.20931	0.317152	-0.659968	0.509274	0.780061
b0111	104.903	-0.353067	0.287215	-1.22928	0.218968	0.494897
b0112	1332.08	0.602337	0.138456	4.35037	1.35906e-05	0.000305265
b0113	215.219	0.420333	0.219104	1.91842	0.0550575	0.210705
b0114	6671.37	0.430266	0.12029	3.57689	0.0003477	0.00437622
b0115	4016	0.363346	0.119586	3.03836	0.00237872	0.0204846
b0116	6564.54	0.289618	0.115109	2.51603	0.0118685	0.070871
b0117	22.0227	0.366478	0.589406	0.621776	0.534089	NA
b0118	27047.4	0.202771	0.10925	1.85603	0.0634487	0.232391
b0119	91.2253	-0.464455	0.310347	-1.49657	0.134506	0.375485
b0120	365.68	0.713365	0.191108	3.73279	0.000189373	0.00268432
b0121	381.298	0.345725	0.187044	1.84837	0.0645493	0.234725
b0122	70.1141	0.0809611	0.345696	0.234198	0.814832	0.933428
b0123	348.533	0.136491	0.181012	0.754042	0.450824	0.734784
b0124	491.903	-0.778518	0.188129	-4.13821	3.50019e-05	0.00065099
b0125	286.454	0.256686	0.198671	1.29202	0.196352	0.464249
b0126	1625.41	0.433586	0.13377	3.24129	0.00118991	0.0120227
b0127	141.802	-0.150659	0.250909	-0.600453	0.548204	0.801155
b0128	101.947	0.0320509	0.285908	0.112102	0.910742	0.96735
b0129	103.331	-0.320255	0.310509	-1.03139	0.302359	0.606219
b0130	107.067	-0.443682	0.293295	-1.51275	0.130344	0.36667
b0131	972.257	0.235662	0.155184	1.5186	0.128862	0.362977
b0132	19.333	-1.20738	0.637796	-1.89305	0.0583517	NA
b0133	667.258	0.0440589	0.157843	0.279132	0.780144	0.924521
b0134	458.32	-0.147485	0.16889	-0.873264	0.382519	0.677765
b0135	13.5233	-0.709536	0.734872	-0.965523	0.334283	NA
b0136	2.546	-1.29353	1.72105	-0.751594	0.452295	NA
b0137	3.74697	-0.640198	1.36748	-0.468159	0.639671	NA
b0138	3.8103	-0.659851	1.41038	-0.467854	0.639889	NA
b0139	20.7518	-0.303186	0.594492	-0.509992	0.610057	NA
b0140	1.77916	-1.3737	2.11334	-0.650014	0.515683	NA
b0141	0.988434	-0.0785241	2.70567	-0.0290221	0.976847	NA
b0142	61.5948	-0.0712355	0.355874	-0.200171	0.841347	0.943446
b0143	871.551	0.336116	0.144696	2.32291	0.0201838	0.105057
b0144	107.494	-0.0364678	0.283969	-0.128422	0.897815	0.965209
b0145	972.925	-0.190278	0.140703	-1.35234	0.176266	0.437801
b0146	585.004	-0.631396	0.176147	-3.58449	0.000337743	0.00428786
b0147	45.6967	0.316458	0.413333	0.765624	0.4439	0.728605
b0148	248.412	-0.0317204	0.207646	-0.152762	0.878586	0.959772
b0149	578.889	0.109077	0.162028	0.673197	0.500822	0.775071
b0150	2014.45	0.291824	0.142812	2.04342	0.0410108	0.173051
b0151	161.663	0.16954	0.24136	0.702438	0.482406	0.762998
b0152	127.965	0.0909085	0.270007	0.336689	0.736351	0.906754
b0153	154.783	-0.0369253	0.240487	-0.153544	0.877969	0.959772
b0154	996.726	0.183667	0.137275	1.33795	0.180912	0.442242
b0155	218.579	-0.0243735	0.217861	-0.111876	0.910921	0.96735
b0156	464.578	0.0043271	0.164514	0.0263022	0.979016	0.986448
b0157	20.7326	0.245978	0.609092	0.403845	0.686327	NA
b0158	39.5424	0.0318874	0.437984	0.0728049	0.941961	0.976141
b0159	411.015	0.17195	0.170922	1.00601	0.314409	0.616985
b0160	176.569	0.180237	0.243006	0.741698	0.45827	0.739933
b0161	1245.54	0.689395	0.140702	4.89968	9.59935e-07	3.22185e-05
b0162	1520.35	0.428251	0.145502	2.94326	0.00324773	0.02577
b0163	296.075	-0.429253	0.199145	-2.15548	0.0311241	0.142392
b0164	28.1096	-0.222818	0.535434	-0.416145	0.677304	0.875348
b0166	2283.84	0.65882	0.134787	4.88786	1.01937e-06	3.38244e-05
b0167	343.53	0.128195	0.187318	0.684368	0.493743	0.771534
b0168	700.258	0.137224	0.149043	0.920702	0.357206	0.657141
b0169	3160.1	0.298354	0.125864	2.37045	0.0177663	0.0960697
b0170	2241.22	0.324326	0.124076	2.61394	0.00895051	0.0559647
b0171	197.156	0.520593	0.221962	2.34542	0.0190058	0.100356
b0172	922.428	0.12839	0.141699	0.906075	0.364896	0.663447
b0173	180.765	-0.424419	0.228447	-1.85785	0.0631904	0.232096
b0174	252.151	0.216727	0.201705	1.07447	0.282611	0.584022
b0175	238.599	0.139491	0.212929	0.655104	0.5124	0.781251
b0176	957.449	0.332519	0.140234	2.37117	0.017732	0.0960621
b0177	3152.03	0.276205	0.119088	2.31934	0.0203769	0.105497
b0178	954.799	-0.012039	0.139904	-0.0860517	0.931425	0.974306
b0179	1622.33	-0.0179956	0.127284	-0.141382	0.887568	0.964174
b0180	454.044	0.0292546	0.166769	0.175421	0.860749	0.954956
b0181	667.819	0.0962923	0.153757	0.626263	0.531142	0.791293
b0182	343.254	0.169031	0.180745	0.935193	0.349689	0.652038
b0183	90.1481	-0.154117	0.302752	-0.509053	0.610715	0.839589
b0184	983.844	0.199261	0.141739	1.40583	0.159775	0.412857
b0185	1359.1	0.129179	0.131824	0.979931	0.32712	0.628001
b0186	233.413	-0.464345	0.222489	-2.08704	0.0368843	0.161473
b0187	41.3738	-0.334028	0.429754	-0.777254	0.437009	0.721349
b0188	198.412	0.146838	0.218555	0.67186	0.501673	0.775071
b0189	94.0732	-0.235875	0.304387	-0.77492	0.438387	0.722399
b0190	89.999	0.063171	0.306596	0.20604	0.83676	0.940469
b0191	62.9956	-0.710844	0.376548	-1.88779	0.0590537	0.222786
b0192	192.243	-0.464169	0.229549	-2.02209	0.0431668	0.179021
b0193	10.4212	0.221065	0.829134	0.266622	0.78976	NA
b0194	1847.81	0.463524	0.13527	3.42665	0.000611072	0.00699737
b0195	100.107	0.45234	0.2902	1.55872	0.119063	0.345916
b0196	182.247	0.408329	0.226458	1.80311	0.0713709	0.252304
b0197	1541.91	0.879094	0.172166	5.10607	3.28926e-07	1.28062e-05
b0198	238.871	0.708779	0.242466	2.92321	0.00346445	0.0266918
b0199	492.571	0.650952	0.221059	2.9447	0.00323269	0.0257206
b0200	127.796	0.0936821	0.26053	0.359583	0.719159	0.900105
b0207	81.0996	-0.443648	0.319574	-1.38825	0.165061	0.419377
b0208	66.7907	-0.137733	0.355687	-0.38723	0.698586	0.888059
b0209	551.154	-0.00600405	0.15806	-0.0379859	0.969699	0.983769
b0210	66.8896	-0.209013	0.343334	-0.608775	0.542674	0.798021
b0211	464.285	-0.112621	0.173625	-0.648645	0.516568	0.783411
b0212	237.347	-0.366282	0.218891	-1.67335	0.0942579	0.30113
b0213	71.7422	0.291577	0.336263	0.86711	0.385882	0.67847
b0214	51.5704	0.116038	0.39513	0.29367	0.76901	0.918785
b0215	253.978	0.0538509	0.199275	0.270234	0.78698	0.925306
b0217	6.06489	-1.63444	1.17154	-1.39512	0.162981	NA
b0218	1.24876	-2.03017	2.59178	-0.783311	0.433445	NA
b0219	95.3122	-0.301098	0.305413	-0.98587	0.324197	0.625136
b0220	379.947	-0.46191	0.194961	-2.36925	0.0178243	0.0962052
b0221	632.566	-0.366124	0.159416	-2.29666	0.0216379	0.109692
b0222	480.21	0.234721	0.167172	1.40407	0.160298	0.412857
b0223	231.049	0.00959163	0.219908	0.0436166	0.96521	0.98271
b0224	363.377	0.226037	0.17828	1.26788	0.204842	0.476829
b0225	28.2187	-0.393728	0.513215	-0.76718	0.442975	0.728125
b0226	89.0244	-0.329653	0.318403	-1.03533	0.300514	0.603975
b0227	29.7646	-0.37414	0.502752	-0.744183	0.456766	0.738596
b0228	42.3829	-0.136772	0.447902	-0.305361	0.760091	0.916219
b0229	23.6176	-0.753917	0.569749	-1.32324	0.185754	NA
b0230	10.5277	-1.06428	0.848057	-1.25496	0.209491	NA
b0231	97.9971	-0.541121	0.306687	-1.76441	0.0776636	0.267155
b0232	13.9828	-0.0673575	0.724682	-0.0929477	0.925945	NA
b0233	15.4401	-0.51533	0.702682	-0.733375	0.46333	NA
b0234	12.1809	-0.692695	0.830467	-0.834103	0.404223	NA
b0236	1.48265	-0.0536318	2.13293	-0.0251447	0.97994	NA
b0237	1293.15	0.42546	0.131391	3.23811	0.00120323	0.0121152
b0238	151.107	0.64699	0.25123	2.57529	0.0100157	0.0619613
b0239	336.763	-0.0725285	0.184693	-0.392698	0.694542	0.887389
b0240	489.482	0.442592	0.172813	2.56111	0.010434	0.0638725
b0241	5.51196	0.217022	1.19358	0.181825	0.85572	NA
b0242	555.437	0.0604828	0.157677	0.383587	0.701285	0.889603
b0243	685.695	0.0169731	0.153624	0.110484	0.912025	0.96735
b0245	1.00327	-1.6211	2.78352	-0.582392	0.560303	NA
b0246	0.239685	1.37575	4.99613	0.275363	0.783037	NA
b0247	0.994233	-1.63684	2.79148	-0.586369	0.557627	NA
b0248	0.48517	-0.0526024	3.9386	-0.0133556	0.989344	NA
b0250	53.2	-0.487919	0.402978	-1.21078	0.225979	0.504146
b0251	4.23539	-0.225235	1.28026	-0.175929	0.86035	NA
b0252	2.52791	-1.28233	1.70632	-0.751519	0.45234	NA
b0253	61.4375	-0.598498	0.365225	-1.63871	0.101274	0.313928
b0254	12.9614	0.0495365	0.744	0.0665813	0.946915	NA
b0258	62.5101	-0.134816	0.356558	-0.378104	0.705353	0.892001
b0259	750.31	0.209712	0.148923	1.40819	0.159075	0.412156
b0260	61.8385	0.35675	0.371026	0.961523	0.336289	0.639653
b0261	153.386	0.0299277	0.244929	0.12219	0.902749	0.965846
b0262	13.3024	-0.445426	0.744879	-0.597984	0.54985	NA
b0263	2.73533	1.35148	1.65943	0.814427	0.4154	NA
b0264	24.3856	-0.768821	0.573618	-1.3403	0.180148	NA
b0265	22.1046	-0.343903	0.589341	-0.583538	0.559531	NA
b0266	21.5653	0.0688597	0.611915	0.112532	0.910402	NA
b0267	3.05507	-1.65302	1.60442	-1.03029	0.302875	NA
b0268	36.0518	-0.424078	0.459595	-0.922721	0.356153	0.656959
b0269	115.788	-0.447303	0.275198	-1.62539	0.10408	0.318568
b0270	26.3272	0.215323	0.52987	0.406369	0.684472	NA
b0271	48.183	-0.285195	0.398915	-0.714928	0.474654	0.757785
b0272	185.239	-0.291428	0.229904	-1.26761	0.204938	0.476829
b0273	930.683	-0.536876	0.139887	-3.83792	0.000124081	0.00192721
b0274	21.8688	-0.110816	0.599238	-0.184928	0.853286	NA
b0275	25.3134	-0.489485	0.548733	-0.892028	0.372378	NA
b0276	60.0047	-0.248126	0.39988	-0.620503	0.534927	0.793604
b0277	19.9572	-0.486692	0.61345	-0.793368	0.427563	NA
b0278	5.05582	-1.2823	1.22568	-1.0462	0.295469	NA
b0279	3.81541	-2.75243	1.62275	-1.69615	0.089858	NA
b0280	192.881	0.0428038	0.223369	0.191628	0.848033	0.947306
b0281	298.463	0.552229	0.208047	2.65435	0.00794615	0.0509951
b0283	24.6752	-0.315581	0.550338	-0.573432	0.566352	NA
b0284	69.8992	-0.552736	0.3433	-1.61007	0.107383	0.322496
b0285	17.9474	-0.451347	0.650276	-0.694085	0.487629	NA
b0286	16.8012	-1.61036	0.691714	-2.32807	0.0199084	NA
b0287	79.5729	-0.476667	0.325409	-1.46482	0.142969	0.391033
b0288	19.5049	-0.573355	0.628914	-0.911658	0.361949	NA
b0289	32.648	0.137414	0.479093	0.286821	0.774249	0.920524
b0290	53.706	-0.168965	0.400537	-0.421848	0.673136	0.872805
b0291	39.6793	-0.54752	0.454802	-1.20387	0.228641	0.508091
b0292	6.22386	-0.652739	1.11068	-0.587692	0.556739	NA
b0293	22.1661	-0.0290811	0.575629	-0.0505206	0.959708	NA
b0294	7.68653	0.410667	0.96239	0.426716	0.669586	NA
b0295	7.49976	-0.85061	0.98909	-0.859993	0.389793	NA
b0296	639.048	1.81041	1.09565	1.65236	0.0984603	0.310716
b0297	0.742949	0.894784	3.30615	0.270643	0.786666	NA
b0300	12.2203	-0.582543	0.783821	-0.743209	0.457355	NA
b0301	3.47691	-1.37325	1.49216	-0.920312	0.35741	NA
b0303	1.2998	-3.85017	2.65618	-1.44952	0.147194	NA
b0304	53.5755	-0.090965	0.394575	-0.230539	0.817673	0.934732
b0305	20.8345	-0.883884	0.601416	-1.46967	0.141651	NA
b0306	27.4836	-0.0159356	0.531542	-0.0299799	0.976083	0.985504
b0307	92.3257	-0.348842	0.305044	-1.14358	0.252797	0.541428
b0308	25.9712	0.102432	0.539629	0.18982	0.84945	NA
b0310	1.74622	-0.480312	1.97484	-0.243215	0.807839	NA
b0311	71.5263	0.110353	0.334607	0.329798	0.741553	0.909804
b0312	93.8062	0.1288	0.302044	0.426426	0.669797	0.870922
b0313	46.9725	0.267006	0.405504	0.658455	0.510246	0.780061
b0314	154.045	0.119959	0.245683	0.488267	0.625361	0.848144
b0315	15.4686	0.0313459	0.683979	0.0458287	0.963447	NA
b0316	35.5028	0.0210985	0.47192	0.0447078	0.96434	0.98271
b0317	2.24044	-0.373956	1.74502	-0.214299	0.830314	NA
b0318	5.9396	-0.0236711	1.17761	-0.020101	0.983963	NA
b0319	1.54273	-1.09932	2.29815	-0.478351	0.6324	NA
b0320	9.9669	-1.27584	0.89207	-1.4302	0.15266	NA
b0321	8.98376	0.260183	0.894708	0.290802	0.771203	NA
b0323	4.01771	1.07219	1.43729	0.745977	0.455681	NA
b0324	141.246	0.318207	0.249834	1.27367	0.202779	0.474451
b0325	704.657	-0.481949	0.161739	-2.9798	0.00288436	0.0234605
b0326	3.01956	-0.0651162	1.5318	-0.0425096	0.966092	NA
b0327	0.245485	-1.48686	4.99489	-0.297677	0.76595	NA
b0328	66.8326	-0.469652	0.348538	-1.34749	0.177821	0.438493
b0329	217.592	-1.64522	0.247165	-6.65638	2.80656e-11	2.34148e-09
b0330	171.634	-0.196348	0.240994	-0.814743	0.41522	0.705728
b0331	1520.93	-0.113933	0.142299	-0.800655	0.423332	0.709731
b0333	955.46	0.0262211	0.162612	0.16125	0.871897	0.958079
b0334	1264.08	-0.259391	0.158542	-1.63611	0.101817	0.31461
b0335	1027.13	-0.287374	0.159723	-1.7992	0.0719875	0.253563
b0336	76.2151	0.851531	0.361709	2.35419	0.018563	0.0988614
b0337	230.5	0.70693	0.22456	3.14807	0.00164354	0.015251
b0338	32.7107	-0.00620645	0.505333	-0.0122819	0.990201	0.993603
b0339	7.73685	-0.317162	1.0151	-0.312445	0.754703	NA
b0340	10.0309	-0.799124	0.852139	-0.937787	0.348354	NA
b0341	11.4567	-0.427333	0.799814	-0.534291	0.59314	NA
b0342	8.75823	-0.464563	0.919338	-0.505323	0.613332	NA
b0343	9.75894	-0.265554	0.90727	-0.292696	0.769754	NA
b0344	72.2363	0.137908	0.333129	0.413977	0.678891	0.875348
b0345	427.482	0.0518993	0.168738	0.307573	0.758407	0.916219
b0346	894.122	0.0123104	0.142063	0.0866539	0.930947	0.974306
b0347	15.5469	0.641127	0.703545	0.911281	0.362147	NA
b0348	9.19886	0.029768	0.887241	0.0335512	0.973235	NA
b0349	16.4241	0.111807	0.666669	0.16771	0.866812	NA
b0350	10.982	0.333467	0.81591	0.408706	0.682756	NA
b0351	20.305	0.891425	0.608685	1.46451	0.143055	NA
b0352	18.1219	-0.0163118	0.638021	-0.0255663	0.979603	NA
b0353	21.392	-0.861738	0.602127	-1.43116	0.152385	NA
b0354	64.1554	-0.451827	0.350881	-1.28769	0.197853	0.465912
b0355	25.826	0.73972	0.544483	1.35857	0.174282	NA
b0356	211.982	0.614012	0.215921	2.84368	0.00445955	0.0321528
b0357	26.5488	0.229452	0.558112	0.411122	0.680983	NA
b0358	21.2667	-0.437012	0.58816	-0.743014	0.457473	NA
b0363	12.9252	0.055309	0.745216	0.0742187	0.940836	NA
b0364	1.74622	-0.480312	1.97484	-0.243215	0.807839	NA
b0365	32.806	-0.802448	0.481505	-1.66654	0.0956055	0.303774
b0366	21.1756	-0.640742	0.599859	-1.06815	0.285451	NA
b0367	15.5842	-0.816966	0.705057	-1.15872	0.246568	NA
b0368	30.392	0.0851451	0.495182	0.171947	0.863479	0.955748
b0369	363.323	0.0914074	0.179424	0.509448	0.610438	0.839589
b0372	71.6568	0.0612138	0.333029	0.183809	0.854163	0.950517
b0373	45.8818	-0.34154	0.409078	-0.834901	0.403773	0.693641
b0375	1.02137	-1.6479	2.76963	-0.594991	0.551849	NA
b0376	617.713	0.108209	0.157614	0.686543	0.492371	0.77131
b0377	94.3643	0.195876	0.316985	0.617933	0.536619	0.793604
b0378	133.042	-0.225014	0.257485	-0.873892	0.382177	0.677759
b0379	23.2835	-1.06439	0.592084	-1.79771	0.0722235	NA
b0380	151.744	-0.431777	0.250899	-1.72092	0.0852656	0.284219
b0381	170.021	0.332586	0.231881	1.4343	0.151488	0.4005
b0382	67.6272	-0.235103	0.380544	-0.617807	0.536702	0.793604
b0383	85.0103	-0.0374875	0.312974	-0.119778	0.904659	0.965846
b0384	37.2521	-0.503673	0.454803	-1.10745	0.268099	0.561584
b0385	22.038	-0.930545	0.59161	-1.5729	0.115741	NA
b0386	301.149	0.0565092	0.187856	0.300812	0.763558	0.916257
b0387	52.8365	-0.0052942	0.381493	-0.0138776	0.988928	0.993009
b0388	224.949	0.264388	0.215281	1.22811	0.219407	0.495491
b0389	46.0492	-0.324776	0.417595	-0.777729	0.436729	0.721294
b0390	200.063	-0.106775	0.221724	-0.481568	0.630113	0.849068
b0391	84.0095	-0.161288	0.327299	-0.492783	0.622166	0.845381
b0392	22.6285	-0.47133	0.585319	-0.805253	0.420674	NA
b0393	219.86	0.232685	0.213618	1.08926	0.27604	0.573693
b0394	176.584	-0.431737	0.228115	-1.89263	0.058407	0.221204
b0396	57.1067	-0.176697	0.375007	-0.471184	0.63751	0.854479
b0397	275.695	-0.0880792	0.196022	-0.449332	0.653192	0.864015
b0398	113.582	0.108529	0.277014	0.391783	0.695218	0.887642
b0399	78.8545	0.271693	0.335343	0.810195	0.417828	0.706486
b0400	61.9057	0.29643	0.364873	0.81242	0.416551	0.706486
b0401	187.02	0.144972	0.224102	0.646904	0.517694	0.783411
b0402	146.437	-0.00729474	0.246502	-0.029593	0.976392	0.985504
b0403	134.481	-0.160774	0.254124	-0.632657	0.526958	0.788681
b0404	49.868	0.186145	0.400049	0.465306	0.641712	0.858111
b0405	194.544	-0.11485	0.226397	-0.507295	0.611948	0.83996
b0406	399.42	0.470183	0.174295	2.69763	0.00698346	0.0459272
b0407	429.179	0.180471	0.16828	1.07245	0.283519	0.584245
b0408	1513.7	0.47475	0.13302	3.56902	0.000358313	0.00447126
b0409	518.822	0.133097	0.161954	0.821823	0.411178	0.700898
b0410	107.98	0.141408	0.291009	0.485923	0.627022	0.848644
b0411	372.615	-0.0266543	0.182164	-0.14632	0.883669	0.962444
b0412	26.6367	0.350161	0.531587	0.658708	0.510083	NA
b0413	144.504	-0.0668783	0.247029	-0.27073	0.786599	0.925306
b0414	321.553	-0.223139	0.194787	-1.14555	0.25198	0.541428
b0415	204.932	0.473966	0.217056	2.18361	0.028991	0.134585
b0416	252.668	0.424341	0.200513	2.11627	0.0343217	0.152773
b0417	200.044	0.126833	0.220538	0.575109	0.565218	0.81507
b0418	219.483	-0.123395	0.214613	-0.574965	0.565315	0.81507
b0419	550.232	-0.590332	0.173377	-3.40489	0.000661897	0.00752039
b0420	870.988	0.144953	0.145183	0.998412	0.318079	0.620317
b0421	462.595	0.11492	0.167915	0.684397	0.493725	0.771534
b0422	88.2888	-0.156332	0.303004	-0.515939	0.605897	0.83651
b0423	349.871	0.348594	0.185	1.88429	0.0595252	0.22308
b0424	90.4395	0.0101011	0.307779	0.0328193	0.973819	0.984811
b0425	157.645	0.026617	0.241882	0.110041	0.912377	0.967371
b0426	599.852	0.106828	0.158754	0.672915	0.501002	0.775071
b0427	116.843	0.504282	0.272312	1.85185	0.0640467	0.233531
b0428	947.19	-0.0454266	0.142894	-0.317903	0.750558	0.913979
b0429	358.047	-0.115906	0.181649	-0.638078	0.523423	0.786211
b0430	915.002	0.0523077	0.140487	0.372332	0.709646	0.893782
b0431	4860.37	0.180446	0.117835	1.53135	0.125682	0.358741
b0432	2933.39	0.235067	0.118646	1.98124	0.0475641	0.193677
b0433	222.425	0.67163	0.212132	3.16609	0.00154505	0.0145534
b0434	421.147	0.522108	0.179072	2.91563	0.00354972	0.0272052
b0435	198.646	-1.03894	0.242925	-4.27678	1.89618e-05	0.000387192
b0436	2624.87	0.420891	0.13045	3.22645	0.00125334	0.0125765
b0437	585.681	0.09666	0.156201	0.618816	0.536038	0.793604
b0438	2114.08	0.0253809	0.126002	0.201433	0.84036	0.943064
b0439	2269.28	0.816055	0.128092	6.37085	1.87979e-10	1.37225e-08
b0440	1006.39	-0.204608	0.141751	-1.44343	0.1489	0.397431
b0441	1437.6	0.0331581	0.129925	0.255209	0.798562	0.926454
b0442	22.6298	-0.57508	0.603184	-0.953406	0.340384	NA
b0443	25.9509	-1.21919	0.56295	-2.16572	0.0303325	NA
b0444	107.56	-0.0712182	0.287665	-0.247573	0.804465	0.929162
b0445	142.25	-0.209952	0.248911	-0.843482	0.398959	0.689642
b0446	57.1499	-0.395656	0.373207	-1.06015	0.289076	0.590772
b0447	40.6264	-0.111631	0.430379	-0.259378	0.795344	0.926368
b0448	82.733	-0.0810322	0.321179	-0.252296	0.800812	0.926454
b0449	68.4575	-0.121642	0.346482	-0.351077	0.725531	0.903047
b0450	0.988434	-0.0785241	2.70567	-0.0290221	0.976847	NA
b0451	28.5733	-0.58621	0.536073	-1.09353	0.274162	0.571824
b0452	114.51	-0.194137	0.275567	-0.704497	0.481123	0.762998
b0453	134.102	-0.96547	0.279408	-3.45541	0.000549454	0.00641763
b0454	89.1099	-0.165397	0.30297	-0.545917	0.585123	0.827636
b0456	15.4749	-1.12207	0.707306	-1.5864	0.112649	NA
b0457	110.933	-0.0946859	0.279684	-0.338546	0.734952	0.90551
b0458	119.454	-0.378799	0.270121	-1.40233	0.160816	0.413365
b0459	89.5034	-0.161235	0.311398	-0.517778	0.604613	0.83651
b0460	77.5698	-0.173847	0.332624	-0.522652	0.601216	0.835612
b0461	91.5486	-0.320655	0.302543	-1.05986	0.289206	0.590772
b0462	1305.85	0.0784258	0.132938	0.589942	0.555229	0.805991
b0463	427.166	0.072762	0.168124	0.432789	0.665168	0.868646
b0464	36.4106	0.126576	0.479531	0.263957	0.791813	0.925614
b0465	641.447	-0.0667608	0.15701	-0.4252	0.670691	0.871363
b0466	4.99318	-0.343514	1.18509	-0.289862	0.771922	NA
b0467	61.4864	0.253309	0.361163	0.701372	0.483071	0.762998
b0468	64.02	0.034864	0.361031	0.096568	0.92307	0.97145
b0469	301.633	0.710283	0.189056	3.757	0.000171962	0.00252583
b0470	511.584	-0.266657	0.164679	-1.61925	0.105393	0.320392
b0471	332.608	-0.267969	0.18848	-1.42173	0.155104	0.406398
b0472	335.264	-0.0572733	0.18557	-0.308635	0.7576	0.916219
b0473	2479.4	1.43032	0.148159	9.65395	4.72988e-22	6.90562e-20
b0474	681.856	0.523157	0.173777	3.01052	0.00260805	0.0219467
b0475	125.47	0.0558014	0.260944	0.213844	0.830668	0.939168
b0476	128.636	-0.526312	0.259953	-2.02465	0.0429037	0.178662
b0477	207.568	0.50484	0.218081	2.31492	0.0206172	0.10599
b0478	167.018	-0.0709154	0.243656	-0.291048	0.771015	0.91931
b0479	81.6173	0.121611	0.31826	0.382112	0.702378	0.889781
b0480	334.614	-0.0479611	0.181266	-0.264589	0.791326	0.925614
b0481	75.5712	0.159536	0.332058	0.480446	0.630911	0.849359
b0482	119.969	0.0802796	0.273136	0.293918	0.76882	0.918785
b0483	39.8907	0.0433549	0.441289	0.098246	0.921737	0.97145
b0484	1752.33	0.535433	0.158264	3.38317	0.000716538	0.00793181
b0485	23.31	-1.27139	0.578249	-2.19869	0.0278997	NA
b0486	42.2219	-0.56521	0.454794	-1.24278	0.213948	0.490159
b0487	70.1106	-0.375417	0.337454	-1.1125	0.265923	0.558229
b0488	18.3692	-1.0903	0.645073	-1.69019	0.0909911	NA
b0489	63.3155	-0.512372	0.35868	-1.42849	0.15315	0.402881
b0490	34.9395	0.0646041	0.467501	0.13819	0.89009	0.965209
b0491	28.54	0.731427	0.522161	1.40077	0.161283	0.413837
b0492	603.024	0.728989	0.173362	4.20501	2.6107e-05	0.000508216
b0493	121.894	0.0397147	0.265992	0.149307	0.881311	0.96131
b0494	89.767	-0.0481328	0.309274	-0.155631	0.876324	0.959095
b0495	46.2643	-0.369626	0.423642	-0.872496	0.382938	0.677908
b0496	111.362	0.0489716	0.275728	0.177608	0.859031	0.954115
b0497	102.711	-0.447504	0.284644	-1.57215	0.115915	0.339831
b0498	3.27666	-1.23378	1.49357	-0.826058	0.408771	NA
b0499	2.79729	-2.22125	1.79234	-1.2393	0.215233	NA
b0501	1.9801	0.692576	1.87524	0.369326	0.711885	NA
b0502_1	14.6579	0.688304	0.709707	0.969842	0.332125	NA
b0503	40.7441	0.149476	0.438522	0.340864	0.733206	0.905077
b0504	12.7695	-0.231886	0.754481	-0.307345	0.758581	NA
b0505	13.079	0.905624	0.757792	1.19508	0.232055	NA
b0506	534.01	-0.117792	0.158637	-0.742525	0.457769	0.739727
b0507	829.63	5.94867	0.244621	24.3179	1.26766e-130	1.23386e-127
b0508	238.758	6.8618	0.545992	12.5676	3.18279e-36	8.44886e-34
b0509	375.571	7.05884	0.466689	15.1254	1.1016e-51	4.59526e-49
b0511	18.5905	2.68237	0.769567	3.48556	0.000491117	NA
b0512	137.58	3.17934	0.315053	10.0914	6.02732e-24	1.03528e-21
b0513	13.1217	1.1459	0.761733	1.50433	0.132497	NA
b0514	25.8401	0.503254	0.536617	0.937827	0.348333	NA
b0515	46.8393	-0.0227628	0.409961	-0.0555243	0.955721	0.979822
b0516	43.8884	0.298632	0.426109	0.700835	0.483406	0.762998
b0517	14.2988	1.2092	0.734631	1.646	0.0997638	NA
b0518	4.96349	0.217303	1.21197	0.179297	0.857704	NA
b0520	8.05727	-0.784352	1.00897	-0.777382	0.436934	NA
b0521	9.64972	-0.721255	0.908255	-0.794112	0.427131	NA
b0522	513.575	0.272615	0.159734	1.70668	0.0878809	0.288653
b0523	228.715	0.077602	0.218304	0.355476	0.722233	0.901307
b0524	99.4576	0.101613	0.288912	0.351711	0.725055	0.902841
b0525	1413.07	0.0637874	0.130628	0.488315	0.625327	0.848144
b0526	428.524	0.362185	0.179461	2.01818	0.0435723	0.179959
b0527	7.25101	-0.968224	1.02918	-0.94077	0.346823	NA
b0528	42.1008	-0.0141345	0.434888	-0.0325014	0.974072	0.984811
b0529	495.341	0.0142192	0.164916	0.0862204	0.931291	0.974306
b0530	4.02215	-1.63046	1.40233	-1.16268	0.24496	NA
b0531	0.245485	-1.48686	4.99489	-0.297677	0.76595	NA
b0532	14.5092	-0.451311	0.721601	-0.625431	0.531688	NA
b0533	3.04021	-1.06104	1.56439	-0.678241	0.497619	NA
b0534	3.74116	-0.23479	1.38463	-0.169569	0.865349	NA
b0535	2.57314	-1.29423	1.85307	-0.698425	0.484911	NA
b0537	314.698	-0.22875	0.188004	-1.21673	0.223706	0.500937
b0539	0.490969	-2.45734	4.11325	-0.597421	0.550227	NA
b0542_2	4.67858	0.0930803	1.27259	0.0731426	0.941693	NA
b0543	12.5342	-1.14028	0.777221	-1.46712	0.142344	NA
b0544	10.0096	-0.95198	0.858348	-1.10908	0.267394	NA
b0545	30.4784	-0.776859	0.50299	-1.54448	0.122472	0.351294
b0546	52.9597	-0.414733	0.381752	-1.08639	0.277306	0.575503
b0547	0.730654	-1.0252	3.32756	-0.308093	0.758011	NA
b0549	0.490969	-2.45734	4.11325	-0.597421	0.550227	NA
b0550	0.772642	-3.10165	3.1752	-0.976835	0.328651	NA
b0551	1.53949	-2.41124	2.44205	-0.987386	0.323454	NA
b0552	746.323	0.193605	0.152317	1.27107	0.203704	0.475093
b0553_1	7014.09	0.492763	0.13741	3.58608	0.000335686	0.00428037
b0554	1.26361	-3.81563	2.63948	-1.4456	0.148289	NA
b0555	7.24523	-0.777982	1.01905	-0.763435	0.445204	NA
b0556	4.01961	-0.809841	1.34301	-0.603006	0.546505	NA
b0557	189.524	1.30344	0.273385	4.7678	1.86252e-06	5.66516e-05
b0558	0.263579	-1.53864	4.99128	-0.308266	0.75788	NA
b0559	0.248727	1.40268	4.99422	0.280861	0.778817	NA
b0560	0.509063	-2.50236	3.73873	-0.669307	0.5033	NA
b0561	1.23972	-2.04435	2.5977	-0.786985	0.431291	NA
b0562_2	30.6911	-0.0794255	0.49573	-0.160219	0.872709	0.958079
b0563	1.73393	-1.35757	2.07201	-0.655194	0.512343	NA
b0564	18.1761	-0.626338	0.702118	-0.89207	0.372356	NA
b0565	9715.43	0.205742	0.14215	1.44735	0.147798	0.396687
b0566	7.368	-0.0456035	1.05434	-0.0432531	0.9655	NA
b0567	25.9687	0.650131	0.546153	1.19038	0.233897	NA
b0568	116.261	-0.244737	0.269483	-0.90817	0.363789	0.663085
b0569	50.3557	-0.0876124	0.389669	-0.224838	0.822105	0.936773
b0570	406.449	1.25483	0.47205	2.65826	0.00785455	0.0507248
b0571	441.932	1.22199	0.421686	2.89787	0.00375712	0.0282025
b0572	2988.16	1.4295	0.458342	3.11886	0.00181553	0.0166186
b0573	1073.71	1.9388	0.534851	3.62494	0.000289032	0.00376774
b0574	2330.21	1.90724	0.542218	3.51749	0.000435655	0.00530047
b0575	2349.87	1.82229	0.627926	2.90208	0.0037069	0.0279694
b0576	190.545	1.00158	0.273357	3.66398	0.000248327	0.00334154
b0577	125.571	0.21083	0.261055	0.807607	0.419317	0.706523
b0578	471.717	0.209565	0.169907	1.23341	0.217423	0.493683
b0579	27.0966	0.0714116	0.526005	0.135762	0.892009	0.965209
b0580	11.6319	0.623917	0.798572	0.781291	0.434632	NA
b0581	173.913	-0.601462	0.255538	-2.35371	0.0185873	0.0988614
b0582	191.173	0.708276	0.224445	3.15567	0.00160129	0.0149865
b0583	12.1899	-0.710843	0.784893	-0.905656	0.365118	NA
b0584	229.356	0.0124125	0.224309	0.0553363	0.955871	0.979822
b0585	80.315	-0.0610529	0.376921	-0.161978	0.871323	0.958079
b0586	414.113	-0.447642	0.201238	-2.22444	0.0261186	0.124415
b0587	1.23392	-0.649478	2.45428	-0.264631	0.791294	NA
b0588	84.5296	-0.155239	0.312216	-0.497217	0.619036	0.843017
b0589	55.5312	0.264725	0.435776	0.607479	0.543533	0.798021
b0590	75.1401	-0.0867663	0.360964	-0.240374	0.81004	0.931297
b0591	101.159	0.0883167	0.294252	0.30014	0.76407	0.916257
b0592	101.672	0.065749	0.287711	0.228524	0.819239	0.935541
b0593	94.5132	0.463461	0.312328	1.48389	0.137837	0.381502
b0594	108.332	0.0258551	0.323616	0.0798942	0.936321	0.974726
b0595	75.4651	-0.152856	0.357279	-0.427835	0.668771	0.870625
b0596	63.2091	-0.491979	0.378887	-1.29848	0.194121	0.461216
b0597	35.5518	-0.396387	0.480462	-0.825013	0.409364	0.699239
b0598	5622.84	-0.163005	0.121272	-1.34413	0.178906	0.440107
b0599	119.356	0.106802	0.307648	0.347157	0.728473	0.90443
b0600	117.844	0.167114	0.322209	0.518652	0.604003	0.83651
b0601	8.98052	0.100045	0.889989	0.112412	0.910497	NA
b0602	12.3818	-1.39178	0.800142	-1.73941	0.0819627	NA
b0603	8.76541	0.347945	0.926679	0.375475	0.707307	NA
b0604	117.681	0.05978	0.269296	0.221986	0.824325	0.937252
b0605	5538.66	0.174268	0.121731	1.43158	0.152264	0.401403
b0606	1244.26	-0.400716	0.139257	-2.87752	0.00400809	0.0294272
b0607	55.0237	-0.595313	0.391491	-1.52063	0.128353	0.362864
b0608	104.15	-0.864917	0.293429	-2.94762	0.00320229	0.0255484
b0610	123.345	0.0444747	0.269406	0.165084	0.868878	0.957766
b0611	239.086	0.0547989	0.204925	0.267409	0.789154	0.925614
b0612	16.4325	-0.147033	0.6647	-0.221202	0.824935	NA
b0613	1.4975	-1.07631	2.25647	-0.476991	0.633368	NA
b0614	2.02789	-0.786556	1.96899	-0.399473	0.689545	NA
b0615	4.51449	0.261632	1.27153	0.205762	0.836977	NA
b0616	0.263579	-1.53864	4.99128	-0.308266	0.75788	NA
b0617	0.248727	1.40268	4.99422	0.280861	0.778817	NA
b0618	0.263579	-1.53864	4.99128	-0.308266	0.75788	NA
b0619	73.3524	-0.294514	0.329115	-0.894864	0.37086	0.669078
b0620	30.8908	0.412184	0.502401	0.820429	0.411972	0.701252
b0621	20.3027	-0.760607	0.659596	-1.15314	0.248853	NA
b0622	21.6027	0.0467278	0.585873	0.0797575	0.93643	NA
b0623	4218.85	-0.80976	0.119247	-6.79061	1.11662e-11	9.88043e-10
b0624	27.2284	-0.147529	0.533564	-0.276497	0.782166	0.924719
b0627	23.9911	0.0512961	0.5678	0.0903417	0.928016	NA
b0628	786.533	0.0166745	0.149967	0.111188	0.911467	0.96735
b0629	11.2771	-0.645825	0.801612	-0.805658	0.42044	NA
b0630	149.45	0.206343	0.251578	0.820194	0.412105	0.701252
b0631	243.86	0.391296	0.207722	1.88375	0.0595991	0.22308
b0632	766.94	0.645941	0.154438	4.18251	2.88305e-05	0.000553848
b0633	523.646	0.269923	0.164263	1.64324	0.100334	0.313006
b0634	178.866	0.0447096	0.236711	0.188878	0.850188	0.94935
b0635	320.488	0.550494	0.190248	2.89356	0.00380902	0.0283733
b0636	101.801	0.147792	0.286245	0.516313	0.605635	0.83651
b0637	73.9858	0.143782	0.329203	0.436757	0.662287	0.867819
b0638	60.9746	0.00374178	0.359213	0.0104166	0.991689	0.994413
b0639	252.625	-0.185666	0.201171	-0.922926	0.356046	0.656959
b0640	378.296	0.0958266	0.176069	0.544257	0.586264	0.828201
b0641	471.231	-0.0182397	0.171053	-0.106632	0.915081	0.969182
b0642	2763.99	0.135524	0.120264	1.12689	0.259788	0.549697
b0643	329.039	-0.615488	0.196359	-3.1345	0.00172146	0.0159072
b0644	11.3546	-1.21276	0.821241	-1.47674	0.139745	NA
b0645	0.772642	-3.10165	3.1752	-0.976835	0.328651	NA
b0646	7.50949	-0.256645	0.972998	-0.263767	0.79196	NA
b0647	1.02137	-1.6479	2.76963	-0.594991	0.551849	NA
b0648	4.00544	0.655216	1.37635	0.476053	0.634036	NA
b0649	32.8404	-0.233243	0.483068	-0.482837	0.629211	0.848644
b0650	24.9272	-0.234844	0.546509	-0.429716	0.667402	NA
b0651	330.008	0.299528	0.182472	1.64151	0.100692	0.313199
b0652	287.077	0.0160839	0.191587	0.0839507	0.933096	0.974726
b0653	158.651	-0.0751096	0.244251	-0.30751	0.758455	0.916219
b0654	198.629	-0.133869	0.217723	-0.614861	0.538647	0.79571
b0655	1971.46	0.0177999	0.125203	0.142168	0.886947	0.963858
b0656	737.88	0.1059	0.148872	0.711352	0.476866	0.760901
b0657	368.218	0.483242	0.176787	2.73346	0.00626724	0.0418772
b0658	862.803	0.399769	0.145487	2.74779	0.00599985	0.0403676
b0659	282.779	0.435273	0.21005	2.07224	0.0382431	0.165437
b0660	917.296	0.367491	0.150335	2.44448	0.0145062	0.0825695
b0661	648.616	0.275159	0.160434	1.71509	0.0863281	0.285803
b0662	269.326	-0.403961	0.209013	-1.93271	0.053272	0.207406
b0674	690.297	0.476775	0.157991	3.01774	0.00254667	0.0214921
b0675	348.367	0.183521	0.180413	1.01723	0.309046	0.612636
b0676	409.766	0.0742998	0.17039	0.436057	0.662795	0.867819
b0677	369.688	0.0116099	0.175905	0.0660009	0.947377	0.977864
b0678	256.189	0.0428799	0.201033	0.213298	0.831095	0.939168
b0679	677.24	-0.1305	0.149613	-0.872251	0.383072	0.677908
b0680	1374.94	0.279791	0.135586	2.06358	0.0390578	0.167441
b0681	24.8037	-0.616805	0.552937	-1.11551	0.264633	NA
b0682	5.74191	-0.421828	1.1319	-0.372674	0.709391	NA
b0683	810.419	-0.0926934	0.146359	-0.63333	0.526518	0.788631
b0684	671.928	0.067726	0.151288	0.447661	0.654398	0.864015
b0685	25.6425	0.417245	0.541935	0.769917	0.441349	NA
b0686	142.659	0.509861	0.263901	1.93202	0.0533571	0.20746
b0687	444.338	-0.032809	0.167835	-0.195483	0.845015	0.94538
b0688	1595.96	0.0931944	0.130008	0.716838	0.473474	0.757365
b0689	11.8741	0.423905	0.791766	0.535392	0.592379	NA
b0691	3.52795	-1.95222	1.58146	-1.23444	0.217038	NA
b0692	40.6432	-0.323724	0.431862	-0.749599	0.453496	0.736899
b0693	12.0705	-0.10475	0.829087	-0.126343	0.89946	NA
b0694	46.1169	-0.540035	0.415789	-1.29882	0.194005	0.461216
b0695	292.975	-0.244753	0.190265	-1.28638	0.198312	0.466617
b0696	20.6498	-0.161295	0.596274	-0.270504	0.786772	NA
b0697	29.8164	-0.286288	0.512195	-0.558943	0.576201	0.821278
b0698	8.67752	0.0252509	0.911574	0.0277003	0.977901	NA
b0699	19.4481	-0.418163	0.633338	-0.660253	0.509091	NA
b0700	79.7032	-0.786111	0.324414	-2.42318	0.0153855	0.0857361
b0702	1.03622	-3.52388	2.86033	-1.23198	0.217955	NA
b0703	16.099	-0.986094	0.703604	-1.40149	0.161068	NA
b0704	8.51345	0.103754	0.92533	0.112126	0.910723	NA
b0705	3.26829	0.159524	1.48528	0.107403	0.914469	NA
b0706	1.47685	0.930743	2.18476	0.426016	0.670096	NA
b0707	100.141	-0.708884	0.310162	-2.28553	0.022282	0.112372
b0708	154.492	-0.490725	0.260788	-1.8817	0.059877	0.223582
b0709	71.9821	-0.504841	0.334371	-1.50982	0.131088	0.368056
b0710	310.97	0.046207	0.187285	0.246721	0.805124	0.929235
b0711	228.6	0.0306127	0.207089	0.147824	0.882482	0.962209
b0712	295.482	0.0194255	0.189419	0.102553	0.918318	0.970646
b0713	162.518	0.0188173	0.237078	0.0793719	0.936737	0.974726
b0714	73.0064	0.151353	0.337714	0.448169	0.654031	0.864015
b0715	12.7449	-0.462598	0.756811	-0.611246	0.541037	NA
b0716	10.4205	-1.34522	0.889443	-1.51243	0.130425	NA
b0717	3.18432	1.11943	1.53518	0.729181	0.465891	NA
b0718	9.47473	0.0945908	0.867451	0.109045	0.913167	NA
b0719	4.48924	-1.43814	1.32632	-1.08431	0.278227	NA
b0720	21285	0.354302	0.115362	3.07121	0.00213191	0.0187506
b0721	1484.87	0.301376	0.129914	2.3198	0.0203517	0.105497
b0722	999.639	0.335457	0.139467	2.40527	0.0161604	0.0890348
b0723	12784.8	0.325866	0.115878	2.81215	0.00492109	0.0344594
b0724	4565.48	0.30556	0.122713	2.49004	0.0127728	0.0746377
b0726	24062	0.263057	0.112619	2.33582	0.0195008	0.10223
b0727	13728.4	0.28225	0.113238	2.49253	0.0126836	0.0745381
b0728	13546.4	0.258571	0.113239	2.28342	0.0224059	0.112468
b0729	11291.1	0.257664	0.11376	2.26499	0.0235135	0.115588
b0730	42.1659	-0.179691	0.423602	-0.424197	0.671422	0.871744
b0731	4.73216	-0.821696	1.24052	-0.662378	0.507729	NA
b0732	96.4092	-0.418021	0.292625	-1.42852	0.153143	0.402881
b0733	878.706	-0.374835	0.147806	-2.536	0.0112128	0.0675424
b0734	565.873	-0.432601	0.158589	-2.72781	0.00637557	0.042407
b0735	66.6228	-0.0510156	0.354482	-0.143916	0.885567	0.963792
b0736	192.545	0.126982	0.221601	0.573022	0.56663	0.815455
b0737	373.969	0.198816	0.178081	1.11644	0.264236	0.555485
b0738	126.94	0.168416	0.260347	0.646892	0.517702	0.783411
b0739	458.746	-0.0110636	0.168518	-0.0656525	0.947654	0.977864
b0740	2500.56	0.360687	0.12464	2.89382	0.00380583	0.0283733
b0741	2495.97	0.365303	0.129765	2.81511	0.00487604	0.034226
b0742	1286.73	0.201394	0.135218	1.4894	0.136382	0.378551
b0750	737.217	0.750418	0.149679	5.01353	5.34393e-07	1.97523e-05
b0751	378.947	0.619667	0.185214	3.34568	0.000820808	0.00894313
b0752	98.4793	-0.23738	0.293178	-0.809678	0.418125	0.706486
b0753	22.3299	-1.56957	0.611597	-2.56634	0.0102777	NA
b0754	1864.19	0.481817	0.128254	3.75675	0.000172137	0.00252583
b0755	2619.49	-0.26597	0.128107	-2.07615	0.0378798	0.164842
b0756	787.498	-0.00120845	0.14498	-0.00833526	0.99335	0.99515
b0757	393.81	-0.0233247	0.172305	-0.135369	0.89232	0.965209
b0758	172.655	0.322617	0.234556	1.37544	0.168995	0.426505
b0759	262.038	0.102214	0.199323	0.512805	0.608087	0.838345
b0760	513.74	0.434353	0.204126	2.12787	0.0333482	0.14981
b0761	136.188	-0.142225	0.253403	-0.561261	0.57462	0.820885
b0762	44.2811	0.00738905	0.414471	0.0178277	0.985776	0.990866
b0763	71.7426	-0.0782955	0.332	-0.23583	0.813565	0.933047
b0764	53.2214	-0.290148	0.381473	-0.760598	0.446897	0.731468
b0765	94.7059	-0.0615119	0.296802	-0.207249	0.835815	0.940469
b0766	79.6975	0.341115	0.326597	1.04445	0.296276	0.600599
b0767	750.088	-0.135565	0.15883	-0.853521	0.39337	0.684402
b0768	5.7477	-0.659299	1.29955	-0.507329	0.611924	NA
b0769	2.74626	-1.46964	1.6562	-0.887359	0.374886	NA
b0770	1.99171	-0.794434	1.87124	-0.424549	0.671165	NA
b0771	18.8202	-0.333784	0.634361	-0.526174	0.598768	NA
b0772	902.679	0.456264	0.152636	2.98924	0.00279676	0.0230044
b0773	364.57	-0.0950868	0.18718	-0.507997	0.611455	0.839817
b0774	194.343	0.0577413	0.221213	0.261021	0.794076	0.926368
b0775	354.672	0.523799	0.183883	2.84855	0.00439187	0.0317432
b0776	229.19	0.759599	0.219122	3.46656	0.000527158	0.00620686
b0777	114.304	0.958945	0.288228	3.32704	0.000877742	0.00939423
b0778	135.21	0.782555	0.273022	2.86628	0.00415333	0.0301707
b0779	748.096	-0.489789	0.147723	-3.31559	0.0009145	0.00971033
b0780	90.0605	0.134946	0.312626	0.431655	0.665992	0.868944
b0781	418.464	-0.0516077	0.174338	-0.29602	0.767215	0.918142
b0782	256.035	-0.0601106	0.201541	-0.298254	0.765509	0.917229
b0783	184.683	0.029889	0.226177	0.132149	0.894867	0.965209
b0784	24.9977	0.0507294	0.551825	0.0919303	0.926753	NA
b0785	169.317	0.0347355	0.231276	0.150191	0.880614	0.960909
b0786	423.162	-0.363904	0.1706	-2.13308	0.0329183	0.148565
b0787	7.46356	-0.831946	1.00202	-0.830272	0.406385	NA
b0788	43.8326	-0.346737	0.426727	-0.812551	0.416475	0.706486
b0789	132.398	-0.450072	0.271078	-1.6603	0.0968535	0.306738
b0790	100.849	-0.60574	0.308485	-1.96359	0.0495774	0.19831
b0791	165.267	-0.546882	0.240439	-2.27451	0.0229351	0.113317
b0792	53.4135	0.36247	0.381165	0.950955	0.341627	0.643167
b0793	50.9042	0.134602	0.405226	0.332164	0.739765	0.908063
b0794	162.675	-0.0245472	0.239019	-0.102699	0.918201	0.970646
b0795	112.073	-0.311315	0.27496	-1.13222	0.257543	0.547325
b0796	54.5407	-0.192319	0.385936	-0.498318	0.61826	0.842819
b0797	58.4065	-0.228997	0.36729	-0.623478	0.53297	0.793604
[truncated: 3,506 more rows]
