# Supplementary material for: Unraveling the functions of uncharacterized transcription factors in Escherichia coli using ChIP-exo
Source: Nucleic Acids Res. 2021 Aug 24;49(17):9696–710. doi: 10.1093/nar/gkab735 (PMC8464067; doi:10.1093/nar/gkab735)
Supplement: gkab735_Supplemental_Files [file gkab735_supplemental_files.zip › Dataset_S6 The differentially expressed genes of representative candidate TFs.xlsx]

## Sheet: YidZ
Differentially expressed genes (DEGs) due to the deletion of yidZ
	Gene name	product	COG	baseMean	log2FoldChange	Abs(log2FC)	lfcSE	stat	pvalue	padj
b3711	yidZ	putative transcriptional regulator LysR-type	Transcription	91.361	-7.42646	7.42646	1.05488	-7.04007	1.92138e-12	4.60982e-11
b4127	yjdJ	predicted acyltransferase with acyl-CoA N-acyltransferase domain	Function unknown	42.2375	-2.36597	2.36597	0.453505	-5.21708	1.81768e-07	2.27762e-06
b0574	cusB	copper / silver exporter - membrane fusion protein	Inorganic ion transport and metabolism	137.051	2.03557	2.03557	0.216963	9.38211	6.46659e-21	3.77625e-19
b4567	yjjZ	putative protein	Function unknown	192.501	-1.97816	1.97816	0.246732	-8.01744	1.07975e-15	3.59337e-14
b1724	ydiZ	putative protein	Function unknown	185.626	-1.95011	1.95011	0.188294	-10.3567	3.90029e-25	2.87414e-23
b1039	csgE	curli transport specificity factor	Intracellular trafficking, secretion, and vesicular transport	58.1811	-1.86552	1.86552	0.341482	-5.463	4.68142e-08	6.52657e-07
b1038	csgF	curli assembly component	Intracellular trafficking, secretion, and vesicular transport	44.3828	-1.81307	1.81307	0.396801	-4.56923	4.89526e-06	4.73464e-05
b1915	yecF	putative protein	Function unknown	37.8064	1.80517	1.80517	0.489523	3.6876	0.000226376	0.00155789
b4315	fimI	fimbrial protein	Cell motility	442.657	1.72807	1.72807	0.140561	12.2941	9.74404e-35	1.15992e-32
b0575	cusA	copper / silver exporter - membrane subunit	Inorganic ion transport and metabolism	232.664	1.69226	1.69226	0.165089	10.2506	1.17636e-24	8.46705e-23
b3686	ibpB	small heat shock protein IbpB	Posttranslational modification, protein turnover, chaperones	49.7627	1.65647	1.65647	0.379806	4.36136	1.29254e-05	0.000116718
b3511	hdeD	acid-resistance membrane protein	Function unknown	609.963	-1.65303	1.65303	0.107977	-15.3092	6.64026e-53	1.58089e-50
b3748	rbsD	ribose pyranase	Carbohydrate transport and metabolism	47.418	1.65235	1.65235	0.45803	3.60752	0.000309136	0.00206202
b3512	gadE	GadE DNA-binding transcriptional activator	Transcription	311.355	-1.57619	1.57619	0.422754	-3.72838	0.000192713	0.0013583
b4314	fimA	major type 1 subunit fimbrin (pilin)	Function unknown	3519.63	1.55677	1.55677	0.0688509	22.6107	3.40235e-113	5.26514e-110
b0573	cusF	copper / silver exporter - periplasmic binding protein and metallochaperone	Function unknown	50.3393	1.52418	1.52418	0.323975	4.7046	2.54361e-06	2.61202e-05
b1493	gadB	glutamate decarboxylase B subunit	Amino acid transport and metabolism	3270.95	-1.52166	1.52166	0.0630778	-24.1236	1.41497e-128	4.37932e-125
b0572	cusC	copper / silver exporter - outer membrane porin	Cell wall/membrane/envelope biogenesis	518.661	1.49686	1.49686	0.131456	11.3868	4.86285e-30	4.85501e-28
b3517	gadA	glutamate decarboxylase A subunit	Amino acid transport and metabolism	2602.87	-1.4858	1.4858	0.0724196	-20.5166	1.53125e-93	9.47844e-91
b0812	dps	stationary phase nucleoid protein that sequesters iron and protects DNA from damage	Inorganic ion transport and metabolism	2612.93	-1.47771	1.47771	0.065662	-22.5047	3.73045e-112	3.84858e-109
b1258	yciF	conserved protein	Function unknown	67.7943	-1.43629	1.43629	0.305015	-4.70891	2.49041e-06	2.56927e-05
b0557	borD	lipoprotein <i>bor</I> homolog from lambdoid prophage DLP12	Function unknown	213.854	1.42052	1.42052	0.250612	5.66822	1.44291e-08	2.1574e-07
b3065	rpsU	30S ribosomal subunit protein S21	Translation, ribosomal structure and biogenesis	875.858	1.38903	1.38903	0.542826	2.5589	0.0105005	0.0429883
b3509	hdeB	HdeB monomer	Function unknown	1081.34	-1.37453	1.37453	0.103709	-13.2537	4.29222e-40	7.38023e-38
b4317	fimD	outer membrane protein; export and assembly of type 1 fimbriae	Cell wall/membrane/envelope biogenesis	705.849	1.34877	1.34877	0.104126	12.9532	2.25222e-38	3.31934e-36
b3508	yhiD	inner membrane protein YhiD	Function unknown	112.61	-1.32487	1.32487	0.232327	-5.70264	1.17966e-08	1.781e-07
b1256	ompW	outer membrane protein W	Cell wall/membrane/envelope biogenesis	63.3052	1.30059	1.30059	0.335401	3.87771	0.000105443	0.000797911
b3348	slyX	host factor for lysis of &phi;X174 infection	Function unknown	29.5791	1.29996	1.29996	0.502958	2.58463	0.00974849	0.0404445
b1492	gadC	glutamic acid:4-aminobutyrate antiporter	Amino acid transport and metabolism	2368.41	-1.29399	1.29399	0.081492	-15.8787	8.89936e-57	3.06039e-54
b4554	yibT	protein of unknown function	Function unknown	49.6627	-1.28581	1.28581	0.41975	-3.06327	0.00218931	0.011548
b1677	lpp	murein lipoprotein	Cell wall/membrane/envelope biogenesis	18328.3	1.2843	1.2843	0.50494	2.54348	0.0109755	0.0444624
b2254	arnC	undecaprenyl phosphate-L-Ara4FN transferase	Cell wall/membrane/envelope biogenesis	45.6001	-1.26906	1.26906	0.37427	-3.39075	0.000697009	0.00425492
b3510	hdeA	HdeA monomer, chaperone active form	Posttranslational modification, protein turnover, chaperones	3079.35	-1.2487	1.2487	0.07774	-16.0625	4.67574e-58	1.80892e-55
b1004	wrbA	NAD(P)H:quinone oxidoreductase	Function unknown	1645.2	-1.24169	1.24169	0.0791291	-15.692	1.71573e-55	5.31018e-53
b1075	flgD	flagellar biosynthesis, initiation of hook assembly	Cell motility	38.0185	1.24012	1.24012	0.386124	3.21172	0.00131942	0.00741124
b3712	yieE	predicted phosphopantetheinyl transferase	Coenzyme transport and metabolism	159.352	1.23895	1.23895	0.186837	6.63119	3.3299e-11	6.7803e-10
b1051	msyB	acidic protein that suppresses heat sensitivity of a <i>secY</i> mutant	Function unknown	557.05	-1.22898	1.22898	0.124328	-9.88501	4.83515e-23	3.32551e-21
b1094	acpP	apo-[acyl carrier protein]	Lipid transport and metabolism	4031.56	1.2239	1.2239	0.48319	2.53295	0.0113106	0.0456404
b3507	dctR	predicted DNA-binding transcriptional regulator	Transcription	37.4854	-1.21413	1.21413	0.394008	-3.08148	0.00205976	0.0109913
b1825	yebO	putative protein	Function unknown	458.716	1.20882	1.20882	0.286015	4.22643	2.37432e-05	0.000207001
b1897	otsB	trehalose-6-phosphate phosphatase	Carbohydrate transport and metabolism	521.375	-1.20325	1.20325	0.131343	-9.16116	5.13416e-20	2.60496e-18
b4318	fimF	fimbrial morphology	Function unknown	62.056	1.16832	1.16832	0.305898	3.81931	0.000133826	0.000983827
b3361	fic	stationary-phase protein	Cell cycle control, cell division, chromosome partitioning	247.147	-1.16629	1.16629	0.165645	-7.04093	1.90967e-12	4.60982e-11
b1967	hchA	amino acid deglycase Hsp31	Function unknown	916.366	-1.16038	1.16038	0.101171	-11.4696	1.87584e-30	1.93524e-28
b3528	dctA	C4 dicarboxylate / orotate:H<sup>+</sup> symporter	Energy production and conversion	343.087	1.15751	1.15751	0.130088	8.89791	5.69094e-19	2.47521e-17
b1684	sufA	Fe-S transport protein in Fe-S cluster assembly	Function unknown	431.878	-1.15547	1.15547	0.134751	-8.57481	9.92482e-18	4.09564e-16
b4037	malM	maltose regulon periplasmic protein	Carbohydrate transport and metabolism	89.145	1.14962	1.14962	0.24628	4.66795	3.04227e-06	3.05708e-05
b2012	yeeD	conserved protein	Posttranslational modification, protein turnover, chaperones	140.298	1.14379	1.14379	0.267674	4.27309	1.92785e-05	0.000170477
b2464	talA	transaldolase A	Carbohydrate transport and metabolism	1230.3	-1.1396	1.1396	0.0895372	-12.7277	4.1498e-37	5.35151e-35
b2137	yohF	predicted oxidoreductase with NAD(P)-binding Rossmann-fold domain	Function unknown	98.0313	-1.1168	1.1168	0.25101	-4.44923	8.61777e-06	7.9381e-05
b0753	ybgS	conserved protein	Function unknown	59.182	-1.11351	1.11351	0.345035	-3.22723	0.00124994	0.00707232
b2497	uraA	uracil:H<sup>+</sup> symporter UraA	Nucleotide transport and metabolism	2748.09	1.09601	1.09601	0.0702955	15.5915	8.31687e-55	2.34006e-52
b1279	yciS	lipopolysaccharide assembly protein LapA	Function unknown	78.4204	1.09096	1.09096	0.302353	3.60824	0.00030828	0.00206075
b1257	yciE	conserved protein	Function unknown	86.188	-1.06341	1.06341	0.26602	-3.99749	6.40175e-05	0.000509342
b4187	aidB	isovaleryl-CoA dehydrogenase and DNA-binding transcriptional repressor	Lipid transport and metabolism	761.468	-1.05626	1.05626	0.107081	-9.86412	5.9553e-23	4.00688e-21
b4034	malE	maltose ABC transporter - periplasmic binding protein	Carbohydrate transport and metabolism	327.822	1.05592	1.05592	0.138702	7.61285	2.68121e-14	7.75547e-13
b2313	cvpA	membrane protein required for colicin V production	Function unknown	660.153	1.05007	1.05007	0.138874	7.56132	3.99011e-14	1.13297e-12
b3775	ppiC	peptidyl-prolyl <i>cis-trans</i> isomerase C (rotamase C)	Posttranslational modification, protein turnover, chaperones	129.424	1.04682	1.04682	0.258652	4.0472	5.18343e-05	0.000421069
b0189	rof	modulator of Rho-dependent transcription termination	Transcription	69.052	1.0465	1.0465	0.381104	2.74596	0.00603334	0.0273442
b1621	malX	MalX PTS permease	Carbohydrate transport and metabolism	42.7073	1.04464	1.04464	0.372917	2.80127	0.00509022	0.0238575
b3491	yhiM	inner membrane protein with a role in acid resistance	Function unknown	89.3651	-1.04191	1.04191	0.285568	-3.64855	0.000263724	0.00178172
b1783	yeaG	protein kinase	Signal transduction mechanisms	2734.93	-1.04081	1.04081	0.0690667	-15.0696	2.56625e-51	5.29502e-49
b2674	nrdI	flavodoxin involved in dimanganese-tyrosyl radical cofactor maintenance for ribonucleotide reductase	Nucleotide transport and metabolism	542.186	-1.0404	1.0404	0.124481	-8.35792	6.38345e-17	2.352e-15
b3012	dkgA	methylglyoxal reductase/isobutyraldehyde reductase/&beta;-keto ester reductase/2,5-diketo-D-gluconate reductase	Function unknown	558.419	-1.03073	1.03073	0.110907	-9.29359	1.49163e-20	7.95966e-19
b2465	tktB	transketolase II	Carbohydrate transport and metabolism	3863.58	-1.03009	1.03009	0.0665873	-15.4697	5.55637e-54	1.43308e-51
b2977	glcG	conserved protein	Function unknown	64.3023	-1.0273	1.0273	0.327767	-3.13424	0.00172302	0.00933933
b3514	mdtF	MdtEF-TolC multidrug efflux pump - permease subunit	Inorganic ion transport and metabolism	634.086	-1.02233	1.02233	0.106911	-9.56248	1.14969e-21	6.97705e-20
b4316	fimC	periplasmic chaperone, required for type 1 fimbriae	Posttranslational modification, protein turnover, chaperones	385.361	1.01924	1.01924	0.127332	8.00461	1.1985e-15	3.94612e-14
b0325	yahK	aldehyde reductase, NADPH-dependent	Energy production and conversion	1068.52	-1.01886	1.01886	0.092012	-11.0731	1.69452e-28	1.49844e-26
b0485	glsA	glutaminase	Amino acid transport and metabolism	699.834	-1.01155	1.01155	0.10323	-9.79905	1.13649e-22	7.48388e-21
b4320	fimH	minor fimbrial subunit, D-mannose specific adhesin	Function unknown	171.558	1.0108	1.0108	0.188967	5.34907	8.84084e-08	1.15453e-06
b2129	yehX	glycine betaine ABC transporter - putative ATP binding subunit	Amino acid transport and metabolism	106.291	-1.00703	1.00703	0.272129	-3.70055	0.000215135	0.00149948
b3230	rpsI	30S ribosomal subunit protein S9	Translation, ribosomal structure and biogenesis	5478.29	1.00604	1.00604	0.16308	6.16897	6.87361e-10	1.18848e-08
b2092	#N/A	#N/A	#N/A	7027.26	1.00359	1.00359	0.0482703	20.791	5.21945e-96	4.03855e-93
b3513	mdtE	MdtEF-TolC multidrug efflux pump - membrane fusion protein	Defense mechanisms	276.279	-1.00136	1.00136	0.160008	-6.25821	3.8942e-10	7.04827e-09

## Sheet: YciT
Differentially expressed genes (DEGs) due to the deletion of yciT
	Gene name	product	COGs	baseMean	log2FoldChange	Abs(FC)	lfcSE	stat	pvalue	padj
b1284	yciT	DNA-binding transcriptional regulator	Transcription	357.73	-11.2243	11.2243	1.44804	-7.75141	9.08766e-15	1.15486e-12
b0824	ybiY	predicted pyruvate formate lyase activating enzyme	Posttranslational modification, protein turnover, chaperones	23.5585	7.73597	7.73597	1.12249	6.89177	5.51018e-12	5.00167e-10
b0821	ybiU	putative protein	Function unknown	6488.58	7.04089	7.04089	0.0722133	97.5013	0	0
b0823	ybiW	predicted pyruvate formate lyase	Energy production and conversion	142.441	3.53209	3.53209	0.233538	15.1243	1.11988e-51	8.89466e-49
b0762	acrZ	small membrane protein that interacts with the AcrAB-TolC multidrug efflux pump	No COG Annotation	30.9991	2.83424	2.83424	0.932105	3.04069	0.00236039	0.0187474
b0572	cusC	copper / silver exporter - outer membrane porin	Cell wall/membrane/envelope biogenesis	518.661	-2.47806	2.47806	0.196958	-12.5816	2.66524e-36	1.41124e-33
b0573	cusF	copper / silver exporter - periplasmic binding protein and metallochaperone	Function unknown	50.3393	-2.31187	2.31187	0.456676	-5.06239	4.1403e-07	1.21951e-05
b0822	ybiV	sugar phosphatase	Function unknown	831.529	2.20013	2.20013	0.0883664	24.8979	7.84489e-137	1.24616e-133
b4567	yjjZ	putative protein	Function unknown	192.501	-1.96959	1.96959	0.251637	-7.8271	4.99253e-15	7.20967e-13
b1915	yecF	putative protein	Function unknown	37.8064	1.9222	1.9222	0.493903	3.89187	9.94749e-05	0.00143651
b1060	bssS	regulator of biofilm formation	Function unknown	26.7492	1.90931	1.90931	0.531616	3.59151	0.000328765	0.00390482
b1825	yebO	putative protein	Function unknown	458.716	1.85212	1.85212	0.285511	6.48702	8.75484e-11	5.79461e-09
b1283	osmB	OsmB osmotically inducible lipoprotein	No COG Annotation	31.5886	1.83475	1.83475	0.569416	3.22216	0.00127226	0.0111043
b0825	fsaA	fructose 6-phosphate aldolase 1	Carbohydrate transport and metabolism	86.7496	1.78364	1.78364	0.262098	6.80527	1.00863e-11	8.43268e-10
b0189	rof	modulator of Rho-dependent transcription termination	Transcription	69.052	1.76159	1.76159	0.375876	4.68664	2.77725e-06	6.58458e-05
b3311	rpsQ	30S ribosomal subunit protein S17	Translation, ribosomal structure and biogenesis	1572.33	1.73891	1.73891	0.445066	3.90708	9.34176e-05	0.00137402
b1677	lpp	murein lipoprotein	Cell wall/membrane/envelope biogenesis	18328.3	1.65261	1.65261	0.50494	3.27289	0.00106455	0.009755
b2833	ygdR	putative protein	Function unknown	122.547	1.64651	1.64651	0.474817	3.46766	0.000525009	0.00545083
b3769	ilvM	acetolactate synthase / acetohydroxybutanoate synthase, regulatory subunit	Amino acid transport and metabolism	25.6424	-1.62202	1.62202	0.506618	-3.20166	0.00136637	0.0117007
b4517	gnsA	predicted regulator of phosphatidylethanolamine synthesis	Function unknown	29.471	1.58946	1.58946	0.594718	2.67263	0.00752595	0.0471597
b1461	pptA	probable 4-oxalocrotonate tautomerase (4-OT)	Function unknown	24.1876	1.58901	1.58901	0.565011	2.81235	0.00491808	0.0339668
b0574	cusB	copper / silver exporter - membrane fusion protein	Inorganic ion transport and metabolism	137.051	-1.49744	1.49744	0.276517	-5.41536	6.11638e-08	2.28609e-06
b4315	fimI	fimbrial protein	Cell motility	442.657	1.4925	1.4925	0.143268	10.4175	2.06212e-25	8.18921e-23
b4317	fimD	outer membrane protein; export and assembly of type 1 fimbriae	Cell wall/membrane/envelope biogenesis	705.849	1.44478	1.44478	0.105033	13.7555	4.71875e-43	2.99829e-40
b1675	ydhZ	putative protein	Function unknown	125.238	1.43534	1.43534	0.450637	3.18514	0.00144684	0.0122904
b4189	bsmA	conserved protein	No COG Annotation	35.0222	1.40672	1.40672	0.486028	2.89432	0.0037998	0.0280092
b1684	sufA	Fe-S transport protein in Fe-S cluster assembly	Function unknown	431.878	-1.38643	1.38643	0.13981	-9.91653	3.52795e-23	1.24536e-20
b0699	ybfA	putative protein	Function unknown	33.8374	1.37457	1.37457	0.473385	2.9037	0.00368782	0.0273105
b1952	dsrB	putative protein	Function unknown	57.8084	1.34355	1.34355	0.46666	2.87907	0.00398847	0.0291296
b4217	ytfK	conserved protein	Function unknown	63.4005	1.31256	1.31256	0.345752	3.79625	0.000146903	0.00202039
b1724	ydiZ	putative protein	Function unknown	185.626	-1.29977	1.29977	0.184429	-7.0475	1.82161e-12	1.80852e-10
b4314	fimA	major type 1 subunit fimbrin (pilin)	Function unknown	3519.63	1.29947	1.29947	0.0696817	18.6487	1.29491e-77	1.3713e-74
b2112	yehE	putative protein	Function unknown	53.1398	1.29403	1.29403	0.393814	3.28589	0.00101662	0.00938893
b4140	fxsA	inner membrane protein; overproduction inhibits F exclusion of bacteriophage T7	Function unknown	67.7426	1.25453	1.25453	0.304754	4.11653	3.84624e-05	0.000629871
b1795	yeaQ	conserved inner membrane protein	Function unknown	1009.84	1.21599	1.21599	0.285208	4.26353	2.01221e-05	0.000363227
b4127	yjdJ	predicted acyltransferase with acyl-CoA N-acyltransferase domain	Function unknown	42.2375	-1.21004	1.21004	0.426123	-2.83966	0.00451615	0.0318133
b3686	ibpB	small heat shock protein IbpB	Posttranslational modification, protein turnover, chaperones	49.7627	1.1543	1.1543	0.394216	2.9281	0.00341037	0.0257075
b3185	rpmA	50S ribosomal subunit protein L27	Translation, ribosomal structure and biogenesis	1196.68	1.13602	1.13602	0.366475	3.09987	0.00193607	0.0158121
b0440	hupB	transcriptional dual regulator HU-&beta;, NS1 (HU-1)	Replication, recombination and repair	935.323	1.11304	1.11304	0.341595	3.25835	0.00112061	0.0100005
b4318	fimF	fimbrial morphology	Function unknown	62.056	1.11183	1.11183	0.31171	3.56687	0.000361269	0.00415733
b4316	fimC	periplasmic chaperone, required for type 1 fimbriae	Posttranslational modification, protein turnover, chaperones	385.361	1.06775	1.06775	0.12903	8.27527	1.28166e-16	2.678e-14
b1279	yciS	lipopolysaccharide assembly protein LapA	Function unknown	78.4204	1.05222	1.05222	0.307355	3.42349	0.000618234	0.00617651
b1258	yciF	conserved protein	Function unknown	67.7943	-1.04582	1.04582	0.304802	-3.43116	0.000601012	0.00606609
b0735	ybgE	conserved inner membrane protein	Function unknown	52.9166	1.04026	1.04026	0.337143	3.08552	0.00203199	0.0164685
b0023	rpsT	30S ribosomal subunit protein S20	Translation, ribosomal structure and biogenesis	2535.48	1.03442	1.03442	0.296952	3.48346	0.000494974	0.00524178
b4206	ytfB	predicted cell envelope opacity-associated protein	Cell wall/membrane/envelope biogenesis	483.795	-1.0333	1.0333	0.135906	-7.6031	2.8911e-14	3.5327e-12
b4109	crfC	clamp-binding sister replication fork colocalization protein	Function unknown	133.162	-1.00999	1.00999	0.219537	-4.60054	4.21404e-06	9.30974e-05

## Sheet: YfeC
Differentially expressed genes (DEGs) due to the deletion of yfeC
	Gene name	product	COG	baseMean	log2FoldChange	Abs(log2FC)	lfcSE	stat	pvalue	padj
b4596	yciZ	hypothetical protein	Function unknown	7.61518	6.43477	6.43477	1.65597	3.8858	0.000101994	0.000747623
b3299	rpmJ	50S ribosomal subunit protein L36	Translation, ribosomal structure and biogenesis	9.00929	5.85487	5.85487	1.61301	3.62977	0.000283672	0.00186776
b2398	yfeC	predicted DNA-binding transcriptional regulator	Transcription	55.2216	-5.57989	5.57989	1.06942	-5.21766	1.81199e-07	2.28969e-06
b0483	ybaQ	predicted DNA-binding transcriptional regulator	Function unknown	138.781	-5.16407	5.16407	0.621722	-8.30607	9.89202e-17	4.17132e-15
b3766	ilvL	ilvGEDA operon leader peptide	No COG Annotation	12.8652	4.59081	4.59081	1.23986	3.70268	0.000213331	0.00144258
b3703	rpmH	50S ribosomal subunit protein L34	Translation, ribosomal structure and biogenesis	21.6623	4.33079	4.33079	0.727171	5.95567	2.59005e-09	4.35896e-08
b2399	yfeD	predicted DNA-binding transcriptional regulator	Function unknown	266.549	4.32546	4.32546	0.17407	24.849	2.65195e-136	4.97638e-133
b4411	ecnB	bacteriolytic entericidin B lipoprotein	Function unknown	56.4591	4.09764	4.09764	0.485344	8.44274	3.0998e-17	1.33719e-15
b1259	yciG	putative protein	Function unknown	9.21934	3.91818	3.91818	1.08447	3.61298	0.000302703	0.00198262
b0572	cusC	copper / silver exporter - outer membrane porin	Cell wall/membrane/envelope biogenesis	518.661	-3.8166	3.8166	0.300547	-12.6988	6.00058e-37	2.04729e-34
b0917	ycaR	conserved protein	Function unknown	18.7286	3.75096	3.75096	0.76849	4.88095	1.05577e-06	1.16882e-05
b0528	ybcJ	putative RNA-binding protein	Function unknown	16.7651	3.30339	3.30339	0.760301	4.34484	1.39379e-05	0.000121085
b0824	ybiY	predicted pyruvate formate lyase activating enzyme	Posttranslational modification, protein turnover, chaperones	23.5585	3.22742	3.22742	1.20876	2.67003	0.00758438	0.0321334
b3636	rpmG	50S ribosomal subunit protein L33	Translation, ribosomal structure and biogenesis	82.9117	3.22552	3.22552	0.744416	4.33295	1.47125e-05	0.00012752
b1685	ydiH	putative protein	Function unknown	42.3799	3.20006	3.20006	0.532819	6.0059	1.90275e-09	3.2757e-08
b1826	mgrB	negative feedback regulator of the PhoQP system	Function unknown	6.92741	3.17392	3.17392	1.2076	2.62828	0.00858172	0.0356274
b1089	rpmF	50S ribosomal subunit protein L32	Translation, ribosomal structure and biogenesis	155.117	3.03001	3.03001	0.839369	3.60987	0.000306352	0.00199955
b4045	yjbJ	predicted stress response protein	Function unknown	10.3062	2.97369	2.97369	0.895625	3.32025	0.000899385	0.00524129
b4550	arfA	ribosome rescue factor	Function unknown	10.3054	2.94882	2.94882	0.937852	3.14422	0.00166528	0.00897961
b3098	yqjD	inner membrane protein associated with the ribosome	Function unknown	171.664	2.93704	2.93704	0.274414	10.7029	9.85981e-27	1.54183e-24
b0762	acrZ	small membrane protein that interacts with the AcrAB-TolC multidrug efflux pump	No COG Annotation	30.9991	2.901	2.901	0.93476	3.10347	0.00191267	0.0101191
b1717	rpmI	50S ribosomal subunit protein L35	Translation, ribosomal structure and biogenesis	133.912	2.87896	2.87896	0.785337	3.66589	0.000246477	0.00164303
b4567	yjjZ	putative protein	Function unknown	192.501	-2.80467	2.80467	0.278781	-10.0605	8.25735e-24	7.74745e-22
b1915	yecF	putative protein	Function unknown	37.8064	2.75234	2.75234	0.486755	5.65445	1.56342e-08	2.36593e-07
b3748	rbsD	ribose pyranase	Carbohydrate transport and metabolism	47.418	2.74648	2.74648	0.453118	6.0613	1.35023e-09	2.37907e-08
b1283	osmB	OsmB osmotically inducible lipoprotein	No COG Annotation	31.5886	2.73038	2.73038	0.559762	4.87775	1.07301e-06	1.18094e-05
b0785	moaE	molybdopterin synthase large subunit	Coenzyme transport and metabolism	223.359	2.70129	2.70129	0.384487	7.02568	2.13027e-12	5.47596e-11
b1906	yecH	putative protein	Function unknown	17.0517	2.57283	2.57283	0.732161	3.51403	0.000441366	0.00276998
b1836	yebV	putative protein	Function unknown	259.645	2.56015	2.56015	0.488985	5.23564	1.64413e-07	2.09879e-06
b3302	rpmD	50S ribosomal subunit protein L30	Translation, ribosomal structure and biogenesis	181.602	2.49377	2.49377	0.715811	3.48383	0.000494289	0.0030713
b0573	cusF	copper / silver exporter - periplasmic binding protein and metallochaperone	Function unknown	50.3393	-2.48592	2.48592	0.509299	-4.88106	1.05517e-06	1.16882e-05
b1824	yobF	small protein involved in stress responses	No COG Annotation	152.187	2.40258	2.40258	0.768846	3.12492	0.00177852	0.00952181
b3348	slyX	host factor for lysis of &phi;X174 infection	Function unknown	29.5791	2.39226	2.39226	0.496087	4.82225	1.41949e-06	1.51776e-05
b3483	#N/A	#N/A	#N/A	9.70959	-2.39145	2.39145	0.902278	-2.65046	0.00803823	0.0337067
b1461	pptA	probable 4-oxalocrotonate tautomerase (4-OT)	Function unknown	24.1876	2.38333	2.38333	0.555428	4.29098	1.77887e-05	0.000152075
b2343	yfcZ	conserved protein	Function unknown	13.218	2.37979	2.37979	0.771674	3.08394	0.00204281	0.010604
b0627	tatE	twin arginine protein translocation system - TatE protein	Intracellular trafficking, secretion, and vesicular transport	16.1994	2.35758	2.35758	0.729522	3.23168	0.00123063	0.00690369
b1823	cspC	stress protein, member of the CspA family	Transcription	753.913	2.35518	2.35518	0.650429	3.62097	0.000293501	0.00192572
b0884	infA	protein chain initiation factor IF-1	Translation, ribosomal structure and biogenesis	395.98	2.34309	2.34309	0.567064	4.13197	3.59671e-05	0.000285984
b2352	gtrS	CPS-53 (KpLE1) prophage; predicted inner membrane protein	No COG Annotation	2440.46	-2.25491	2.25491	0.236272	-9.54373	1.37789e-21	9.94467e-20
b4202	rpsR	30S ribosomal subunit protein S18	Translation, ribosomal structure and biogenesis	246.28	2.23682	2.23682	0.497396	4.49706	6.88981e-06	6.36883e-05
b3629	waaS	lipopolysaccharide core biosynthesis protein	Function unknown	440.921	-2.16384	2.16384	0.306177	-7.06729	1.57989e-12	4.17558e-11
b2642	yfjW	CP4-57 prophage; predicted inner membrane protein	Function unknown	670.619	-2.15309	2.15309	0.217809	-9.88525	4.82384e-23	4.11451e-21
b0682	chiQ	uncharacterized lipoprotein YbfN	Function unknown	12.8439	2.13615	2.13615	0.780023	2.73858	0.00617058	0.0273738
b1459_1	yncI_1	0	No COG Annotation	17.8949	-2.12939	2.12939	0.70079	-3.03856	0.00237713	0.0120559
b0189	rof	modulator of Rho-dependent transcription termination	Transcription	69.052	2.12818	2.12818	0.376113	5.65835	1.52836e-08	2.32225e-07
b4558	yifL	predicted lipoprotein	Cell wall/membrane/envelope biogenesis	62.8248	2.12372	2.12372	0.631949	3.36058	0.000777777	0.00461867
b0456	ybaA	conserved protein	Function unknown	10.118	2.11127	2.11127	0.782366	2.69858	0.00696368	0.029971
b1457	ydcD	hypothetical protein	No COG Annotation	19.3966	-2.09786	2.09786	0.68753	-3.0513	0.00227855	0.0116663
b1480	sra	30S ribosomal subunit protein S22	Translation, ribosomal structure and biogenesis	25.4056	2.06516	2.06516	0.661074	3.12394	0.00178444	0.00953991
b1446	ydcY	putative protein	Function unknown	175.662	2.06288	2.06288	0.451442	4.56953	4.88809e-06	4.70385e-05
b4554	yibT	protein of unknown function	Function unknown	49.6627	-2.02951	2.02951	0.462487	-4.38825	1.14266e-05	0.000100431
b3623	waaU	lipopolysaccharide core biosynthesis; heptosyl transferase IV; probably hexose transferase	Cell wall/membrane/envelope biogenesis	539.556	-1.99473	1.99473	0.314487	-6.34281	2.25606e-10	4.38705e-09
b2696	csrA	carbon storage regulator; pleiotropic regulatory protein for carbon source metabolism	Signal transduction mechanisms	148.288	1.9742	1.9742	0.611305	3.22949	0.00124011	0.00693609
b2279	nuoK	NADH:ubiquinone oxidoreductase, membrane subunit K	Energy production and conversion	71.9965	1.96501	1.96501	0.31874	6.16495	7.05049e-10	1.30347e-08
b4189	bsmA	conserved protein	No COG Annotation	35.0222	1.94939	1.94939	0.482068	4.04382	5.25876e-05	0.000407771
b3065	rpsU	30S ribosomal subunit protein S21	Translation, ribosomal structure and biogenesis	875.858	1.93797	1.93797	0.542943	3.56937	0.000357835	0.00230352
b2035	wbbH	predicted O-antigen polymerase	No COG Annotation	1993.3	-1.93572	1.93572	0.211596	-9.14816	5.791e-20	3.44978e-18
b3185	rpmA	50S ribosomal subunit protein L27	Translation, ribosomal structure and biogenesis	1196.68	1.93251	1.93251	0.366154	5.27785	1.30706e-07	1.70326e-06
b2135	yohC	predicted inner membrane protein	Function unknown	55.4917	-1.92579	1.92579	0.483953	-3.9793	6.91173e-05	0.00052723
b3622	waaL	O-antigen ligase	Function unknown	1635.43	-1.92258	1.92258	0.184108	-10.4427	1.58264e-25	1.97988e-23
b3315	rplV	50S ribosomal subunit protein L22	Translation, ribosomal structure and biogenesis	1723.15	1.8788	1.8788	0.231128	8.12881	4.33529e-16	1.69483e-14
b2415	ptsH	HPr	Carbohydrate transport and metabolism	461.264	1.84356	1.84356	0.329192	5.60025	2.14043e-08	3.1257e-07
b4253	yjgL	putative protein	No COG Annotation	189.531	-1.84189	1.84189	0.234424	-7.85708	3.93199e-15	1.36637e-13
b3083	higB	translation-dependent mRNA interferase, toxin of the HigB-HigA toxin-antitoxin system	Function unknown	12.2929	-1.84111	1.84111	0.735093	-2.50459	0.0122593	0.0475299
b1739	osmE	osmotically inducible protein OsmE	Transcription	857.068	1.80869	1.80869	0.30073	6.01432	1.8064e-09	3.12416e-08
b4660_1	yhiL_1	0	No COG Annotation	16.4133	-1.80345	1.80345	0.650237	-2.77353	0.00554523	0.0251344
b4314	fimA	major type 1 subunit fimbrin (pilin)	Function unknown	3519.63	1.79963	1.79963	0.0695021	25.8932	7.93726e-148	2.97885e-144
b3936	rpmE	50S ribosomal subunit protein L31	Translation, ribosomal structure and biogenesis	105.446	1.7952	1.7952	0.655439	2.73893	0.00616395	0.0273738
b0240	#N/A	#N/A	#N/A	1268.32	-1.79235	1.79235	0.112759	-15.8955	6.81164e-57	6.39102e-54
b4315	fimI	fimbrial protein	Cell motility	442.657	1.78073	1.78073	0.1438	12.3833	3.21671e-35	9.28639e-33
b1295	ymjA	putative protein	Function unknown	25.3376	1.76576	1.76576	0.499384	3.53587	0.000406441	0.00256797
b0460	hha	haemolysin expression modulating protein	Function unknown	114.362	1.76396	1.76396	0.57337	3.07648	0.00209463	0.0108167
b3737	atpE	ATP synthase F<sub>0</sub> complex - subunit c	Energy production and conversion	657.613	1.76288	1.76288	0.532926	3.30794	0.000939862	0.00544337
b4215	ytfI	putative protein	No COG Annotation	22.262	-1.74969	1.74969	0.550991	-3.17553	0.00149562	0.00815849
b0968	yccX	acylphosphatase	Energy production and conversion	22.2387	1.74588	1.74588	0.588778	2.96527	0.0030242	0.0149536
b1137	ymfD	e14 prophage; predicted SAM-dependent methyltransferase	Function unknown	115.304	-1.74197	1.74197	0.32335	-5.38724	7.15468e-08	9.6242e-07
b1677	lpp	murein lipoprotein	Cell wall/membrane/envelope biogenesis	18328.3	1.74144	1.74144	0.504952	3.44872	0.000563243	0.00345401
b4517	gnsA	predicted regulator of phosphatidylethanolamine synthesis	Function unknown	29.471	1.7345	1.7345	0.599274	2.89433	0.00379967	0.0183292
b1060	bssS	regulator of biofilm formation	Function unknown	26.7492	1.73206	1.73206	0.546846	3.16737	0.00153823	0.00835452
b2897	sdhE	FAD assembly factor	Function unknown	128.887	1.72296	1.72296	0.306367	5.62384	1.86756e-08	2.77033e-07
b2112	yehE	putative protein	Function unknown	53.1398	1.70088	1.70088	0.393444	4.32307	1.53873e-05	0.000132755
b0880	cspD	DNA replication inhibitor	Transcription	114.448	1.68643	1.68643	0.620018	2.71997	0.00652872	0.0284579
b0498	ybbC	putative protein	No COG Annotation	24.4261	-1.68497	1.68497	0.547712	-3.07638	0.00209533	0.0108167
b1161	ycgX	uncharacterized protein YcgX	Function unknown	30.6851	-1.67276	1.67276	0.556177	-3.00759	0.00263325	0.0132474
b0357	frmR	regulator protein	Function unknown	41.0321	1.66951	1.66951	0.427838	3.90221	9.53183e-05	0.000706975
b1952	dsrB	putative protein	Function unknown	57.8084	1.66304	1.66304	0.467532	3.55705	0.000375039	0.00239374
b2847	yqeI	predicted transcriptional regulator	Transcription	32.2011	-1.65197	1.65197	0.472196	-3.49849	0.000467901	0.00293161
b3610	grxC	reduced glutaredoxin 3	Posttranslational modification, protein turnover, chaperones	64.036	1.65175	1.65175	0.333449	4.95352	7.28822e-07	8.21402e-06
b2809	ygdI	putative lipoprotein	Function unknown	55.9491	1.64928	1.64928	0.368545	4.47511	7.63718e-06	6.97381e-05
b2912	fau	5-formyltetrahydrofolate cyclo-ligase	Coenzyme transport and metabolism	58.5835	-1.62057	1.62057	0.379481	-4.2705	1.95035e-05	0.00016523
b1138	ymfE	e14 prophage; predicted inner membrane protein	Function unknown	61.1387	-1.61729	1.61729	0.360747	-4.48317	7.35435e-06	6.74838e-05
b4257	yjgN	conserved inner membrane protein	Function unknown	32.7254	-1.61585	1.61585	0.475001	-3.40179	0.00066947	0.00404593
b2345	yfdF	putative protein	No COG Annotation	75.3834	-1.60768	1.60768	0.329468	-4.87962	1.06289e-06	1.17324e-05
b4217	ytfK	conserved protein	Function unknown	63.4005	1.59962	1.59962	0.347037	4.60937	4.03886e-06	3.94735e-05
b3186	rplU	50S ribosomal subunit protein L21	Translation, ribosomal structure and biogenesis	1579.22	1.59876	1.59876	0.309635	5.16337	2.42546e-07	2.97475e-06
b4407	thiS	ThiS protein	Coenzyme transport and metabolism	34.6131	1.59123	1.59123	0.509451	3.12342	0.00178761	0.00954324
b2036	glf	UDP-galactopyranose mutase	Cell wall/membrane/envelope biogenesis	5413.45	-1.58171	1.58171	0.13553	-11.6706	1.80183e-31	3.75681e-29
b3165	rpsO	30S ribosomal subunit protein S15	Translation, ribosomal structure and biogenesis	852.827	1.5798	1.5798	0.439863	3.59156	0.000328703	0.00213429
b4017	arpA	regulator of acetyl CoA synthetase	Function unknown	20.4272	-1.57731	1.57731	0.60285	-2.61642	0.0088857	0.0367674
b2032	wbbK	predicted lipopolysaccharide biosynthesis protein	Cell wall/membrane/envelope biogenesis	1926.86	-1.56673	1.56673	0.327047	-4.79053	1.66342e-06	1.7536e-05
b1217	chaB	predicted cation transport regulator	Function unknown	19.9515	1.55343	1.55343	0.604495	2.56979	0.010176	0.0411979
b1953	yodD	stress-induced protein	Function unknown	34.5889	1.54679	1.54679	0.507535	3.04766	0.00230634	0.0117445
b2833	ygdR	putative protein	Function unknown	122.547	1.53269	1.53269	0.477944	3.20684	0.00134204	0.00741777
b3311	rpsQ	30S ribosomal subunit protein S17	Translation, ribosomal structure and biogenesis	1572.33	1.52765	1.52765	0.445329	3.43039	0.000602714	0.00367206
b3024	ygiW	stress-induced protein	Function unknown	316.341	1.52425	1.52425	0.149096	10.2233	1.5596e-24	1.62588e-22
b2992	hybE	hydrogenase 2-specific chaperone	Posttranslational modification, protein turnover, chaperones	48.4321	1.51294	1.51294	0.3601	4.20144	2.6522e-05	0.000214983
b0278	yagL	CP4-6 prophage; DNA-binding protein	Replication, recombination and repair	34.122	-1.51173	1.51173	0.454971	-3.3227	0.000891521	0.00521165
b3920	yiiQ	conserved protein	Function unknown	311.842	-1.49559	1.49559	0.165082	-9.05966	1.30864e-19	7.33031e-18
b0965	yccU	predicted CoA-binding protein with NAD(P)-binding Rossmann-fold domain	Function unknown	305.155	1.48385	1.48385	0.161323	9.19799	3.6471e-20	2.24387e-18
b1139	lit	Lit, cell death peptidase; phage exclusion; e14 prophage	Cell cycle control, cell division, chromosome partitioning	225.537	-1.47342	1.47342	0.210533	-6.99855	2.58629e-12	6.55835e-11
b0574	cusB	copper / silver exporter - membrane fusion protein	Inorganic ion transport and metabolism	137.051	-1.44428	1.44428	0.290523	-4.9713	6.65044e-07	7.58635e-06
b1001	yccE	putative protein	No COG Annotation	31.5358	-1.42934	1.42934	0.466068	-3.0668	0.00216367	0.0111236
b0110	ampD	<i>N</i>-acetyl-anhydromuramyl-L-alanine amidase	Cell wall/membrane/envelope biogenesis	126.437	-1.42469	1.42469	0.239245	-5.95492	2.60194e-09	4.35942e-08
b0557	borD	lipoprotein <i>bor</I> homolog from lambdoid prophage DLP12	Function unknown	213.854	1.42416	1.42416	0.254416	5.59776	2.17138e-08	3.1586e-07
b3298	rpsM	30S ribosomal subunit protein S13	Translation, ribosomal structure and biogenesis	1938.73	1.41184	1.41184	0.289822	4.87141	1.10804e-06	1.21238e-05
b3928	zapB	cell division factor ZapB	Function unknown	536.556	1.38458	1.38458	0.362501	3.81952	0.000133712	0.000952222
b3858	yihD	conserved protein	Function unknown	77.828	1.38106	1.38106	0.294096	4.69596	2.65358e-06	2.69888e-05
b0389	yaiA	putative protein	Function unknown	36.3174	1.36869	1.36869	0.463861	2.95065	0.00317102	0.015577
b3230	rpsI	30S ribosomal subunit protein S9	Translation, ribosomal structure and biogenesis	5478.29	1.36785	1.36785	0.163214	8.38069	5.26161e-17	2.24396e-15
b3627	waaO	UDP-D-glucose:(glucosyl)LPS &alpha;-1,3-glucosyltransferase	Cell wall/membrane/envelope biogenesis	531.524	-1.35808	1.35808	0.131055	-10.3627	3.66567e-25	4.29914e-23
b0131	panD	PanD proenzyme, &pi; protein	Coenzyme transport and metabolism	533.791	-1.34418	1.34418	0.295271	-4.55237	5.30452e-06	5.05275e-05
b0023	rpsT	30S ribosomal subunit protein S20	Translation, ribosomal structure and biogenesis	2535.48	1.33983	1.33983	0.296988	4.51141	6.4397e-06	5.99707e-05
b1696	ydiP	predicted DNA-binding transcriptional regulator	Transcription	82.3744	-1.33847	1.33847	0.294244	-4.54883	5.39458e-06	5.12554e-05
b1220	ychO	putative invasin	Function unknown	196.168	-1.33432	1.33432	0.194777	-6.85049	7.35966e-12	1.75929e-10
b3686	ibpB	small heat shock protein IbpB	Posttranslational modification, protein turnover, chaperones	49.7627	1.30888	1.30888	0.399482	3.27645	0.00105122	0.00598669
b2012	yeeD	conserved protein	Posttranslational modification, protein turnover, chaperones	140.298	1.30085	1.30085	0.272093	4.7809	1.74512e-06	1.81929e-05
b0564	appY	AppY DNA-binding transcriptional activator	Transcription	504.846	-1.29695	1.29695	0.175949	-7.37116	1.69144e-13	5.11932e-12
b4012	yjaB	predicted acetyltransferase	Transcription	46.7226	-1.29607	1.29607	0.418195	-3.0992	0.00194043	0.0102138
b3781	trxA	thioredoxin 1	Posttranslational modification, protein turnover, chaperones	1087.2	1.28937	1.28937	0.217234	5.9354	2.93138e-09	4.86791e-08
b0999	cbpM	chaperone modulator protein CbpM	Function unknown	95.4855	1.28894	1.28894	0.283402	4.5481	5.41333e-06	5.13036e-05
b0440	hupB	transcriptional dual regulator HU-&beta;, NS1 (HU-1)	Replication, recombination and repair	935.323	1.27134	1.27134	0.341845	3.71906	0.000199965	0.00136449
b1033	ghrA	glyoxylate reductase / hydroxypyruvate reductase	Amino acid transport and metabolism	680.579	-1.26312	1.26312	0.109726	-11.5115	1.15409e-30	2.27964e-28
b1973	zinT	cadmium-induced cadmium binding protein	Function unknown	50.2325	-1.26243	1.26243	0.372705	-3.38721	0.000706073	0.00423306
b3626	waaR	UDP-glucose:(glucosyl)LPS &alpha;-1,2-glucosyltransferase	Cell wall/membrane/envelope biogenesis	694.66	-1.26108	1.26108	0.156213	-8.07279	6.87084e-16	2.63125e-14
b4406	yaeP	conserved protein	Function unknown	47.3491	1.26081	1.26081	0.419336	3.00668	0.00264114	0.0132693
b1363	trkG	K<sup>+</sup> transporter TrkG	Inorganic ion transport and metabolism	305.594	-1.24111	1.24111	0.181354	-6.84357	7.72433e-12	1.82323e-10
b2370	evgS	EvgS sensory histidine kinase	Signal transduction mechanisms	1137.43	-1.23925	1.23925	0.1041	-11.9044	1.12246e-32	2.63288e-30
b1777	yeaC	conserved protein	Function unknown	132.688	1.23868	1.23868	0.288291	4.29665	1.73398e-05	0.000148576
b1646	sodC	superoxide dismutase (Cu-Zn)	Inorganic ion transport and metabolism	173.438	-1.23685	1.23685	0.226302	-5.46545	4.61725e-08	6.34745e-07
b2037	wzxB	<i>O</i>-antigen flippase	Cell wall/membrane/envelope biogenesis	1698.2	-1.23656	1.23656	0.196483	-6.29346	3.10469e-10	5.97533e-09
b0833	yliE	predicted c-di-GMP-specific phosphodiesterase	Signal transduction mechanisms	1331.68	-1.23585	1.23585	0.0941015	-13.1331	2.12681e-39	8.8688e-37
b2846	yqeH	conserved protein with bipartite regulator domain	Transcription	31.8845	-1.2235	1.2235	0.470761	-2.59898	0.00934999	0.0383503
b2623	yfjH	CP4-57 prophage; predicted protein	No COG Annotation	167.871	-1.2196	1.2196	0.209741	-5.81478	6.07128e-09	9.57375e-08
b4571_2	wbbL_2	0	No COG Annotation	68.6947	-1.21659	1.21659	0.313023	-3.88658	0.000101666	0.000746678
b0010	satP	acetate / succinate:H<sup>+</sup> symporter	Function unknown	46.4699	1.21311	1.21311	0.357735	3.39108	0.000696172	0.00418707
b4345	mcrC	MrcC subunit of 5-methylcytosine restriction system	Defense mechanisms	101.424	-1.20993	1.20993	0.267132	-4.52934	5.91669e-06	5.53749e-05
b2962	yggX	protein that protects iron-sulfur proteins against oxidative damage	Inorganic ion transport and metabolism	106.588	1.20972	1.20972	0.340931	3.54827	0.000387766	0.00246658
b3624	waaZ	protein involved in KdoIII attachment during lipopolysaccharide core biosynthesis	Cell wall/membrane/envelope biogenesis	394.039	-1.20823	1.20823	0.176768	-6.83513	8.19331e-12	1.92184e-10
b3512	gadE	GadE DNA-binding transcriptional activator	Transcription	311.355	-1.20252	1.20252	0.424256	-2.83443	0.00459073	0.0214025
b0912	ihfB	integration host factor (IHF), &beta; subunit	Replication, recombination and repair	1399.68	1.20144	1.20144	0.202687	5.92755	3.07491e-09	5.08376e-08
b3180	yhbY	ribosome assembly factor YhbY	Translation, ribosomal structure and biogenesis	292.872	1.19835	1.19835	0.153533	7.80514	5.94335e-15	2.00949e-13
b2313	cvpA	membrane protein required for colicin V production	Function unknown	660.153	1.19507	1.19507	0.140789	8.48837	2.0955e-17	9.14466e-16
b2606	rplS	50S ribosomal subunit protein L19	Translation, ribosomal structure and biogenesis	1271.04	-1.17929	1.17929	0.252982	-4.66157	3.13813e-06	3.14904e-05
b4200	rpsF	30S ribosomal subunit protein S6	Translation, ribosomal structure and biogenesis	2099.84	1.17658	1.17658	0.180414	6.52156	6.95781e-11	1.4115e-09
b0607	uspG	universal stress protein UP12	Signal transduction mechanisms	157.953	1.16203	1.16203	0.219049	5.3049	1.12735e-07	1.48977e-06
b3892	fdoI	formate dehydrogenase-O, &gamma; subunit	Energy production and conversion	51.3294	1.16191	1.16191	0.402178	2.88906	0.00386399	0.018581
b3637	rpmB	50S ribosomal subunit protein L28	Translation, ribosomal structure and biogenesis	588.643	1.15982	1.15982	0.403964	2.87109	0.00409059	0.0194083
b3310	rplN	50S ribosomal subunit protein L14	Translation, ribosomal structure and biogenesis	3859.23	1.15771	1.15771	0.0813807	14.2259	6.33215e-46	4.75291e-43
b1707	ydiV	anti-FlhDC factor	Signal transduction mechanisms	139.691	-1.14978	1.14978	0.236147	-4.8689	1.12224e-06	1.22435e-05
b1003	yccJ	putative protein	Function unknown	187.887	1.14468	1.14468	0.421418	2.71625	0.00660265	0.0287135
b2256	arnD	conserved protein	Carbohydrate transport and metabolism	39.8302	1.13774	1.13774	0.414398	2.74553	0.00604142	0.0269281
b0226	dinJ	DinJ antitoxin of YafQ-DinJ toxin-antitoxin system / DNA-binding transcriptional repressor	Replication, recombination and repair	123.6	1.13639	1.13639	0.269479	4.217	2.47577e-05	0.000203763
b3097	yqjC	conserved protein	Function unknown	411.895	1.13578	1.13578	0.125901	9.02114	1.86134e-19	1.0273e-17
b3618	yibB	involved in lipopolysaccharide biosynthesis	Function unknown	784.369	-1.13546	1.13546	0.126631	-8.96664	3.05684e-19	1.57155e-17
b1025	ycdT	diguanylate cyclase	Signal transduction mechanisms	174.527	-1.13285	1.13285	0.224665	-5.0424	4.5973e-07	5.34169e-06
b3153	yhbO	amino acid deglycase	Function unknown	51.8512	1.12894	1.12894	0.341578	3.30509	0.000949459	0.00549048
b3594	yibA	predicted lyase containing HEAT-repeat	Function unknown	73.4847	-1.1277	1.1277	0.304007	-3.70946	0.000207703	0.00140705
b0109	nadC	quinolinate phosphoribosyltransferase (decarboxylating)	Coenzyme transport and metabolism	438.248	-1.12712	1.12712	0.136973	-8.22883	1.89046e-16	7.71186e-15
b1905	ftnA	ferritin iron storage protein	Inorganic ion transport and metabolism	281.787	-1.12562	1.12562	0.153309	-7.34216	2.10168e-13	6.26002e-12
b3467	yhhM	putative receptor	No COG Annotation	78.0817	1.12435	1.12435	0.306927	3.66326	0.000249025	0.00165708
b4000	hupA	transcriptional dual regulator HU-&alpha; (HU-2)	Replication, recombination and repair	1353.54	1.12401	1.12401	0.31544	3.56332	0.000366197	0.0023493
b2266	elaB	conserved protein	Function unknown	844.8	1.12398	1.12398	0.115499	9.73157	2.21155e-22	1.72916e-20
b3231	rplM	50S ribosomal subunit protein L13	Translation, ribosomal structure and biogenesis	3564.72	1.11062	1.11062	0.157559	7.0489	1.80336e-12	4.73288e-11
b1825	yebO	putative protein	Function unknown	458.716	1.10472	1.10472	0.288348	3.83121	0.000127514	0.000915032
b2351	gtrB	CPS-53 (KpLE1) prophage; bactoprenyl glucosyl transferase	Cell wall/membrane/envelope biogenesis	2327.31	-1.10387	1.10387	0.097666	-11.3025	1.27507e-29	2.27872e-27
b3649	rpoZ	RNA polymerase, &omega; subunit	Transcription	308.725	1.09912	1.09912	0.163055	6.74077	1.57549e-11	3.5406e-10
b1232	purU	formyltetrahydrofolate deformylase	Nucleotide transport and metabolism	1785.04	-1.09332	1.09332	0.0796176	-13.7321	6.51744e-43	3.49428e-40
b4537	yecJ	putative protein	Function unknown	78.4005	1.08749	1.08749	0.384519	2.82819	0.00468113	0.0216892
b4348	hsdS	specificity determinant for hsdM and hsdR	Defense mechanisms	517.429	-1.08536	1.08536	0.120943	-8.97414	2.85574e-19	1.48856e-17
b3304	rplR	50S ribosomal subunit protein L18	Translation, ribosomal structure and biogenesis	2087.63	1.07981	1.07981	0.103708	10.412	2.18655e-25	2.64714e-23
b3049	glgS	surface composition regulator	Carbohydrate transport and metabolism	66.1044	1.07555	1.07555	0.38394	2.80136	0.00508881	0.0233476
b4279	yjhB	putative transport protein, major facilitator superfamily	Carbohydrate transport and metabolism	137.224	-1.07253	1.07253	0.244524	-4.38619	1.15353e-05	0.00010115
b1482	osmC	osmotically inducible peroxiredoxin	Posttranslational modification, protein turnover, chaperones	918.008	1.06659	1.06659	0.0999691	10.6692	1.41784e-26	2.12846e-24
b1383	ydbL	conserved protein	Function unknown	40.1936	-1.06624	1.06624	0.407735	-2.61502	0.00892214	0.0368775
b1495	yddB	outer membrane protein, putative porin	Inorganic ion transport and metabolism	831.515	-1.06589	1.06589	0.115426	-9.23437	2.59804e-20	1.62508e-18
b4317	fimD	outer membrane protein; export and assembly of type 1 fimbriae	Cell wall/membrane/envelope biogenesis	705.849	1.05862	1.05862	0.108614	9.74664	1.90673e-22	1.55564e-20
b0834	yliF	predicted diguanylate cyclase	Signal transduction mechanisms	458.064	-1.05836	1.05836	0.133217	-7.94464	1.94755e-15	6.9611e-14
b0482	ybaP	conserved protein	Function unknown	175.261	-1.05727	1.05727	0.200961	-5.26107	1.43219e-07	1.85345e-06
b2910	zapA	cell division factor ZapA, localizes to the cytokinetic ring	Function unknown	290.959	1.05626	1.05626	0.175033	6.03466	1.59302e-09	2.78074e-08
b1494	pqqL	putative zinc peptidase	Posttranslational modification, protein turnover, chaperones	1046.12	-1.05563	1.05563	0.100258	-10.5291	6.34052e-26	8.20551e-24
b0429	cyoD	cytochrome <i>bo</i> terminal oxidase subunit IV	Energy production and conversion	409.68	1.04847	1.04847	0.312336	3.35687	0.000788307	0.0046738
b0587	fepE	ferric enterobactin (enterochelin) transport	Cell wall/membrane/envelope biogenesis	58.7959	-1.04826	1.04826	0.327469	-3.2011	0.00136904	0.00751169
b0575	cusA	copper / silver exporter - membrane subunit	Inorganic ion transport and metabolism	232.664	-1.04782	1.04782	0.204743	-5.11774	3.0922e-07	3.70768e-06
b4108	yjdM	conserved protein	Inorganic ion transport and metabolism	62.0661	1.03908	1.03908	0.335685	3.0954	0.00196548	0.0103023
b2209	eco	ecotin; serine protease inhibitor	Function unknown	39.8055	1.03873	1.03873	0.40516	2.56375	0.0103549	0.0416289
b4529	ydbJ	putative protein	Function unknown	105.806	1.03855	1.03855	0.281268	3.69238	0.000222163	0.00149422
b1096	pabC	aminodeoxychorismate lyase	Amino acid transport and metabolism	171.702	-1.03769	1.03769	0.209027	-4.96437	6.89243e-07	7.83857e-06
b3625	waaY	lipopolysaccharide core heptose (II) kinase	Cell wall/membrane/envelope biogenesis	283.471	-1.03691	1.03691	0.192431	-5.38847	7.10599e-08	9.59309e-07
b1273	yciN	putative protein	Function unknown	105.714	1.03566	1.03566	0.337085	3.07238	0.00212358	0.0109475
b3342	rpsL	30S ribosomal subunit protein S12	Translation, ribosomal structure and biogenesis	2466.11	1.02271	1.02271	0.165046	6.19649	5.77361e-10	1.07803e-08
b3249	mreD	membrane protein required for maintenance of rod shape	Cell wall/membrane/envelope biogenesis	126.624	-1.0161	1.0161	0.223984	-4.53647	5.72027e-06	5.4076e-05
b2104	thiM	hydroxyethylthiazole kinase	Coenzyme transport and metabolism	799.869	-1.01417	1.01417	0.111412	-9.10284	8.8004e-20	5.08121e-18
b1496	yddA	putative transport protein, ABC superfamily - fused membrane component, ATP-binding component	Function unknown	358.107	-1.0139	1.0139	0.15477	-6.55101	5.71482e-11	1.19154e-09
b2125	yehT	YehT DNA-binding transcriptional activator	Signal transduction mechanisms	126.893	-1.01375	1.01375	0.237532	-4.26782	1.97389e-05	0.000166847
b2438	eutK	predicted structural protein, ethanolamine utilization microcompartment	Amino acid transport and metabolism	45.0277	1.00528	1.00528	0.364276	2.75966	0.00578621	0.0259446

## Sheet: YgbI
Differentially expressed genes (DEGs) due to the deletion of ygbI
	name	baseMean	log2FoldChange	lfcSE	stat	pvalue	padj
b0014	dnaK	9644.54	1.43143	0.141417	10.122	4.41126e-24	8.05055e-22
b0032	carA	665.899	1.45359	0.418403	3.47413	0.000512518	0.00610838
b0033	carB	2180.98	1.31693	0.333812	3.94512	7.97613e-05	0.00130977
b0329	yahO	217.592	-1.64522	0.247165	-6.65638	2.80656e-11	2.34148e-09
b0435	bolA	198.646	-1.03894	0.242925	-4.27678	1.89618e-05	0.000387192
b0473	htpG	2479.4	1.43032	0.148159	9.65395	4.72988e-22	6.90562e-20
b0507	gcl	829.63	5.94867	0.244621	24.3179	1.26766e-130	1.23386e-127
b0508	hyi	238.758	6.8618	0.545992	12.5676	3.18279e-36	8.44886e-34
b0509	glxR	375.571	7.05884	0.466689	15.1254	1.1016e-51	4.59526e-49
b0512	allB	137.58	3.17934	0.315053	10.0914	6.02732e-24	1.03528e-21
b0557	borD	189.524	1.30344	0.273385	4.7678	1.86252e-06	5.66516e-05
b0571	cusR	441.932	1.22199	0.421686	2.89787	0.00375712	0.0282025
b0572	cusC	2988.16	1.4295	0.458342	3.11886	0.00181553	0.0166186
b0573	cusF	1073.71	1.9388	0.534851	3.62494	0.000289032	0.00376774
b0574	cusB	2330.21	1.90724	0.542218	3.51749	0.000435655	0.00530047
b0575	cusA	2349.87	1.82229	0.627926	2.90208	0.0037069	0.0279694
b0576	pheP	190.545	1.00158	0.273357	3.66398	0.000248327	0.00334154
b0806	mcbA	43.1268	-1.46419	0.440112	-3.32686	0.000878296	0.00939423
b0836	bssR	173.744	-2.86763	0.284509	-10.0792	6.82488e-24	1.10715e-21
b0875	aqpZ	33.6961	-1.56063	0.493837	-3.1602	0.00157658	0.0148027
b0880	cspD	833.489	-1.8618	0.154289	-12.067	1.57877e-33	3.54616e-31
b0945	pyrD	130.179	1.05877	0.297853	3.55468	0.000378442	0.00468362
b1140	intE	116.926	-1.1692	0.295453	-3.9573	7.58011e-05	0.0012648
b1283	osmB	51.4806	-1.13729	0.405325	-2.80587	0.0050181	0.034971
b1300	puuC	177.234	-1.72546	0.30529	-5.65186	1.58718e-08	8.42649e-07
b1301	puuB	107.314	-1.79432	0.368835	-4.86484	1.1455e-06	3.7165e-05
b1420	mokB	49.582	-1.22372	0.407974	-2.99952	0.00270406	0.0223679
b1440	ydcS	1011.05	-1.03125	0.177258	-5.81779	5.96325e-09	3.62764e-07
b1480	sra	62.9905	-1.88727	0.409456	-4.60921	4.04211e-06	0.000105384
b1492	gadC	142.975	-2.68248	0.284529	-9.42777	4.18906e-21	5.31828e-19
b1493	gadB	204.073	-2.2789	0.237141	-9.60987	7.264e-22	1.01004e-19
b1494	pqqL	624.433	1.0696	0.178261	6.00023	1.9704e-09	1.22417e-07
b1496	yddA	224.411	1.01013	0.217586	4.64244	3.44321e-06	9.48506e-05
b1511	lsrK	178.184	-1.11291	0.233546	-4.76527	1.88599e-06	5.6774e-05
b1513	lsrA	182.577	-1.13987	0.241427	-4.7214	2.34221e-06	6.79799e-05
b1514	lsrC	83.0353	-1.10456	0.317488	-3.47905	0.000503197	0.00602186
b1515	lsrD	59.9797	-1.44529	0.375438	-3.84962	0.000118303	0.00187742
b1516	lsrB	165.556	-1.05838	0.237172	-4.46248	8.10153e-06	0.000195508
b1518	lsrG	41.6172	-1.26651	0.447457	-2.83045	0.00464822	0.0330386
b1685	ydiH	60.7319	-1.02475	0.364812	-2.80898	0.00496985	0.0347176
b1779	gapA	11985.7	1.12419	0.118436	9.49195	2.26746e-21	3.00954e-19
b1780	yeaD	158.883	1.14706	0.245772	4.66718	3.05365e-06	8.5737e-05
b1823	cspC	31.1898	-8.44031	1.51217	-5.58159	2.38327e-08	1.17952e-06
b1830	prc	42.5734	-4.19914	0.616553	-6.81067	9.71474e-12	8.8647e-10
b1831	proQ	36.6591	-6.21281	1.10385	-5.62832	1.8197e-08	9.48846e-07
b1836	yebV	85.1118	-7.43735	1.05958	-7.01913	2.23258e-12	2.17304e-10
b1852	zwf	33.2086	-5.47459	0.943767	-5.80079	6.60027e-09	3.93322e-07
b1854	pykA	62.932	-5.66066	0.722783	-7.83176	4.81091e-15	5.40302e-13
b1856	mepM	33.4251	-8.53881	1.50866	-5.65988	1.51483e-08	8.19129e-07
b1901	araF	184.429	-1.01861	0.233605	-4.36041	1.29819e-05	0.000293853
b1953	yodD	68.947	-1.6812	0.381158	-4.41078	1.02999e-05	0.000242545
b1974	yodB	66.9408	1.29972	0.426119	3.05014	0.00228733	0.019878
b2000	flu	6015.01	-1.91581	0.124485	-15.3898	1.91478e-53	9.31861e-51
b2001	yeeR	176.143	-1.42938	0.250495	-5.70622	1.15515e-08	6.4866e-07
b2009	sbmC	86.7227	-1.121	0.325166	-3.44746	0.000565874	0.00658308
b2135	yohC	115.313	-1.87828	0.309659	-6.06563	1.31437e-09	8.34339e-08
b2174	lpxT	86.0847	1.01928	0.338936	3.0073	0.00263581	0.0221166
b2221	atoD	140.003	-8.15925	1.04906	-7.77765	7.38827e-15	7.99028e-13
b2222	atoA	82.184	-7.38625	1.06091	-6.96221	3.34974e-12	3.15524e-10
b2223	atoE	154.839	-6.29171	0.559664	-11.2419	2.53763e-29	5.29278e-27
b2224	atoB	81.2474	-3.5607	0.412302	-8.63615	5.81394e-18	6.79068e-16
b2252	ais	37.0849	2.18956	0.537356	4.07469	4.60752e-05	0.000820364
b2253	arnB	201.61	1.48797	0.284236	5.23497	1.65015e-07	7.08595e-06
b2254	arnC	133.909	1.77995	0.340751	5.22359	1.75483e-07	7.42624e-06
b2497	uraA	44.8992	1.45079	0.45674	3.1764	0.00149116	0.014276
b2592	clpB	3997.71	1.06849	0.146805	7.27832	3.38e-13	3.52485e-11
b2665	ygaU	662.832	-1.17882	0.193361	-6.09646	1.08441e-09	7.19655e-08
b2672	ygaM	340.885	-1.43636	0.219227	-6.55192	5.68034e-11	4.60739e-09
b2736	ygbJ	841.93	5.55225	0.227792	24.3742	3.21029e-131	4.68702e-128
b2737	ygbK	926.931	5.15022	0.203654	25.2891	4.21293e-141	1.23017e-137
b2738	ygbL	283.836	5.08543	0.315142	16.137	1.40283e-58	8.19253e-56
b2739	ygbM	306.399	4.62044	0.279068	16.5567	1.43239e-61	1.04564e-58
b2740	ygbN	175.566	3.95019	0.309015	12.7831	2.03686e-37	5.94763e-35
b2809	ygdI	220.753	-1.02164	0.252973	-4.03853	5.3788e-05	0.000945033
b2899	yqfA	513.245	-1.04132	0.163874	-6.35439	2.09259e-10	1.49033e-08
b3003	yghA	92.8872	-1.0168	0.317349	-3.20406	0.00135506	0.0132745
b3049	glgS	81.457	-1.03991	0.327874	-3.17167	0.00151566	0.0144161
b3061	ttdA	42.8093	1.87987	0.450808	4.17	3.04601e-05	0.00057383
b3128	garD	14119.4	1.03291	0.154392	6.69019	2.2288e-11	1.91415e-09
b3207	yrbL	438.779	-1.46112	0.225309	-6.48497	8.87488e-11	6.81965e-09
b3361	fic	101.453	-1.10895	0.32691	-3.39221	0.000693312	0.00781649
b3494	uspB	58.8228	-1.03855	0.372782	-2.78594	0.00533727	0.0364132
b3509	hdeB	69.0705	-1.71717	0.35956	-4.77576	1.79031e-06	5.50286e-05
b3510	hdeA	143.704	-1.86157	0.261346	-7.12301	1.05592e-12	1.0632e-10
b3511	hdeD	30.6325	-2.31865	0.555924	-4.17081	3.03512e-05	0.00057383
b3517	gadA	196.632	-2.55635	0.242943	-10.5225	6.80783e-26	1.32526e-23
b3548	yhjY	87.5555	-1.01015	0.338499	-2.98421	0.00284316	0.02319
b3666	uhpT	59.5335	-1.11585	0.369689	-3.01835	0.00254155	0.0214921
b3769	ilvM	27.49	4.08453	0.787326	5.18786	2.12729e-07	8.74885e-06
b3770	ilvE	620.794	2.53583	0.416914	6.08237	1.18418e-09	7.68401e-08
b3771	ilvD	1184.92	2.39068	0.180239	13.2639	3.7476e-40	1.21589e-37
b3772	ilvA	694.187	2.31597	0.186218	12.4369	1.64875e-35	4.01196e-33
b3870	glnA	1383.37	1.11351	0.179857	6.1911	5.97464e-10	4.0572e-08
b3931	hslU	1521.5	1.43928	0.145249	9.90906	3.80189e-23	5.8429e-21
b3932	hslV	250.689	1.01355	0.20388	4.97129	6.65096e-07	2.39763e-05
b3955	eptC	457.264	1.19172	0.208213	5.72354	1.04329e-08	5.97337e-07
b4037	malM	384.731	-1.00811	0.197941	-5.09298	3.52481e-07	1.35427e-05
b4045	yjbJ	31.9989	-1.75148	0.539592	-3.24593	0.00117067	0.0118693
b4114	eptA	137.47	1.3984	0.312123	4.48027	7.45474e-06	0.00018605
b4142	groS	668.981	1.54661	0.167124	9.25427	2.15691e-20	2.62424e-18
b4143	groL	12237	1.80462	0.132536	13.6161	3.21302e-42	1.17275e-39
b4187	aidB	106.808	-1.07246	0.294531	-3.64123	0.000271337	0.00356893
b4189	bsmA	165.979	-1.17891	0.276125	-4.26948	1.95932e-05	0.000394567
b4217	ytfK	67.5255	-1.10699	0.364435	-3.03754	0.0023852	0.0204846
b4238	nrdD	228.199	-1.18595	0.239664	-4.94839	7.48297e-07	2.63917e-05
b4244	pyrI	119.119	3.28559	0.872892	3.76403	0.000167196	0.00247824
b4245	pyrB	242.88	3.56739	0.934428	3.81772	0.00013469	0.00204841
b4488_1	ilvG_1	830.776	1.17779	0.422675	2.78653	0.00532762	0.0364132
b4488_2	ilvG_2	230.559	2.12567	0.529447	4.01488	5.9476e-05	0.00101561
b4493_2	gapC_2	35.9553	-1.3227	0.47273	-2.79801	0.00514187	0.0355784
b4518	ymdF	44.0386	-3.46506	0.532411	-6.50825	7.60309e-11	6.00028e-09
b4519	icdC	49.8455	2.35933	0.43782	5.38881	7.09252e-08	3.34035e-06
b4693	aaaE	44.4681	-1.13324	0.422711	-2.68088	0.00734285	0.0480742
