# Supplementary material for: Unraveling the functions of uncharacterized transcription factors in Escherichia coli using ChIP-exo
Source: Nucleic Acids Res. 2021 Aug 24;49(17):9696–710. doi: 10.1093/nar/gkab735 (PMC8464067; doi:10.1093/nar/gkab735)
Supplement: gkab735_Supplemental_Files [file gkab735_supplemental_files.zip › Dataset_S7 The homology analysis of candidate TFs using Hidden Markov Model.xlsx]

## Sheet: Sheet1
Dataset S3	The homology analysis of candidate TFs using a library of Hidden Markov models
Genes	Start Residue	End Residue	Superfamily_DNA binding domain	Superfamily E-value	Family	Family E-value	Family type
YahB	8	91	"Winged helix" DNA-binding domain	1.04e-19	LysR-like transcriptional regulators	0.019	LysR
YahB	91	293	Periplasmic binding protein-like II	1.16e-18	Phosphate binding protein-like	0.013	Phosphate binding protein-like
YbcM	213	262	Homeodomain-like	2.11e-08	AraC type transcriptional activator	0.023	AraC
YbdO	8	91	"Winged helix" DNA-binding domain	3.16e-20	LysR-like transcriptional regulators	0.0029	LysR
YbdO	115	298	Periplasmic binding protein-like II	1.68e-19	Phosphate binding protein-like	0.0084	Phosphate binding protein-like
YbeF	26	106	"Winged helix" DNA-binding domain	3.54e-17	LysR-like transcriptional regulators	0.0022	LysR
YbeF	116	317	Periplasmic binding protein-like II	1.39e-20	Phosphate binding protein-like	0.0073	Phosphate binding protein-like
YbhD	4	112	"Winged helix" DNA-binding domain	1.9e-22	LysR-like transcriptional regulators	0.0058	LysR
YbhD	92	296	Periplasmic binding protein-like II	9.96e-42	Phosphate binding protein-like	0.00039	Phosphate binding protein-like
YcaN	1	112	"Winged helix" DNA-binding domain	1.43e-21	LysR-like transcriptional regulators	0.038	LysR
YcaN	91	290	Periplasmic binding protein-like II	3.88e-36	Phosphate binding protein-like	0.0053	N/A
YcfQ	11	83	Homeodomain-like	9.75e-18	Tetracyclin repressor-like, N-terminal domain	0.0015	Tetracyclin repressor-like
YcfQ	92	206	Tetracyclin repressor-like, C-terminal domain	5.34e-27	Tetracyclin repressor-like, C-terminal domain	0.002	Tetracyclin repressor-like
YciT	1	60	"Winged helix" DNA-binding domain	3.04e-14	Lrp/AsnC-like transcriptional regulator N-terminal domain	0.085	DeoR
YciT	67	229	NagB/RpiA/CoA transferase-like	6.84e-29	IF2B-like	0.043
YcjW	2	57	lambda repressor-like DNA-binding domains	1.75e-18	GalR/LacI-like bacterial regulator	0.0018	GalR/LacI
YcjW	75	325	Periplasmic binding protein-like I	4.88e-60	L-arabinose binding protein-like	4.73e-05
YdcN	4	71	lambda repressor-like DNA-binding domains	1.39e-18	Probable transcriptional regulator VC1968, N-terminal domain	0.0042	N/A
YdcN	51	176	RmlC-like cupins	2.35e-22	Probable transcriptional regulator VC1968, C-terminal domain	0.0039
YdcR	2	70	"Winged helix" DNA-binding domain	3.63e-20	GntR-like transcriptional regulators	0.0097	GntR
YdcR	91	466	PLP-dependent transferases	1.17e-92	AAT-like	0.00014
YdhB	6	88	"Winged helix" DNA-binding domain	3.11e-18	LysR-like transcriptional regulators	0.0079	LysR
YdhB	88	290	Periplasmic binding protein-like II	2.9e-27	Phosphate binding protein-like	0.0079	Phosphate binding protein-like
YdiP	21	94	RmlC-like cupins	7.12e-10	TM1287-like	0.057	AraC
YdiP	179	230	Homeodomain-like	3.9e-05	AraC type transcriptional activator	0.071	AraC
YdiP	232	284	Homeodomain-like	2.55e-13	AraC type transcriptional activator	0.025	AraC
YeaM	3	98	RmlC-like cupins	6.96e-05	dTDP-sugar isomerase	0.082	AraC
YeaM	154	200	Homeodomain-like	6.84e-07	AraC type transcriptional activator	0.0066	AraC
YebK	1	80	Homeodomain-like	1.51e-20	RpiR-like	0.002	N/A
YebK	94	280	SIS domain	2.6e-43	mono-SIS domain	0.011
YedW	1	125	CheY-like	3.56e-39	CheY-related	0.00024	CheY
YedW	117	219	C-terminal effector domain of the bipartite response regulators	7.94e-28	PhoB-like	0.0016
YeeY	5	88	"Winged helix" DNA-binding domain	5.44e-14	LysR-like transcriptional regulators	0.013	LysR
YeeY	90	292	Periplasmic binding protein-like II	2.53e-25	Phosphate binding protein-like	0.0065	Phosphate binding protein-like
YehT	1	123	CheY-like	8.97e-32	CheY-related	0.0022	CheY
YfeC	1	57	Putative DNA-binding domain	1.28e-12	Excisionase-like	0.015	N/A
YfeD	5	82	Putative DNA-binding domain	7.23e-13	Excisionase-like	0.032
YfiE	1	84	"Winged helix" DNA-binding domain	5.03e-19	LysR-like transcriptional regulators	0.037	LysR
YfiE	87	290	Periplasmic binding protein-like II	1.37e-38	Phosphate binding protein-like	0.0028	Phosphate binding protein-like
YfjR	0	0	NA	NA	NA	NA	NA
YgaV	11	98	"Winged helix" DNA-binding domain	8.29e-37	SCOPe	0.05	N/A
YgbI	5	58	"Winged helix" DNA-binding domain	5.94e-12	Lrp/AsnC-like transcriptional regulator N-terminal domain	0.057	DeoR
YgbI	76	235	NagB/RpiA/CoA transferase-like	3.56e-28	D-ribose-5-phosphate isomerase (RpiA), catalytic domain	0.044
YgeR	0	0	NA	NA	NA	NA	NA
YgfI	8	87	"Winged helix" DNA-binding domain	7.62e-14	LysR-like transcriptional regulators	0.01	LysR
YgfI	104	283	Periplasmic binding protein-like II	8.58e-13	Phosphate binding protein-like	0.019	Phosphate binding protein-like
YggD	0	0	NA	NA	NA	NA	NA
YhjB	134	196	C-terminal effector domain of the bipartite response regulators	6.12e-19	GerE-like (LuxR/UhpA family of transcriptional regulators)	0.003	LuxR
YhjC	4	84	"Winged helix" DNA-binding domain	3.76e-20	LysR-like transcriptional regulators	0.013	LysR
YhjC	90	297	Periplasmic binding protein-like II	1.09e-45	Phosphate binding protein-like	0.012	Phosphate binding protein-like
YiaU	5	115	"Winged helix" DNA-binding domain	4.79e-16	LysR-like transcriptional regulators	0.016	LysR
YiaU	94	307	Periplasmic binding protein-like II	1.18e-21	Phosphate binding protein-like	0.016	Phosphate binding protein-like
YidL	14	165	Regulatory protein AraC	6.93e-12	Regulatory protein AraC	0.0049	AraC
YidL	184	234	Homeodomain-like	2.11e-07	AraC type transcriptional activator	0.032	AraC
YidL	237	286	Homeodomain-like	4.17e-08	AraC type transcriptional activator	0.025	AraC
YidZ	7	81	"Winged helix" DNA-binding domain	5.79e-14	LysR-like transcriptional regulators	0.01	LysR
YidZ	98	314	Periplasmic binding protein-like II	1.65e-27	Phosphate binding protein-like	0.00069	Phosphate binding protein-like
YihL	3	74	"Winged helix" DNA-binding domain	1.7e-15	GntR-like transcriptional regulators	0.023	GntR
YihL	60	234	Chorismate lyase-like	1.21e-21	UTRA domain	0.013
YihW	9	80	"Winged helix" DNA-binding domain	4.45e-16	TrmB-like	0.075	DeoR
YihW	79	239	NagB/RpiA/CoA transferase-like	9.14e-27	D-ribose-5-phosphate isomerase (RpiA), catalytic domain	0.026
YjhI	7	77	"Winged helix" DNA-binding domain	5.93e-11	Transcriptional regulator IclR, N-terminal domain	0.041	IclR
YjhI	69	252	GAF domain-like	2.62e-42	IclR ligand-binding domain-like	4.74e-05	IclR
YneJ	1	109	"Winged helix" DNA-binding domain	3.65e-20	LysR-like transcriptional regulators	0.0032	LysR
YneJ	86	283	Periplasmic binding protein-like II	9.08e-37	Phosphate binding protein-like	0.004	Phosphate binding protein-like
YnfL	4	89	"Winged helix" DNA-binding domain	6.07e-24	LysR-like transcriptional regulators	0.00078	LysR
YnfL	89	296	Periplasmic binding protein-like II	1.09e-40	Phosphate binding protein-like	0.00089	Phosphate binding protein-like
YpdC	181	231	Homeodomain-like	2.6e-05	AraC type transcriptional activator	0.011	AraC
YpdC	233	283	Homeodomain-like	1.08e-12	AraC type transcriptional activator	0.018	AraC
YqhC	210	260	Homeodomain-like	1.24e-10	AraC type transcriptional activator	0.097	AraC
YqhC	262	312	Homeodomain-like	4.48e-11	AraC type transcriptional activator	0.03	AraC
